# Supplementary material for: Genome analysis of Diploscapter coronatus: insights into molecular peculiarities of a nematode with parthenogenetic reproduction
Source: BMC Genomics. 2017 Jun 24;18:478. doi: 10.1186/s12864-017-3860-x (PMC5483258; doi:10.1186/s12864-017-3860-x)
Supplement: Supplementary file 10 — Protein coding gene annotations. Table S6. The predicted protein coding genes of D. coronatus are listed with their annotations. Table S7. The orthologs for C. elegans genes are shown. (XLSX 19699 kb) [file 12864_2017_3860_MOESM10_ESM.xlsx]

## Sheet: Table S6
Name	Locus, scaffold : begin - end strand	CDS	Expression level, FPKM ( conf_lo - conf_hi )	Group members, [D. coronatus ; C. elegans]	InterPro domains
g2.t1	scf7180000985938 : 1383 - 2775 -	atgctagccaagttaccagtcgaaattatattgttgatctgccaatatcctgaatccaaagagctgaaacaattggcccggactaccaatcgaatgatgcaaataatcaagaaatatctgccaaaagctctcgagagggaaattttattctatctagtttatgcaagcgataatatttgggaaggaagagtttgtctgtttgattcgcatactaattctattaagcagattacgagatttactaactatttacgatcacatgaagtagcaacagcaaaatataagatttttgcaattaacgctgataacaaattgtttgacattttcgatctgaatactcgagaaatcacaaaaggatcagatcttcctgaatgtcgtgaatatgcatttatcgcttgt…	1.02997 ( 0.718888 - 1.34105 )	[ g32479.t1 g35126.t1 g23998.t1 g35906.t1 g23996.t1 g20559.t1 g26783.t1 g33826.t1 g16797.t1 g15838.t1 g36092.t1 g5791.t1 g11266.t1 g24850.t1 g33194.t1 g28872.t1 g16771.t1 g26125.t1 g28081.t1 g21589.t1 g6327.t1 g22812.t1 g6960.t1 g3768.t1 g22815.t1 g33876.t1 g23999.t1 g17549.t1 g6394.t1 g22590.t1 g33824.t1 g23995.t1 g24430.t1 g20693.t1 g27018.t1 g34090.t1 g34702.t1 g18006.t1 g29171.t1 g26213.t1 g2…	IPR001810 F-box domain; IPR006652 Kelch repeat type 1; IPR011043 Galactose oxidase/kelch, beta-propeller; IPR015915 Kelch-type beta propeller;
g3.t1	scf7180000985938 : 3067 - 5565 -	atgctagccaatttaccagtcgaaattatattgtttatctgccaatatcccgaatccaaagagctgaaacaactggcccggactaccaatcgaatgatgcaaataatcaagaaatatctgccaaaagcgctcgagagggaaattttattctatctagtttatccaaacgacaaatgttgggagggaagaatttgttcgtttgattcgtatactaattctgttgagcagattgagaagtttactcatcttttatggtcatatgaagtagcaactacacagaataaaatatttgcaattaactattatgaagggtcatctgaaacgtatgacttgaatactcgacaaatttcaagaggcccagatcctcctgaatggcgtcaacaggcatctgtggcttat…	1.23637 ( 0.843992 - 1.62874 )	[ g32479.t1 g35126.t1 g23998.t1 g35906.t1 g23996.t1 g20559.t1 g26783.t1 g33826.t1 g16797.t1 g15838.t1 g36092.t1 g5791.t1 g11266.t1 g24850.t1 g33194.t1 g28872.t1 g16771.t1 g26125.t1 g28081.t1 g21589.t1 g6327.t1 g22812.t1 g6960.t1 g3768.t1 g22815.t1 g33876.t1 g23999.t1 g17549.t1 g6394.t1 g22590.t1 g33824.t1 g23995.t1 g24430.t1 g20693.t1 g27018.t1 g34090.t1 g34702.t1 g18006.t1 g29171.t1 g26213.t1 g2…	IPR001810 F-box domain; IPR015915 Kelch-type beta propeller;
g4.t1	scf7180000985939 : 1179 - 2158 +	actcgaactagacttgctcttcgaagttggctgaaaaatggctctgacctgttcggacgttcctaa	224.6 ( 218.963 - 230.237 )	[ g4.t1 ; ]
g5.t1	scf7180000985939 : 2367 - 6265 -	atgaagcctccgagagggataaataaagctgattcgaagaccgacagcaaaagtggagaaaatgaggagaagcagcagcagggcagtgatgtgaacgaggggctcctcaaacagatccagggcttggaattgacgatcaaaaacacgtgcgatttgattcccgtttcgacgtgggatttcgacgagacggtcaaggaaaggctcagggagcacaagcacgaactcgtcaacaaaattctcaccaaggctgaaagaaagaaaatgccgaacagtcggaagcagttgctggcgaggagtctggacgggggcgtgctcaacacggtcacgcagatactcgatcacttcgcacacaccagcagcgtcaatgtccatgtcaaggtgcccacaaatctgcccaag…	11.7698 ( 11.3435 - 12.1961 )	[ g5.t1 g3097.t1 ; ZK546.14 ]	IPR007019 Surfeit locus 6;
g6.t1	scf7180000985939 : 6687 - 7915 -	atgaaatattcgacaatcagcacgatcatttggtccatgctcaaagcgaaacggcagagacttcagaactcgaatggcttcatcgctcatttctacagcatctctgaagccgtaatgcctgcaatcactctaggattcctgggaactgacgggagaattggggagctttgtcagtatttcagggaccaaataacgcagttcgtggtggacatattcaacccgaagaaagtgcgctacacttctctcgacgatctggcagaggacgtttggctggtgctccagaacagaactgaggctgtgcagaccagactgggtaatgaattgctgcctccgggataa	4.83192 ( 4.19092 - 5.47292 )	[ g6.t1 ; ]	IPR019392 Protein of unknown function DUF2217;
g7.t1	scf7180000985940 : 1 - 3535 -	atgcgcgatgtgagcagagtgaatgtgtacgtcgccagaaatctcgatcagatggatgttgtggccgggcagacgctcgagaaaatctgcggcgtgcgttgtccaccaaagtgcagcgttgtccatcaaaatctttggtggacaacgctacggactcctgcggaaatgatatccctatcatcgatcatagcaatcgccgtctgtggaatggttatgaagatgtacgtaaagggaaacatcagccactctgcagcgaactccgtcaaatattttaccaaaatgatcgcccaatcgaccgaaattgtcatcttcatgtttctgggaatatcgactatctcaagcgatcatcattgggacacgttattcgttgtttctacactcgtattttgcctattgtat…	2.57013 ( 2.24346 - 2.89681 )	[ g7.t1 ; ]	IPR004709 Na+/H+ exchanger; IPR006153 Cation/H+ exchanger; IPR018422 Cation/H+ exchanger, CPA1 family;
g8.t1	scf7180000985940 : 3687 - 5655 -	atgagacgtcgtctccagcctgatacgttcatctcgcgcgtgcagaggacgttgtcgcgcaaatcgaccattcaccccagaagaaatgccactctgccctcccaaccacagagaaaccatctgatgatgcaactgaccgaatccgacgacgaattggagccaccccgagcgggcagttatgaaccggctttcatatccaatattcgagaaattgagattcgtcattttccagttctatgttggtgttttgtctatgatgagatgaccttccgaactaatctaaataatgacacgagggaaaggcgtgagaccaaagtgcaagtatga	0.436831 ( 0.191656 - 0.682005 )	[ g4081.t1 g8.t1 ; ]
g9.t1	scf7180000985940 : 6406 - 10376 +	atggctgattcgacgatgaaaagtactaccagcaatggaagcattaaagaggaacagcagcaaataccgaacatcccgtttttttttctcctcttgtgcaccatctgcatgatcagtatctattcgaatgtgctcgtctatcatgtcacaataaatcaactccactcatacggcaacaattcatctacggatgtatattattcatatgaagtggtaactacagatgaactcgagaaaatgaatatttccgttctgaaatataaatacctgtcaactccacagaaagaatcactcatcaccgtgtctcctcttggagctctgataggtatttggatcatcacttatgcctacaatcaaatgggattcaggcgatcgtttctcgtgtccgcgctcttcgcc…	2.51548 ( 2.20122 - 2.82975 )	[ g9.t1 g8731.t1 g17250.t1 ; C39E9.7 ]	IPR011701 Major facilitator superfamily; IPR016196 Major facilitator superfamily domain, general substrate transporter;
g10.t1	scf7180000985940 : 13116 - 24070 +	atgcgtccggcagtgatattttctaccgtcattctctctattcaactcctattggtcgagggacaaaatgacactcaacaacaaggtgaccctttgattatgggcacagaagctgctgcgactcaacctccgcgacaatcctccgtaacgaaaagactccgatctcaaacgaaagcgcccgaatcagaacaatccccgtcgagcacagccagtcgcaatttccagacggactgctcggatccacacaacaaagaaattggctgctctgttcacatcgtatcttgcaacgatgagcttttccctccggttgcagtcggacaggagccgcccgaagcccacgatgtccgtgtcaattcttatgcaaaggcggtcattcgaccgaagggcttccacactctt…	5.95651 ( 5.67887 - 6.23416 )	[ g20553.t1 g22939.t1 g10.t1 ; Y64G10A.6 ]	IPR013568 SEFIR;
g11.t1	scf7180000985940 : 27696 - 31884 +	atgtctcgaaacaaccctgaatataccgactatgtcggatggcaaaccaccgcgagtgcaatggaaatcgctttggagcgagttgacaaagagcagttgctaaatggaattgatctacaattcatctacgccttcggtgattgtcacgaggcattggcagctggaaatactgttaaactccttaccgaatacaatgtttcggctatcatcgggcctagctgtaatctgcctgctatggcagtagccaatctagcagcctactacaacatcgctgcctttgtctggggattaaccgtcaccaccgaactaacgaacgtcgacaggttcccttccaccgtcaacattaaccccgtggctcagtcagtggcagtggcgatacacgaaacaatgcgttatttc…	0.192347 ( 0.0706959 - 0.313997 )	[ g11.t1 ; ]	IPR001828 Extracellular ligand-binding receptor; IPR028082 Periplasmic binding protein-like I;
g12.t1	scf7180000985940 : 32116 - 35525 +	atgccggaagcgtcccgactcaagcggaagatcatgttagccgcttacaacttgggaatgctcagtgaagagtacgtctacgtcttcgccgcttcaaaatcaactgcttacgaacaaacgtcttcctctggcgaagtactaccgatttgggaggacacgtcggacaaacccgatggaagagacgacgatgtcagacagggatacaggagaacgatgattctgctcgccacttctgtagaaggagagatctacaccgagttcaagaaagaagtcactcagaagatgagactacctccgtataattgtaccgtcgagtgcgcgaatccggattatcaagaggcctccgtctactcggaccagttccacgacatcacctatctcttcgcgagggccgtcaac…	0.106482 ( 0.0429601 - 0.170005 )	[ g12.t1 ; ]	IPR001170 Natriuretic peptide receptor; IPR001828 Extracellular ligand-binding receptor; IPR028082 Periplasmic binding protein-like I;
g13.t1	scf7180000985940 : 35826 - 36583 +	atggtcgtacgggttcaaagatcgatgagaaattcttcgctgtgcttcactgtggaagctaccatcaaccgtaaaaacggctgtattattgctccagatgtctctgctgccaattcaagtgatcgaaacgtcggaatgaaagctcattcccaatctgtgatgaaaaaggcttgctcgacattccacaccattttggaatctctcaaacgagctttgacgaaggcctgggccgatcgcaacctgaacttcatccgaaattcagttgactcattccctcgtgaactcaggcgctgtatcaaaaccaatgggggttattttgaaaattgttaa	0.06112 ( 0 - 0.165886 )	[ g7047.t1 g9629.t1 g13727.t1 g10434.t1 g10078.t1 g29786.t1 g20484.t1 g22001.t1 g22074.t1 g25393.t1 g28426.t1 g18588.t1 g29303.t1 g24369.t1 g6678.t1 g5355.t1 g9173.t1 g11112.t1 g15523.t1 g25313.t1 g27966.t1 g30631.t1 g18154.t1 g21967.t1 g8816.t1 g11191.t1 g35626.t1 g13369.t1 g33001.t1 g4844.t1 g153.t1 g3614.t1 g36247.t1 g8165.t1 g24488.t1 g25535.t1 g21641.t1 g24990.t1 g9196.t1 g25182.t1 g5962.t1 …
g14.t1	scf7180000985940 : 39656 - 46432 +	atgccttccactgacgatgaaaatgatccattcctcgatccatcagaaccgaatgatgaaaaacaaagcaatgtcacatcttggtttacattgaagaagctgctatccttcacgaatcgtttcgaacgatgcattattgtatttggagtattcacggcttgctgcacgagcattggatttccactggttgctgctttgatcgggaacattgggcaaacgttcatcgacattgcaaaatccatgaacaataatactctgactccacaggaaaaggagcaagaaatggatcatttcattaacggaatgatcttcaattgcacagtcttccttataatcggaatttgggaacttctaacaaattggatattccgaacatgcatttactacgtgtcagaatgt…	1.21021 ( 1.08866 - 1.33176 )	[ g11635.t1 g21388.t1 g30176.t1 g175.t1 g29218.t1 g14.t1 g35184.t1 ; pgp-7 pgp-6 pgp-5 pgp-8 ]	IPR001140 ABC transporter, transmembrane domain; IPR003439 ABC transporter-like; IPR003593 AAA+ ATPase domain; IPR011527 ABC transporter type 1, transmembrane domain; IPR017871 ABC transporter, conserved site; IPR027417 P-loop containing nucleoside triphosphate hydrolase;
g15.t1	scf7180000985940 : 46437 - 49935 -	atgaagacttgggtaatcgcctactttattgtcttttctgaaggctgtcgagctaaccaggaagatggcgtagttgcttcaacaaaatttggaaatgtgattggattcacggagaaaactgaagatgggttcgaagccgatgttttccttggaattccgtatgctcagccacctataagagaaaatcggtttgagaaaccaaaacctgtaaatccctggaaacctgaaacaatagtggcgacgaagtttgccccttcttgtattccgaaatccaaattttttctcaaggaattgccgaattattccgaagattgcctctttctcaacatcatgacaccgaagaagcggtcatctgaattattgccggtattcgtatttatccatggtggagcttttgtg…	5.29749 ( 4.89581 - 5.69918 )	[ g15.t1 g27682.t1 g35183.t1 g4909.t1 g20490.t1 ; ]	IPR002018 Carboxylesterase, type B; IPR019826 Carboxylesterase type B, active site;
g16.t1	scf7180000985940 : 51813 - 55195 -	atgtttgtattgcatgatacgaaatcgagaattttgttattcttatttctaatctcatgcgcaaatttggttgagtctcaatcatgcaatggaacttggtcaaagtggaaaattgatcctcccgccgcttgtaacgatacctgtggagcgtgtggcagaatacgaacaacccgagtttgcgagccatcaaattgcacctgcacgggcaacgataccgaagttcaaggatgcaataatgtcgtttgtgcctatccacgaccatcttgttgcaatggattcacaaaaacactcgacagagttgcaagaagctattattgcagtcaatctccatcatgcacaggggaatggtcaaaatgggtagtcgatcctacaggcgcttgcaatgacacctgtggtatg…	1.27437 ( 1.07279 - 1.47594 )	[ g16.t1 ; ]	IPR000884 Thrombospondin, type 1 repeat;
g17.t1	scf7180000985940 : 59577 - 60675 -	atgctgaaacttctcctttctgccgttttggttagtttggctcttggtcaacgaggtggcagaccacaaggtggcgaaccacagggtggcggaccacaaggcggcggaccacaatcccaacaggtacaagtagttcccaacgtggtagtggttccaagcattccaactactccacgtccgcagttcccaccgttcccaccattcaaccctccacagatgggagttccctgtggactttcgtgctctcgccgattctccggcaacaccccgatcaacaatttcgaattctttgaagacttcttcggttgcggtggaagacgcgttagcgatgacagatgccactcgtgctgcattgcttatgctaacagacaaggaatttcattcaataacgctgtcgga…	4.94458 ( 4.34777 - 5.5414 )	[ g17.t1 ; ]
g18.t1	scf7180000985940 : 60776 - 64415 +	atggatctgaggaactgcccaaattatcgaccaggagatgagcgattcaacatctgtaatgcgagtggtcatgatccttgccatttgttatccgtttatcatgaatcaataatatttactctaattttcagtaccattattcctctttttgcagcatccacttcaacaatttttgctggaactgaacttttcctcttggtgaaagtttatatcagactaagctctggtctacgtaagcgatatgcgtttcttgggagtcgtgcaatcgcaatagtgacagcaaatttgttcatctacatattcttcgtgctcgaagttaccggcgttgataattatgctacttatttgttattagtgactctcgaacaagctaacttatttcatattgggtctactttc…	1.59932 ( 1.23359 - 1.96505 )	[ g18.t1 g18705.t1 g25309.t1 g27679.t1 ; ]
g19.t1	scf7180000985940 : 65479 - 66995 -	atggtgtcaaaaaatgccgaatatcaacgaacaatgggaagctcaatcgtcgcctattctgatatcagaaatatcaacatgtactactcgtgcaagccgacctgtactgcggcacaaaatcagatcaaatgtttgaattctgggacgaaaaacccgagggattgttcgacctgtatttgtcccgttggctatgcaggagcgacgtgtaatgagagaccgaacaatggtggagagacgataacaccgacagccaatttgcagacgctggctattacagtcggtgatcaggcttcttccactagcacttggagaccttcatacatgattaaaacttattggttcactgtgccggccggtcaaaagctcgagatgcagatcacggccatgcagaacaatcgg…	0.2692 ( 0.132975 - 0.405425 )	[ g19.t1 g27676.t1 g18709.t1 ; ]	IPR000859 CUB domain;
g20.t1	scf7180000985940 : 67059 - 69585 -	atgtcgaattcattctcgatttggatcgcagttgctttagcacatttgtcggtctcctttcctcacgactcccatgaaggaggtggtgtgacccccgaagtcaatcaattcgattcactgaagcctattacacaagaagctctgcgcaaatacatggctgatcccgaagacacgagacggcgactcgctgccatggttcccgacattccgcaagatcaggctacactcgatcgggttcatcaggagctaggaggtctgacggtggattcgtctgctagctctacaaatcctagcgttatcaatgcaaaggcaggagttagtccatatcttcttcaaggagacgtcataatcacagatgatgacttaaagcagatggaagatgaatacaaacaatctggt…	0.121023 ( 0.0440034 - 0.198043 )	[ g20.t1 ; ]	IPR001506 Peptidase M12A, astacin; IPR006026 Peptidase, metallopeptidase; IPR024079 Metallopeptidase, catalytic domain;
g21.t1	scf7180000985940 : 71316 - 72777 +	atgtatcatggaataatttctgtatttatgatcattatatcaagcggaaatgcggccctatcaaacataaattcaatatcggacgatgaaagtgaatcctcatttataaccgaaaaatatgatcctgaattcacaatgactcaaactactacaactccggtatctactactttgcctacgaccaagacaagtcttccacctgctactaagccttctaagtcatcgaagaagcaacttaaaatcataaccaccacccctcgtccaaggcctaaaactctggctgaaaaatacgatgaacttctgaatcgaattaattcaacccatctaaccagaaatgaaacagatgaaatcgcagttctgcatccaattctctcgatagcttttatgaagctcaacact…	4.74939 ( 4.20249 - 5.29629 )	[ g21.t1 g27674.t1 ; ]
g22.t1	scf7180000985940 : 73476 - 75600 +	atgcggtataaaattgcttacttgtcattgctaacatttttacttatttttcaattgtgctgctctgaggatagcgatgaacaaaatattaaagaaaatgcaaatttcaactctatcactaatacgaccgaagatgatgctggcatgggaaatcttactctgatttacgacgaattgctcgttgaagtttcgaaatattgctttaccaagcgagagtttgaagaattgtatggcaataagtctagattcggtatcgtatctttgatcgctccatttctaatcgacgctgcttgtgagcaacttggtttgaacgagttgcgacgtcatttcaatctgagaccaaaatcgattataggattcaacgatggtccagtcaatgaagaattcgttgagcccttc…	0.371967 ( 0.231377 - 0.512557 )	[ g27673.t1 g22.t1 ; ]
g23.t1	scf7180000985940 : 75716 - 79966 +	atgcgaatatatcccctgatcgaatcgataagtttggtactaatcggactattttctttggatgcctttgaaaatgtagatgcacactttgcggagcgaaaacgaggcttggaaacggattttcaattgttgaacgttcctctcgtttctactccattagccccggattgcgataagccggtttgcaccggaaaattggctccgatttattgtacgggtgatattttgtctctttcatggcagtacggccttcagcacgcttgtcctggcgacaaattgaaatttcctgcagagaaagttcttgagaacttcgaaaagttgaaaaaaccggttgatcgagagaatttcataaatttctgctcgaaaaacttccagaaaaccgcgtacttggagcaggtc…	5.21975 ( 4.87053 - 5.56897 )	[ g27672.t1 g23.t1 ; tre-4 ]	IPR001661 Glycoside hydrolase, family 37; IPR008928 Six-hairpin glycosidase-like; IPR018232 Glycoside hydrolase, family 37, conserved site;
g24.t1	scf7180000985940 : 80476 - 87900 +	atgacaaactacaatgatcatcaagaaaagcaagtttttcttgctcgaagacataaaagaaaaattcacggattacgacacgttttactcattcttggatcgctaatttccgctatgggtatttcttgcgtatttgcattgaattatgcaactgcttgcgatacgaattcaaccgatgtttcaagggcattatatgaaattgatccctataattctccggttatgcattttgaacccactgacatcaaattaaactattccgcctataatatgggaatgttagctgccctgattatccaaattctatggaaaaagtattattcattatcaactaggtggacagtgacaatcggttctgcgatatcttcaattatcactttgataatccccatatcttac…	2.18439 ( 1.89081 - 2.47796 )	[ g24.t1 g27671.t1 ; ]	IPR011701 Major facilitator superfamily; IPR016196 Major facilitator superfamily domain, general substrate transporter; IPR020846 Major facilitator superfamily domain;
g25.t1	scf7180000985940 : 88586 - 96154 +	atgaaccaccgactcgttgcgacctcgctgctcatcgtcttggcgagcttcttcggtctcggagaagccaaatgcaagtatcgagagagtcgaacggggcccgaagagattcgtccgttccgtcgctgtttgccaagcaattctcaggtcggtgatgaatactggacgacgatcggctacgacggggagatcaagggcggcaggtcgaaggccgacttcatgaccttcgagggtcagccctcaaatggatgggtcggatattggatcactagatctcggtacccgggcggcaagcactacgagagctttgggcacgtcttcgagaagccggatggaaagctgtgtggatggtttgttggcctggagtcgggcgaggtcgtcgaggtctgtggcggattc…	52.3686 ( 51.5321 - 53.205 )	[ g27665.t1 g25.t1 ; pqn-52 ]
g26.t1	scf7180000985940 : 96219 - 98235 -	atgtctatagcacaatggaaaaataaattcgatttccaaagattacaccgatttttgcgttctcttttgtacgcagaagacgtcgattattcgcaattcgaaagcaaactggatggcactgatatagcgacgttccgggaaaacgacaaagcctttcgattattcggaacaaatgtccacgttaaggctggagcctacatcgcttgcattattggcctcatcgtcacgatggtttacgttgtcgtttactcattcttccattaccgcggtatggggcgaaacccgttcatcgatcatctggagctagtcgacctcattttcgcgatactcctcggtattccatgccatttcatgctattctacggactgcgagcgggcaaatctatttggttctcgcca…	16.6214 ( 15.58 - 17.6627 )	[ g26.t1 g27664.t1 ; C01A2.2 ]
g27.t1	scf7180000985940 : 100995 - 104385 -	atgaagctcaacttcgcctacccggcaacgggccagcagaagatgttcgatttcgaggacgagaagaaactgcgtttcctctacgacaaacgcatggctcaggaggtcgaaatcgactctctcggcgatgagtggaagggctacgtggtgcgcatcggtggcggcaacgacaagcaaggcttcccgatgaagcagggtgtgctcaccaacggcagagtccgactccttctcaagaagggcgattcctgctatcgccccagaaaggcgggtgagcgcaagcgcaagtcagtgcgcggctgcatcgtcgacgctaacctgtccgcgctcaatctcgtcatcgtcaagaagggagacggagaaatcgagggcttgacggaccaggtgcagccccgcaaactc…	234.52 ( 232.42 - 236.62 )	[ g27.t1 g27663.t1 ; rps-6 ]	IPR001377 Ribosomal protein S6e;
g28.t1	scf7180000985940 : 104976 - 111752 +	atggttgattgcgtgcacctagccaagtcggtatgcatcagtggactgaacggtcattcgcattccgggtcgggttctggaaataattcctcttctcgtcacgctgccgcaggcgacgacggagacgaacagaatcgtgagcccgcggtcaacggcaaaatccgatcccccagaaggaagtccgtcaccggagagggagttcgcaatcactctgccacatgcgtcctttgcgactcggccgaatcgccctggctgtgtctggcgtgcggcctcgtgttctgtggccggtacgtcaacaagcacggcctcacccacttcactcagatgaacaagcactgcgtcatgatgaacttccattccaccgaggtctattgctaccaatgcgacgatttcgttggc…	19.7893 ( 19.2868 - 20.2919 )	[ g27662.t1 g28.t1 ; usp-3 ]	IPR001394 Peptidase C19, ubiquitin carboxyl-terminal hydrolase; IPR001607 Zinc finger, UBP-type; IPR013083 Zinc finger, RING/FYVE/PHD-type; IPR018200 Peptidase C19, ubiquitin carboxyl-terminal hydrolase, conserved site; IPR028889 Ubiquitin carboxyl-terminal hydrolase-like domain;
g29.t1	scf7180000985940 : 111816 - 116086 +	atgaccttcaagtggccatggcagtatgactttccacctttctttactctgcaaccgactctagtgacccgtgaaaagcagttagaagcgtgggcccgtctggtgctcgactacgcgcaacacaacaaaatctatacgctcgacgtgagcgagtgcgccaccaccgagctattcaataatcagaaacttaacagaagactctccgccgaaggcgtcaaagcagtcttcgattatttggagcagcacaagcacgtcgagtggttggactcgtccaaaacccgctgtcacatctattggcgtcgaccagacgagtggggctcgctggtctacgagtgggccgtcggcaacggactcctcaacaccccctgcactctatacgaaatcacccagggcgacgat…	32.881 ( 32.1299 - 33.6322 )	[ g29.t1 g27661.t1 ; W02A11.1 ]	IPR008570 ESCRT-II complex, vps25 subunit; IPR011991 Winged helix-turn-helix DNA-binding domain; IPR014041 ESCRT-II complex, Vps25 subunit, N-terminal winged helix; IPR014816 tRNA (1-methyladenosine) methyltransferase catalytic subunit Gcd14;
g30.t1	scf7180000985940 : 118066 - 123258 +	atgaattttcagatgtgggcgaatggtgacgggttaccagttgggagcaccggagtggtggatctcggtcccacggcaggggtgggactcggcactgcaggcatagggggcgcacccgatctggtagccgaaatgcaacaactcatcgatgaaatgagagtgcaagatttcgactcgatccgattcgccacataccgagcagcatgcaaattgcgattcatccagaagaaaactaacgtgcacctagttgatatttggaatatgatcgagtctttccgggaaaacggtctcaatgctttacccatccacacttcgataaaaacatcgcgaatcgagttattgttgacaacgatatttcataatctgaacaaacggttggttgcatcccagcatattgac…	11.3121 ( 10.8387 - 11.7855 )	[ g30.t1 g27660.t1 ; dyb-1 ]	IPR000433 Zinc finger, ZZ-type; IPR011992 EF-hand domain pair; IPR015153 EF-hand domain, type 1; IPR015154 EF-hand domain, type 2;
g31.t1	scf7180000985940 : 123308 - 127465 -	atgacgacgatttctgaaacgtcggcagacaacgttcaacttctgattcgttcttcgttcaatcagtcggaagactatacagtcagttgcccgaaaacttggacgattttggatctgaaaaagcacattaattcgaactatccatcgcatccgcccctcgccaacatgcgtctgatttataccggtgcgaatatggtcgacacgatggtcatcaaggacgtcttggccaaaagacaagtggtcgacggcccgcagatctttcatctggtctgtccactgccccagtcgactctccatcagagacgccccgtcgccagaagtcagcccatgtaccagagtgcaactcagttctatcgcactcccgctcaaacttttactccgcaatattccgtgggtgat…	13.889 ( 13.3492 - 14.4288 )	[ g27659.t1 g31.t1 ; tag-353 ]	IPR000626 Ubiquitin domain;
g32.t1	scf7180000985940 : 128496 - 129452 +	atgcagaacgacgccggcgaaactgttgagttgtacgagccccgtaaatgctcgtcgtcgggccgcctgatcggaccgaaggaccacgcttccgtccagatcgacatcgtcgacgtcgaccccatcactggcagaatgattacgggcaaatcgacgcgctatgcgatctgcggcgcgatccgccgcatgggcgaagccgatgatgccattcgccgactcgccgagaaggacggcatcattcccaagaacctctga	325.107 ( 319.831 - 330.383 )	[ g27658.t1 g32.t1 ; rps-21 ]	IPR001931 Ribosomal protein S21e;
g33.t1	scf7180000985940 : 130003 - 133755 -	atgtttggttatttattgatctctcgggataattccgtcgtgttgatggatggcgacgtggggtttctgaagcacgtggcgagtcgggtcgaggtcgagatcctcgacgcatctgagtgcgcgtcgacgtcgagcggcatctgctccgacatcgattccagatctataggacttttgcccgcctggccgaggaagaaatccttctataaggagataaaccgtaattccctacgtgaagtttcgcacatcttcctacctctgatatcgctatttcgagctgcttctgaagcgaagaataacgcgataaattcgatatccaacaatagcatttcgattcggtttaaatcgctacaagatggatatttcatattgtctatgggggatagcgactcgcagcag…	3.22898 ( 2.93258 - 3.52538 )	[ g33.t1 g27657.t1 ; glo-3 ]
g34.t1	scf7180000985940 : 135886 - 138220 +	atggaaggacgttcactttttcgccttgaaccatttctggactatggcagatctgtgcttgtggccattatcctgctggaatacccatccagtggggattttttttcttggaaaaggaagcatgtgcttctccagtatccccttgtacatattggcgtccatgcattcataaatacggacaaggggaccgacgtcagatatactgaaacatccccatacagtgacaaatccacaaccgtgcttgacggtccagatcctcctgaatggggtgaacgtgcatctgtcgcttatttcaaagacaaattttattatttgggtggagaggatcctaaaacaagaaaaaatacaaatcgagttgatgttttaatagatggaaaatggcaaacaggacctgctttt…	0.622047 ( 0.364715 - 0.879379 )	[ g34.t1 ; ]	IPR015915 Kelch-type beta propeller;
g35.t1	scf7180000985940 : 140795 - 148435 -	atgatttttggttcggtgttcagtttgacgtccgccattctatgcatcaacgggactgattgtgagaccagaccagatgctcctccaatcgcgagacctccaccaattatcgcttacgctcatcagaatcaaacgttagctatcgggtcacaagctattctgccttgcgaggctaacggaccaccccaccctcgaatcagttggctacatgacggacaacccgtcgatgtctcgaatgacaatcgaattagccaacattctacgggaaatctgcatatcgctgatttgaaaaaatccgactctggaatttacgcttgtcgagcgaagaacgaggatggggaatctacctggacggcggcacttattgttgaagaccacaactccaaagcggtgttcaac…	37.0103 ( 36.4209 - 37.5997 )	[ g35.t1 ; ]	IPR003598 Immunoglobulin subtype 2; IPR003599 Immunoglobulin subtype; IPR003961 Fibronectin, type III; IPR007110 Immunoglobulin-like domain; IPR013098 Immunoglobulin I-set; IPR013783 Immunoglobulin-like fold;
g36.t1	scf7180000985940 : 152336 - 161795 -	atgaacgctaaggattactgtacctacatttttgtagtcctactgctgaggatagtaaatgctgaagatgaatcaaaccaagccccggtgatcatcgagcatccgatcgatgtggtcgtttcgaaggggtcgccggcgacgcttaactgcgctgcgagaccccaaggagccaatatcacctggttcaaagatggccagccagtgttaaccagcaaagaacaaatgaacagccatcgaattgtcttagatacgggtgccttgtttctgctcaaagtcaatagcggcaaaaatggcaaagacggcgacgcgggttcatactattgtgtagcgaagaatgaattcggagaagccaagtcgaatgaaggctcactcaaattggcaatgctccgagaggacttc…	17.4987 ( 16.9016 - 18.0959 )	[ g36.t1 ; ]	IPR003598 Immunoglobulin subtype 2; IPR003599 Immunoglobulin subtype; IPR007110 Immunoglobulin-like domain; IPR013098 Immunoglobulin I-set; IPR013783 Immunoglobulin-like fold;
g37.t1	scf7180000985940 : 169505 - 170088 +	atgtataagcaaaaacagcaacagcacgtcaaaacaagccatattcgtgaaaagttatggcaaacttattgctgtctacatttctgtgcgcactcgaagaggcgacaactgaacgctaaaggggaaagggatggattagagacgtgcgattattatgagtacaataagggaaacgaggaatggtggattcctgctgcttacggcaactttccctattccatacaagactatgtcaacctgttttgtactcgtatctttaaccatagaagagtagatttgtaa	0 ( 0 - 0 )	[ g37.t1 ; ]
g38.t1	scf7180000985940 : 170995 - 175991 +	atgcgcctgtttctgggcctagccttggtgctgggtttaggttacgcgaaagtggtcgtcaaccatgccggctacttttcctgcctcaagtccgaatccacatcatgcttgtatactcttactcagaaacatccgaagctgtacgactttctcgtgaatgatgaagactcttaccgacttgtagaggatggccaaaatgtagaactcactgtccagtcccttggaggaaagaggaagcggatttattggacgagggaatacgtctcactgccaagcggtgtgcctgtcatcgaagaaatcaacaattcatctcacaatggagcttataaagtcgtcaacaatactttgtcgttcacggcattccagaaaatgggcggaacatatcgagccactttcact…	18.8867 ( 18.3289 - 19.4446 )	[ g27654.t1 g38.t1 ; ]	IPR003599 Immunoglobulin subtype; IPR007110 Immunoglobulin-like domain; IPR013098 Immunoglobulin I-set; IPR013783 Immunoglobulin-like fold;
g39.t1	scf7180000985940 : 176002 - 178294 -	atgaacgacgagagcgggatccagaagacgtctgacgacgattcaaggtcgatgagacgggagctgctgagcgcggccgaagcggtggacgatctacacgtggcgatgctgatgcagtccgcgcaactgcacggatgcgctcagggctatactgactatctgaagacgttgttggccgatcgggcgagctgtgagccgctgatgaagcgcctcagcaacatcgagacgaagatcgacgagatgcaggaggaaattgtgaagaacgccacctcggaggtcgacgtccatctcctctgcagggacttcgccgagatgattacgatgaaggattcgctgctcgccaccgaagccaaactcaagcccttcaccgacaaaatgcgtttcagagacgcgttccat…	0.334327 ( 0.229952 - 0.438701 )	[ g39.t1 g27653.t1 ; ]
g40.t1	scf7180000985940 : 178572 - 183944 -	atggcccgcccaccggctctggacaatctgctgcgactggatggctatctctgggactttcagcacgagatttgccgcagatatggcgtattccaggagtacttgaagaagattgaagagtgtggcggaatggacgcattcacgtcgagctaccgtgagtacggcctgcacgtgcagcccgacaactcgattcgcggtctcgagtggtgccccgcagccgagaaactcgccctcgtcggcgatttcaactcgtggaactgggactcgcacccgtacgagaagggcgagttcggcaagtggaccatcaacttggcccccaaggaagacggctcgcccgccattccgcacggatccatcatcaagatcgcggtcactacgaatggcagcatgaagctgaag…	16.6739 ( 16.2697 - 17.0781 )	[ g27651.t1 g40.t1 ; T04A8.7 ]	IPR004193 Glycoside hydrolase, family 13, N-terminal; IPR006047 Glycosyl hydrolase, family 13, catalytic domain; IPR006048 Alpha-amylase, C-terminal all beta; IPR006407 1,4-alpha-glucan-branching enzyme, GlgB; IPR006589 Glycosyl hydrolase, family 13, subfamily, catalytic domain; IPR013780 Glycosyl hydrolase, family 13, all-beta; IPR013781 Glycoside hydrolase, catalytic domain; IPR013783 Immunoglo…
g41.t1	scf7180000985940 : 184106 - 188224 -	atggggctcgacgttcgtaagaaggtcatgaagcgcaagctcaacaaaatgaaggaggctcaagctaacaaaagaagaagggaggcggagaaaaacgagcaaaacgcggatcagaaaaagcgaagcagacaggaggagagcggagacgactccgagcaggaatccgtcgagcaacaacacaatcataagggagagtcttctggaaatgagaatgagaatggtccttcggaagacattctggaaggggccgaagtggcgtcgtacctctcgaatacgagcttcgcctcgctgaaaggcaaggtcaacgaccgacttctcgcgaacatcgacaaaatgggcttcacctccatgaccgagatccaagcgaaaagcatcgctccacttctggagggcaaagac…	20.4484 ( 19.8772 - 21.0196 )	[ g27650.t1 g41.t1 ; B0511.6 ]	IPR000629 RNA helicase, ATP-dependent, DEAD-box, conserved site; IPR001650 Helicase, C-terminal; IPR011545 DNA/RNA helicase, DEAD/DEAH box type, N-terminal; IPR014001 Helicase, superfamily 1/2, ATP-binding domain; IPR014014 RNA helicase, DEAD-box type, Q motif; IPR025313 Domain of unknown function DUF4217; IPR027417 P-loop containing nucleoside triphosphate hydrolase;
g42.t1	scf7180000985940 : 190615 - 191016 +	atgcaagcagagcgaccgctaacatcaacaatacattcggtgaaggtactgcttcccgttagacagtcaaccgctggttctatcgctttgcagcaggagatacgagcctccaagaaaatgagcgcagtgaacgaccatcctccatcaacaacggcgaattgcagagcactatcaaggtcaatccggaaactaccacatgagaattggagatga	0.0437555 ( 0 - 0.12882 )	[ g17885.t1 g11323.t1 g23623.t1 g42.t1 g7140.t1 ; ]
g43.t1	scf7180000985940 : 192205 - 193659 +	atggctgtcagtggtgatgcaacgacgcaagaggagttcctgggtagccttcgaaagaagattgaccttagcatctacgcggctcttaaccaagtccgacagggagaccaggaagatagtggacactttcttaatttgcctgatccatccacacgttctaccacgactcgaccattgcaaaagcgaaagaaagtggaacgcatggactggaagaagatgtttcagaacgtcgcttccatggacgagcatcaagaaaatgagttccacggtcaagctgaggagttagaaagaaaggggtccgtcgatttagctgattttcacaccatatgtgcagtttttcacgctgatcatcatggtgctatccgtttttcgtaa	0.199151 ( 0.0218506 - 0.37645 )	[ g43.t1 ; ]
g44.t1	scf7180000985940 : 193943 - 199214 -	atgaattgtattatccattttttaattatctatgtgcttgttgtgacagcatctcctccaggaaagcgatgcgatgatttggaggagtacgaccccatcaaatggatctgtatctctctgcatcaatcatcgggctcgtcatcaaaatcaattgcgttccgattcgaggagcaaatagcaatattagaagaagaagaagtcaaagtcggtgagaagacggaacgaaaagacacgatcgtgaaccacattgaaatgagtgaaatatcagtaacaccaggagaagaatctcaaagattctataagttggcagccgagtttttgaagaaggcagaggagaatgcaaaagtcgatgtgcctaaattcgaagcccaatttaatcatcacggatatgccttcgat…	0.423342 ( 0.355755 - 0.490928 )	[ g44.t1 ; ]	IPR007087 Zinc finger, C2H2;
g45.t1	scf7180000985940 : 200265 - 207486 +	atgcacccaccagaagggagagcggaagaagtgccggcggtgcaatgggaacgtcgtgtacctcttacgggacgaggaactttctccccaccaggcctcgaacaaatttggctgcaagtcctcacgcgcaagaatgacttcggcattcatgctgaagcttctttacgcaggctgcggctgtttcgatgctgcgatcatcttcaagaggcagtccgtactcaacacttcaacgatatcgaccttattgagcccttggacgtcgatgcccccaaatctcaccacaaaacacgagcccttcttagagcagcttcggacggaggcattggagttcatttcctagggaatcaactcgactacctgacctctcgagctaccgagagccttgtgattcgagttttc…	0.36737 ( 0.297447 - 0.437294 )	[ g24206.t1 g35216.t1 g10658.t1 g45.t1 ; Y24F12A.1 Y37H2A.1 ]	IPR001130 TatD family;
g46.t1	scf7180000985940 : 208546 - 220904 -	atggacaaattgaccatccgcaacctcgaccccgagcaggccaaattcttcaccgaccacctgctacaaatgggcctccccttcaaattcgagctggaggatttcccgaggcctcaaccctctcctcctgcgcctgcagccaacgcagccactgcacagtcgaattcggctgccagagctactcccgttcagctagattcacaggcagtcgtgcaggatccgatggagggccggcctgtgttcgagcagaggaatgaggacgagaaccaggaagatcgggatgcagagatggaaagggaagcagagcaggaaaaggtacgactcgctcgcaagtggtccatcgatcagccacccgaccctgccacaagcagacagggcttccaggatatggggatcaac…	0.709015 ( 0.636463 - 0.781568 )	[ g46.t1 ; ]	IPR027417 P-loop containing nucleoside triphosphate hydrolase;
g47.t1	scf7180000985940 : 224973 - 231624 -	atgaaggtatcagtcgataggaaaaaagcaacaaaattcttcggaccagtgcaagggaacaagccgggaattgcgataattaccgttgtcaagctggatggagcaatctgtcagtcgttagatgcgcagtgccttagtttcattcacgatatattcgtactccttgtaatcgtgatcattggtggactcggactatttggacatatcaatatcatcttcggaacactcaagaacaaacaattgaggacgaatcatggaattctactggtatcactatcgatcattctaatgttctgcatcgttatacgatggacgacgttagcgttattaaccttctcaatcaaaacacctttgcttttatgctcagcagtgttagcagctcaaatgtctttcgacatt…	0.464597 ( 0.301981 - 0.627212 )	[ g47.t1 g33478.t1 ; ]	IPR017452 GPCR, rhodopsin-like, 7TM; IPR019424 7TM GPCR, olfactory receptor/chemoreceptor Srsx;
g48.t1	scf7180000985940 : 233143 - 238564 -	atgagcataccgcccttggagaagctggacgctttgatgcgtcgccttctagagggtgttcagctgaagtctcacaaatatttccgaatcaccgttcctcaggccctcaccggaacccaattggtttcattgctcatggataagggccatttcgacgacgatacggaagcagctcatatggcttcggtactaatttcgtatggatatctgttcaatgtgatggaggagaaccctgtcgtgaaagacgataacagtctatatcgaatccaacgaccctacttctggccctcacactgcgtcgtcaccgacaatgtggaatacgcaatctacctcaataaacgactccttcgaaacgaggaaaagcacggtttggagcctgaggaggtcgagcatttcaat…	24.3508 ( 23.6698 - 25.0319 )	[ g33479.t1 g48.t1 ; eat-16 ]	IPR000342 Regulator of G protein signalling domain; IPR000591 DEP domain; IPR011991 Winged helix-turn-helix DNA-binding domain; IPR015898 G-protein gamma-like domain; IPR016137 Regulator of G protein signalling superfamily; IPR024066 Regulator of G-protein signalling, domain 1;
g49.t1	scf7180000985940 : 239755 - 246885 +	atgggtcgttatacgatccgctgcgagggtctcgcctacgagacgagtcgcgacgatctcacgagctttttcggaggaaatggcatcattcgcatggatattccgcgcaagtcgaacggagacgctaaaggcgatgcgactgtggttttcgacaacgaggcagacttcaaggaagctctcaataagaacaaacaagttctaggaagaagatacgtcgaggtctacgcagaggacgagccgcgtgtgcgtggcggaggcggaggcggaagcggaggcgggggtggtcggccgagagacgcagggccaagaagagggggcggcggtggcggcggaggtggagcagacgtcttccgtcatggcgaagtcgctgtgagaatgaccggtctgccgtatgacgcc…	24.1249 ( 23.5677 - 24.6822 )	[ g33480.t1 g49.t1 ; hrpf-1 ]	IPR000504 RNA recognition motif domain; IPR012677 Nucleotide-binding, alpha-beta plait;
g50.t1	scf7180000985940 : 247185 - 253196 +	atgacgttctactcgactccggcttcgaaggcgatctacgtgccgggcagggatccgtcagtggacgacgtcatgaggagttggcagcacaggtactgcacttttgaagacacctcgatttgcatatcgacttttaatgtgaacggccgctcaccacccgccattttgaagggatggttctccgactcgaggagggccgatttttacgcggtcggcctgcaagagatggacctctccgtggggacgtacatcatcgacaatacgaaaaagatggaggactggatcgagtgcattcaggcgtctttaccgggaggctccaatcagtatcatattatcacgtcgatgcgcctggtgggtattttcgtggtgttgttcaagcagaacaagtgcaaggtgcga…	13.0072 ( 12.5272 - 13.4872 )	[ g33481.t1 g50.t1 ; ocrl-1 ]	IPR000300 Inositol polyphosphate-related phosphatase; IPR005135 Endonuclease/exonuclease/phosphatase; IPR008962 PapD-like;
g51.t1	scf7180000985940 : 253265 - 257176 +	atggcctcgtggtttggcgacatcaaaaagaagctccaggacactgtcagtgcgatcgagcagcaaatgaaggctgaaaactctgacgactccgaaccgcaacaggtggttgccgaggaaaagccaaaattggaaaattcggagccgaaacccgagaacgaggaaaatcccgagaatgccgacgaagaaaagcaggaagaggtcgcgtttgctggaggaaaggggctgctttctggctttgacgccgggaaatttctgaaggacacgacagccttcgccaccaagcagctggaagtcgtcaaaaccgctgtcattgataagagcatgcttggcgagctgaatcgtgaccagaccgaattcgagcgtcaacttgaggaagaaaagaagaaaaatgactca…	14.1137 ( 13.5513 - 14.6761 )	[ g33482.t1 g51.t1 ; C16C2.4 ]	IPR005607 BSD;
g52.t1	scf7180000985940 : 268155 - 277679 +	atggtttctacatttttgatacggaagatgctagggcgctcttccctcaaaacgttacgtcgatttttggactctttggcgcagcaacagcctggctgctctacacatcataataccgcaacaaatcgctcatcatcgtcatgcaccgtagcccgtcgaagttactacgatagtccttgtggttcttcgctatcttcctgtgacgatcatcagctccctatcgcctctcctatcccctcgacccgaagaacagacaacaaccaccatgccctgggattgcaaaaatccgcgcaagcctcgtcccccaaatttgatccggcgctctacccgcgaaattcggatagatgcgaaacgagcttatcggacaacgctaggataggaaatgggcagcattcgcga…	6.82966 ( 6.58668 - 7.07265 )	[ g52.t1 g33483.t1 ; ZC581.9 ]	IPR000719 Protein kinase domain; IPR002290 Serine/threonine- /dual specificity protein kinase, catalytic domain; IPR011009 Protein kinase-like domain; IPR011989 Armadillo-like helical; IPR016024 Armadillo-type fold;
g53.t1	scf7180000985940 : 278255 - 280857 +	atggtctatatcggcatcgacttgggaacgacatattcgtgcgttgcgatcatcgaaaatggtcggcctgtagcgatttataatgacgatggccggaataccctaccctctgtagtggcatttaatggtaatgagattctggttggaagtccagctttgaagtgtgaaaccgacatggcgaatattctttatgattcaaaacgtttgatcggatggcatgttttacacgatttgcccatggctgaagatcgtcaattatggacattcaatgcagtcaccaaaaacaattgtgctggatatattttgaacaagggagctcaaaatgaaagatttattcgaccagaggaagtttccgctgagattttgaagagtttgaaagctcgtgcagaaaaatacagt…	1.00267 ( 0.791312 - 1.21402 )	[ g35736.t1 g26466.t1 g15007.t1 g20426.t1 g27082.t1 g27332.t1 g29889.t1 g21481.t1 g32590.t1 g9653.t1 g35738.t1 g7852.t1 g21094.t1 g35969.t1 g26535.t1 g16925.t1 g53.t1 g26627.t1 g9654.t1 g33070.t1 g23830.t1 g35764.t1 g33365.t1 g29984.t1 g4759.t1 g6681.t1 g402.t1 g9049.t1 g10540.t1 g24989.t1 g25477.t1 g6414.t1 g17916.t1 g728.t1 g29143.t1 g8866.t1 g9530.t1 g31213.t1 g16602.t1 g33136.t1 g19327.t1 g66…	IPR013126 Heat shock protein 70 family; IPR018181 Heat shock protein 70, conserved site;
g54.t1	scf7180000985940 : 283765 - 289316 +	atggcaggaatcatcttttttctgttccacgctttattcgtcgttgttaacccatgttttcaaacagtaccaggagacgatgctacaacaatactgcctccctccacgtctacaatgctttctaccgagacgacggaaacaacgtcagccatggattttagtactctaatttccacgctgtcaactagcacggaatcctcgtctacaagcacgtccacatcaacgtctacaagcacatctacatcgacgtctacaagcacgaccacttcatgtactccaaccgacccttgtttcgcaaattcagctccatcagcctgctgtgctgcacaatgtcctactggctgggattttgttgagggcaaatgctatcagtattttcttactcgagtcacttgggac…	3.19455 ( 2.74935 - 3.63976 )	[ g54.t1 ; ]	IPR001304 C-type lectin; IPR016186 C-type lectin-like; IPR016187 C-type lectin fold; IPR018378 C-type lectin, conserved site;
g55.t1	scf7180000985940 : 290305 - 290854 -	atgatagttcgtacagtcatacaggctctggacgacaattcctcccagacaggcagccagctgacatcgaatacaactcctgctatttgcagtccaagacactcagttcctacaaccacaaggctgcacagtcttgagtgcaatcgagaacgcgataagaatgggacggaatacgattcctcttctgcttcagccatttga	0.128233 ( 0 - 0.362683 )	[ g55.t1 ; ]
g56.t1	scf7180000985940 : 291282 - 292344 -	atgcaaaatctcacaaggggaggtttcaccctcgtcctcacgtttcgatacgagagtgcccagttttcttcagaccccctcaacgaagtgcagcagaaatggatgaatggcgagattccagtcgtggccacgatcgcgttcggaatgggcattgacaaagctaatgtcagagtaaggctctgcagactggattcgagaaagtgctcgagtactgtgaaaaggccgaacgcagacacaatgatggcctcgttcttcaatgaatccgacctgaagaagtgcttgaagaacgacgatttctgcagacttcccgagcaggtcagccaacaggcaaatgcgctcaaaacgcaacgtcaagagagtctgtactcacgaagtcagcgataa	0.0508124 ( 0 - 0.122672 )	[ g56.t1 ; ]	IPR027417 P-loop containing nucleoside triphosphate hydrolase;
g57.t1	scf7180000985940 : 292707 - 293944 -	atgagcagccagacgatccgattggccggcactgcactccgcgagttgagggtgcacttctgccaactcagtcccgcttcagccggcgtgcgcgacttcatcgcgaacgactacgtgccgatgaagaaggcgaacccagatgtgccgattctcattcgcgaggcctccggcatcgtaccccgcatctgggcaaggtacgaacacggcgtcgaaaagaacgtcgaggttttggactacagccgcgagaaggtcactgacgcgattcgacagctcgccaacgcgaagtga	54.6276 ( 52.9094 - 56.3458 )	[ g33485.t1 g57.t1 ; Y63D3A.7 ]	IPR007741 Ribosomal protein/NADH dehydrogenase domain; IPR012336 Thioredoxin-like fold; IPR016464 NADH dehydrogenase [ubiquinone] (complex I), alpha subcomplex, subunit 2;
g58.t1	scf7180000985940 : 294016 - 332664 -	atgcaaaggtttcggtggatatctgacaaattgacgcgcaagtttcgcgttacgcattacggaacttcagcaatggagtcaaacgagcgagacaagggcaaagtggtcggggaaaaggaggcaaagcaggatgcggactcagacaagaaggacccgctcaagatgggcactctggagctgaccggctggtgggcgggccaggcgacggacgaagaggtggccgctttgagtgggaggcagatctgcaggatgacttatcagatgatcaacgatgagtgcacccccttgcctcttcctcacgctttgaagaggatcatctacgagatgaccgaagaaagacgggaaaacgacccagaaatgacggtgaaagactgggtctggttggtgtgcttgctggcc…	21.0685 ( 20.869 - 21.2679 )	[ g33486.t1 g58.t1 ; C44E4.1 ]	IPR003126 Zinc finger, N-recognin; IPR013993 Zinc finger, N-recognin, metazoa; IPR025704 E3 ubiquitin ligase, UBR4;
g59.t1	scf7180000985940 : 332737 - 337054 -	atgtcctgctcagcaattttcatcctcgacttgaaaggaaatgtgatcgtctcgcgcaactaccgtggcgacgtcgacatgtcgtgcatcgagaagttcatgccgctgttggttgaaaaggaggacgagggactcgcttctcccattattcagaatggcgacatcagctatacgttcatcaaacacatgaatctatacatcgtttccgtttctcgtaaaaacatgaacgccgtcatgatgctgtcgtatctctacaagttggttgaggtgttctgcaactacttcaaagacctggaagaggaatccgtcagggataacttcgtggtgatctacgaattattcgacgaaatgatggacttcggatatccacaaaccacggagggaaggattttgcaggaa…	17.0196 ( 16.403 - 17.6361 )	[ g33487.t1 g59.t1 ; apm-1 ]	IPR001392 Clathrin adaptor, mu subunit; IPR008968 Clathrin adaptor, mu subunit, C-terminal; IPR011012 Longin-like domain; IPR018240 Clathrin adaptor, mu subunit, conserved site; IPR022775 AP complex, mu/sigma subunit; IPR028565 Mu homology domain;
g60.t1	scf7180000985940 : 337707 - 346284 -	atgccgctagatttaaaatttgaagtttcagatattttgaaacttaatcaccaagaattatccttcaaaaatccaagtccagatagctttcaaatttgtgttctgcagtatcaaatctccgatgtttactctcgtttcaggataaagcagatccgaaatgacacaccgacagatgtgcaaaaagaagaaaaccaggaaaatggaaaaacaaacaggatccggaaaagcgacctgacggaatttacacgggaaaaccaccacccgatgttctctgatcggaataagcagcctgaagaaattgaagaattgaaaagcaatgccagccagctagccgcgagcgtgcaatcccttctctcacgaattcaagaatacgaaaagaaggatgaaccaactcacaat…	13.7371 ( 13.2252 - 14.2489 )	[ g33488.t1 g60.t1 ; C50F2.8 ]	IPR001452 Src homology-3 domain; IPR008144 Guanylate kinase-like; IPR008145 Guanylate kinase/L-type calcium channel beta subunit; IPR020590 Guanylate kinase, conserved site; IPR027417 P-loop containing nucleoside triphosphate hydrolase;
g61.t1	scf7180000985940 : 346395 - 352554 -	atgtcaagggcaaaatggtcatataaggaggcgagaagtaaccgagataatggattaggagttggtccacaccgatttcggcatttattgtgttgttctggaagcccgctttctcgaacaactcttctagaacagaagcttttggaactcatcaaaatggcggacgaagagcagctcaaactcgaagatgaggagctcatcagcaacagcggactgtcggagacgattgacgagcacgacttgtcttcgatcgaggcccagatggctgagttggaggaggagcagaagaagctcaagcagattcagtctgatttgcagggcacgatgaacatgtcttccggcagccagagcaatctgtccgtccagtccgccgaggagaaggccgaagccgactccaag…	30.5474 ( 29.7128 - 31.3819 )	[ g61.t1 g33489.t1 ; pabp-2 ]	IPR000504 RNA recognition motif domain; IPR012677 Nucleotide-binding, alpha-beta plait;
g62.t1	scf7180000985940 : 353855 - 357519 +	atgcctcattcgccttttacggtatatggctttagacgcaattctagtgcggctgatgctcgtttacagcttctaggaaagttcacaaatttccaacttcacccctcagaacaagtggatgaaccttcccagaagagcccatttactgcttttctcatcattgattcgtttctcagtcgttgtgctgcactttcgttgggtcgttttgaaatcgtttctgggttccgagcattctggcttgtagctatcattcacaaaattttgcctcaattcatcaaacaatttgaagtttacggcctgcctgttgcgtgcaccactctctctctctcagtccagcccgagcacagttcaaccgagcatattctgtcctctatcaaagttgatctagagcaccagaac…	37.5276 ( 36.7654 - 38.2898 )	[ g20931.t1 g62.t1 ; mec-8 ]	IPR000504 RNA recognition motif domain; IPR012677 Nucleotide-binding, alpha-beta plait;
g63.t1	scf7180000985940 : 357575 - 360573 +	atgatccaagtgcgctgcggcggcggccacttgaaatttttatttacttttttgttcgaacatcgaaaaacaaccgcccgggagtttttagacgagaaatttgcacacagctgcgcgcgtgtatattcctgtgcatttcacaatttcgcctatctgctcgcaagaaatggtgttttggtgcgggaaggaaggaaattatcgcgagttttgtgctcacgccacttgtacgtaaagtgtgggtctaaacatgcaaaaccgcgaagacgactattcgcgcacgcacttatgtggaaaagcactcgatcaaacgacaatttgcacacaaggattgtacagatacagtatgctcaaagttatcaaaatccccacgaaataggttcttga	40.6375 ( 39.7359 - 41.5391 )	[ g63.t1 ; ]
g64.t1	scf7180000985940 : 366412 - 368624 -	atgcgtgaatcggatctcgtcgagcagattgttcagcagacactgaagatggccgtccgaatggggaacgagagcgaatattctagcaccgacgggaacgcgttcaacattttcgacacgcccactttgattttcacatccctgaaagagcatctgaaagacgatccgaatttgcgcatcatcacagaaaaaatcaattttcatgctgttgtggagtcggtacaatcaagcagtcgtccttcgccgacattcgtcgagttcttcgagtcggctgcctggaggcaaatggccagttcgcgaatcgcgtccgacattttcttgaacgatttgaaagtccttatcctccacttgatgggcaaattcaactccgtgaattgcgaaaagctcctgactttgctg…	2.96242 ( 2.65444 - 3.2704 )	[ g64.t1 g20929.t1 ; ]
g65.t1	scf7180000985940 : 368846 - 369964 -	atgctaccttcgaacaaatcgtctatcaatttacctaatctatcttcttctctccaagaaatcgacaggaaagcgattaagaagaagaagagttctgtcaaagagaagcgaagaaatgatgaacttaataccgccttcaagaatcttcaagccaaattaccccacatacctagacatggaaggttacctaagattaagactctgagaattgctcaccgctacattcaacatctaaatgcagtgttagaaggcagaacgatcgatcactttacatacgtccgacctctgagcattgacgacttcgctagcgtagctgaagaggaaattcagaccaagaaccgttacactgaacgagcggatgaagaattaaagcgatgctcggggataaattcatctgac…	4.17646 ( 3.6614 - 4.69152 )	[ g65.t1 g20928.t1 ; hnd-1 ]	IPR011598 Myc-type, basic helix-loop-helix (bHLH) domain;
g66.t1	scf7180000985940 : 378265 - 380302 +	atgcaacagttgatggctggtctgctctgttctctactggtgtccctcgctctctcgcagagccaagataatgacgacagcgccgttctgatagctgatgagatagcaaaccaaccccaagatactgcagctgagactacattcgataaacgatcacccagtgcaaaatggatgagatttggaaaacggagcccttcggcgaaatggatgcgttttggaaagcgatcaccttccgccaagtggatgaggttcggtaagcgaagtgacggcatctcaaatttctacgagatggaatattaa	53.4347 ( 51.5703 - 55.299 )	[ g20927.t1 g66.t1 ; flp-22 ]	IPR002544 FMRFamide-related peptide-like;
g67.t1	scf7180000985940 : 380425 - 382979 +	atggggctgatcggtgaaataattcaatcgacttacgttcggtgccagcaaatattatggacgaccttaactatcttcaagttggctttcgatcgattgcgatatggcggatcgagtgggattaggtacgaaaaaccgagatgtttggaaggatggcaggagagctatattatgttgtcgcaagtccaactacactacgtcgaaacggggcccaaggatggtccactaatgctgttcatacatggttttccagagttctggtactcgtggagatttcaattgaaacatttcgctgataaatatcgatgcatcgcaattgatcaaagagggtacaacttgtcggataagcctaaggatatggcggattatcggacggattttatggttaacgatgtgaaa…	13.6648 ( 12.9585 - 14.3712 )	[ g67.t1 g20926.t1 ; ceeh-2 ]	IPR000073 Alpha/beta hydrolase fold-1; IPR000639 Epoxide hydrolase-like;
g68.t1	scf7180000985940 : 383136 - 389474 -	atgcctacgtcgtcgtcgttttacgaacattttggcggcagctctggtactcaatcaacagtggttctgtcagaggcggggagcaatagtccgattcatgagcgagaacccccgctatacgagaatgtggaagacttcgcctcgtttcccgataccgactctgcaagcttggaattctcgttgatgaactcatttttacgcaatttaccgcctccacccccaccaattgatccggaacaagtaaaaagaggccaaagacaggccgcgaatctagcaccgaaacagaataccctagatgtggctgcggatttcagaatgaagcacgccagatcccgaggcttaccgaatttcgagaacgtccgaccactgtctatcccaatgaaggaaatgcaaagattg…	8.7802 ( 8.0858 - 9.4746 )	[ g68.t1 g20925.t1 ; C34B2.9 ]
g69.t1	scf7180000985940 : 394155 - 398152 +	atgaagttcttattatttttattcgtgatattctacttcaagtcaagcaatgccggaaaagtcggtgaagcgtttgaaagtttagcgggtatggccttgaatgacgatgggtcagagtccaagcaaatgagcagcgaagagttcagtgaaaaaatgcatacgctgactgatttgacttcgaatttatttgccaaaatgatgcagttggttcctcattccgagaatgttcaccctcccgaaatcgaggtgaaaacttattcatcggatgatggcgcaggacacaaggcgccgagtctcgtttcatcgattgtagattcgatagggggaattccgttcaacatgaatgccgctgacatacacggagagcacgtctgcgttcgagaaatcaaccgcgctcta…	4.75129 ( 4.45312 - 5.04947 )	[ g69.t1 g20924.t1 ; ]	IPR000782 FAS1 domain;
g70.t1	scf7180000985940 : 399535 - 412519 +	atgcctgccgagtctggagggattttagcgacggcgttaaaagagttacgtgagcaaggaagtgatgatttacaaagactgtacggagtcccgatgccaaagaggcctagaaccgcagagtctccgggcattctgggactcgccttgaaagaagtctcccagactatagaggatttgaaaagtgatgcagagcgacctgacacccgtcaaggtattattggcaaggctctcgagcaactccagcatactaattatcagagcaagttccaagatcgtcgtatgtcgttgaaaagggctctatcggccgaagacataaccgaaaatagacaaggaatgatagccaagttgctgaagacacagaatccagaggagttggaggctttaggattaacggagctc…	1.49285 ( 1.3968 - 1.5889 )	[ g20923.t1 g70.t1 ; trp-4 ]	IPR002110 Ankyrin repeat; IPR002153 Transient receptor potential channel, canonical; IPR005821 Ion transport domain; IPR020683 Ankyrin repeat-containing domain;
g71.t1	scf7180000985940 : 412521 - 414264 -	atgaaattgaacatgatcaacaacggaatatggtccgcagttcctttcatcgttcaaataatcaccaagctgctattcgcctctatcgcggattcactgaaacgaagaaactactcgacgaatttgatcaccaagatttcgaataacatcgctagctttggaacagcgctatgcatgctcggggtcgcggtggtctattcgagatggacctggtctttgtcgttacgaggatttttgacgactctgctgatttcctgctcgatgggcttgttttcggcgtatgttcccggatacaatacggctttggtgtcggttgcacctgaatttactgctttcatttcatcttacgcccaactctacggtatggcagcatcgacattatctccatacgttatcggc…	4.67993 ( 4.14928 - 5.21059 )	[ g71.t1 g20922.t1 ; ]	IPR016196 Major facilitator superfamily domain, general substrate transporter;
g72.t1	scf7180000985940 : 414337 - 416214 -	atgtcccaccaatgcattatgccagtacctctagaggttattcggaacaaacctttaccgctatggagcttctcatcagtacgcttacaaaccgctctactgacaagcttagtgatgaccatattcagcatcatgcgctcgtcactcagtatggccatggtagctatggtcagagagaacaccactatgagccatggacagataccattgaaaccggataagtacaaaaatgactggacgcccgatcagcaggcccagattttcacaacgttttatgtcactgctttcctagcgcttttcatcacgaattatctgtgcaaaaggctaggagcgaagaacacgataacaatagccttgatcataaacatcatcggatccttgttgactcctttcgtagcg…	2.89988 ( 2.47621 - 3.32355 )	[ g20921.t1 g72.t1 ; ]	IPR011701 Major facilitator superfamily; IPR016196 Major facilitator superfamily domain, general substrate transporter; IPR020846 Major facilitator superfamily domain;
g73.t1	scf7180000985940 : 416646 - 417904 -	atgactcgtggaaatcagcgtgacctggctcgcgagaagaacctcaaaaagcaacaggagatgaagaaaaaggccggcgcgaacggcaaggatggaaattcgggcctgacgacggaaaaacgcctcgaacgcgatgccgaggcaatgcgtatcaaacaggaaaaggcggccgcgaaaaaggctgaagaggacgcggctaaagctgcgaacgtaaaaaaagtcgccaaaatcgaccctctcaaaatgtga	132.277 ( 129.236 - 135.318 )	[ g73.t1 g20920.t1 ; moag-4 ]	IPR007513 Uncharacterised protein family SERF;
g74.t1	scf7180000985940 : 419425 - 422041 +	atgctgtccacccgcgcgttcctcacgaactctgctcggatcattccttccctgtcctcgtcccgtttcggctcgactctcatcgtcgccgagcacaacgaggagaaactcgccccgatcacgctcaacgcgattacagccgctaataagctcggttccgatgtcagcgtcctggtgactggaggcaacgccgcgcaaatcggcgaacaggtggcgaagatttccggtgtcaagaaagtcctcgtcgctcaggacgacaagttgaagaataatttgccggagcgcgtcgcgcccgtggtgttggcctcgcagaagcagttcaacttctctgccatcgtggccggcgggagtgcgttcggcaggggcatcattccgcgcgtcgcagccaaactcggagtg…	32.3862 ( 31.5842 - 33.1881 )	[ g20919.t1 g74.t1 ; F27D4.1 ]	IPR001308 Electron transfer flavoprotein, alpha subunit; IPR014729 Rossmann-like alpha/beta/alpha sandwich fold; IPR014730 Electron transfer flavoprotein, alpha/beta-subunit, N-terminal; IPR014731 Electron transfer flavoprotein, alpha subunit, C-terminal; IPR018206 Electron transfer flavoprotein, alpha subunit, C-terminal, conserved site;
g75.t1	scf7180000985940 : 422525 - 423549 +	atgaccgaattcttcacgaagaagcaaatcgatgagatccgagaatgtttcaacacctacactatcggcgacgacactatccggtccgcaactcaacttcgatgtatcctgcgaagtcttggatattctacgactactgccaagactctggaatacttcaagaagcataaaaagtgtatcgacttcgcgactttcctagaaattgctaaggaggagcacaatgcgccggatggactcactgaagtgatcaaggctttgagggctttggacaggaacggtgaacgcgccatatcagaaaataccttaagaggacttttaaccaatctcggcgaacgtcttacgcatcaagaagtcgacgctctattcagtactgtcgccgtaaataaaatgatcccgcat…	6.63019 ( 5.78509 - 7.47529 )	[ g20918.t1 g75.t1 ; T09B4.4 ]	IPR002048 EF-hand domain; IPR011992 EF-hand domain pair;
g76.t1	scf7180000985940 : 423556 - 426944 -	atgttgaagtaccaagtccgtaattcgtcgacttcgagatcgtcaccatcatcctatggtacggcaagcccttcgtcttcgtcgtcaaatgggtctcaacacgatgtgactttgctgacgacttccaggtccaattctctcgtttccttgaactcactagactcctctggaccagaaggtgattggggcgtgctcaaggtttatacgagcgacattcgacagtgcactgactacaagacgatacgggtttcgactaagaccaccgccagaaatgtcatcgagatggttcttaccaagttcaaacttacatgccgagatcctaatctgtttgagctttggatggagctgaccactaaggctgaaggcaagcccgtcaagacgatattaagattagaaaac…	14.2304 ( 13.3655 - 15.0952 )	[ g20917.t1 g76.t1 ; W05B10.4 ]	IPR000159 Ras-association;
g77.t1	scf7180000985940 : 434354 - 436594 -	atgagttcgagaacgccggaagacaacaagggaaaccaccgaagtggaatggcggacggcgacaagcgcagccacgacaacaacaacagcaacaacaatgcaatgatggcaggcgccgacctgctgaatctgtcgatcttcgcgcagctcggcatctatcgaatcacttcgggcacgctcaccgccaacaggaataacagtggcgcttacatctaccagtacgacatggagttggacttctctgggatgcgcatcgcggacgtcggcagcgcctcgaagaagatgtcgagaccgacggtcatcaccgtcaagttcgtcatcgtctactacgaggcgaagaagaagaaggaagccctggtgcacttttacggcgagttcagcgcgtcgacgctgctcagg…	1.49152 ( 1.2873 - 1.69574 )	[ g77.t1 ; ]
g78.t1	scf7180000985940 : 436696 - 438824 -	atgagctattgcggatttattagtccgccatacaaaaacaaaagagcgggcaaaggagaggcgtatgaaccaacgcatatcgagcattgggctaatactctatctcatgcgatcggaatcgttcccagcatcatcgcattttactacatcgcccaatatacgggcaacaacatatttcagtaccgtctcatgataacgtatggaatattcactacactgttatttctatcctcgacgttatatcattcgtgcgaattgtgttatagggaagagaaaaagaaaagcctattacgatactaccttcatatcggcgatcgagcggccatttatttattcatagccgcttcatatactccttggttgactctaagaagtagcgcctatccagttatgaacatg…	10.6746 ( 9.79688 - 11.5522 )	[ g78.t1 g20910.t1 ; Y71G12B.23 ]	IPR004254 Hly-III-related;
g79.t1	scf7180000985940 : 439676 - 442754 -	atggaccgtcactctgacatagcgttgtcagatagactactggcaaagcggtgcgttagaagagtagcggagaaagttaggacaaggcttgaggaaaaagaagcaataaatgatgagcagcaaaactcctcaaaatatccaggaaacaacgattttgatgggcctttgattcaacccacagagttcaaggatgtgtctaatcagatggcaacaattgaattgctcaatctcaaagaggaaatcaaaggtgctctgaagtattcactggacaaaggtcaatggagcggaattttgcagcttctggagaacaacttggagtttaaaaaattcactcaagttgccgagttaactccttctccgccttgcatcgaaattcctaaaattgacattgaaaatttg…	6.75799 ( 6.37556 - 7.14041 )	[ g20909.t1 g79.t1 ; ]
g80.t1	scf7180000985940 : 443425 - 448552 +	atgaaacacccgcgatccagacacaacccgctctgctgcttctgttatctctccagattaacgcagatctttattttgctactcatcctatcgagcttccctctgatattattatactttcatggggacttctccagcgagaccgagatcgaggaatttctttacgagttgcagcactcagtggggacgaatagctcggaagcagaatgtgcctctcttagtaacgcaactcaggaacagtatcctcagtgtctcgcgaaactagcctggatgaagaggggatggaaaatgcaccagtgctatcaagactatggagcagataacaccgtatgctctcatagggagtatctctcgaaaatcgagaagttctgtccgccaatgaaattgcacaagtctaag…	7.90532 ( 7.54059 - 8.27006 )	[ g80.t1 g20908.t1 ; gly-2 ]	IPR026116 Glycosyltransferase family 18;
g81.t1	scf7180000985940 : 448685 - 465336 +	atggccgaaaagcaaccagatcaaagtgtgcaagacctagtcgcaagtctcttggattgcgctgcaacctatccgaatgtcgaagatttgaaggatgagctgattacctcgctgcgcactatcagccagcatcaaccgaacgcgttcttgaaggcctgccacaagtttctgctcgaaaatggcaaggccgccccttcgacgaaatcgttcgtgctgcaatcgatctgtcaatcggtgggcgatcagctcgttttgaagtcgctcgacgagcaactcgtcctgctcatcatcaatctcgtcactcaggagatcacgcttagcaaggatgctgatatcgagttcgctgaatctgcccgcgatgtgctcgtcgctctttctcgcaactcccgattcgtcgct…	7.45275 ( 7.24814 - 7.65735 )	[ g20907.t1 g81.t1 ; hpo-27 ]	IPR011989 Armadillo-like helical; IPR016024 Armadillo-type fold;
g82.t1	scf7180000985940 : 467075 - 512489 +	atgaacaccagcacatcttatagaagatacccctcagcgggctcgtctggccgatcgacaccgaccgcatcgacgatggcgacgtcggtagagccttcgacgtacgggacgagttggaactcggtcaggtggaataaggccggacccgcatatcgatccagcagcaacaatttggcttctagattcgaatcaaaatcctcgtcttattctctgtcgccctcagcgcgagccgtccactttccatcgatgagtctggcagcgaggcacgccgcgaacatcgcttcaatcggaccgtctgtttccgcgagggcgtcgcgattcgacaactcgatttttcaagataaggaaaaataccggtctgaagccagagctctcatcaacaagtacaccagtcgggaa…	26.1446 ( 25.8335 - 26.4557 )	[ g20906.t1 g82.t1 ; W05F2.4 ]
g83.t1	scf7180000985940 : 517815 - 526540 +	atggatctacctacgacgataccgttggctacagtaagaccgcaacagcaaccatctgctagtcaagcggcgaaccagggaaaccagagcagcgcgggcagtttgcaggcctcccttcagcaccaggtcaatcaaataaatgctgccgctgccgtcgctaacgttacggccgctcagatcgccgctatccaaaacgccatgctttcggctcaggcccagggggctgcaacgagtatggctgcagcggggctggcgacagtccgacaacagctgggatatgccactgcaccgagtgcacaacataactctggtcagcccgccccttcaaacgcgtctgcctctctgcatccctatcatctgcccttggaactgatctatcatcagccctcgttcgttttc…	27.2227 ( 26.7379 - 27.7076 )	[ g20905.t1 g83.t1 ; ]	IPR001841 Zinc finger, RING-type; IPR013083 Zinc finger, RING/FYVE/PHD-type;
g84.t1	scf7180000985940 : 526635 - 529029 +	atggacgtcattgaagacgttgacaagtggttgactgctgagggcctgtcgattgaagaggccgtcaaaatgctgcgcgagcgactcgccaagtacgaatatgtcgagatgtccatgacgcagcagaaggacaagatgaacgaaaaactgcccgactacgagaacagcctgaagattctggacgctttggaagaaaagaaggaaaaaggcgagccgttccacacgacctacctgctttcggacgaggtctacacgaaggcggttgtgccgaaaccggagaaggtctgcatctggttgggcgcaggcgtgatggcggagtacgacctagccgaggcacgcgacctccttaccaaaaatcacgatggcgttttgaagatcatcgccgaattgacttccgaa…	24.938 ( 23.9342 - 25.9418 )	[ g20904.t1 g84.t1 ; pfd-3 ]	IPR004127 Prefoldin alpha-like; IPR009053 Prefoldin; IPR016655 Prefoldin, subunit 3;
g85.t1	scf7180000985940 : 529493 - 533174 -	atgtggattacggtggtcgcccttttgggggtggtttgccaatcgatttttgcggaacaaaccaccatccgagtgccacccatcaagcccgaggccgattcctatgtgtgcacgtccgtgcccattgatgaggccgaacactacatcaccggtttcaaagccgaggtcggcgagtcgcacaacgcgcatcacatcctgttgttcggctgtgatgagcctggaagcagcgaaatcatctgggattgcggagaaatgagtcctttggcgggagagggtcttgatcaggctccaacatgcgcctcgtcgcccaacatcctttacgcctgggcccacaacgcccccgaactgacgttgcctgaaggagtggctttccgcgtcggtggcaatacgaaaattcaa…	101.752 ( 100.234 - 103.269 )	[ g85.t1 g20903.t1 ; pghm-1 ]	IPR000323 Copper type II, ascorbate-dependent monooxygenase, N-terminal; IPR000720 Peptidyl-glycine alpha-amidating monooxygenase; IPR008977 PHM/PNGase F domain; IPR014783 Copper type II, ascorbate-dependent monooxygenase, histidine-cluster-2 conserved site; IPR014784 Copper type II, ascorbate-dependent monooxygenase-like, C-terminal;
g86.t1	scf7180000985940 : 534555 - 538359 +	atgtgctccgggagaggaatttccaaatttcagttattcgagtactccctgtcgctggtgcttctaccgatcgctctctacgtgtcgctcgtatattaccccatcgctccgttagttttcctcggtgctttcggcatcgtctacatttttgtgatagctctgacgatatacgacgtttgtccagatgagctaaagaagaaacgaagattcggctataaaccgcgagatttcaatccatccacaggacgacatgtgatagagaatggctactgcaacgtttgcgacatattcgtagtcgccaataccaaacactgcaggaagtgcaacaattgcgtggagcgattcgaccaccattgcgtttggctcaacaactgtatcgggtcgaagaactacagatgc…	1.32145 ( 1.11342 - 1.52948 )	[ g20902.t1 g86.t1 ; T22E7.2 ]	IPR001594 Zinc finger, DHHC-type, palmitoyltransferase;
g87.t1	scf7180000985940 : 540285 - 545002 +	atgactttggcgatattcttcgggattctggccttattaggcgacgccgtcctccacctgccctcaaatgaggaagcaaattgtccccgaggttgccgatgcgagcgagtcagcgtcacgtgcagggacgtcggattcaaaaatccggatgtttttcagcagctccaccagctagcctttccccatctcgacacgatcatcatgactggcaacagttttggggacatgcgagagggactgtttccggaaggtgatgagcacaccagcgtcacactcctgaatctgacgtctaatggcatcacgacgatagccaaggagacgttccaacagacacccaacgtggaattcctgtacctcaacgacaacaacattctctcgacggcagatgtcaatccattt…	9.89854 ( 9.41519 - 10.3819 )	[ g87.t1 g20901.t1 g11451.t1 ; lron-8 ]	IPR000483 Cysteine-rich flanking region, C-terminal; IPR001611 Leucine-rich repeat; IPR003591 Leucine-rich repeat, typical subtype;
g88.t1	scf7180000985940 : 546565 - 547652 +	atggacggctttatcgcgatgctgccgccggctctgcgtcgttggtcgacacaccacgatttcgagggtcagaaactcgccgagaagattttccagacgatcatgatcatcgctggagtggtcgggttcggcgttgggacctcgactcagcaactctcacatgcgatctacattgtgctcggcggtgcggtgctcgccgcactcgtcgtcctgcctccatggcccttcctcttcagacagcatcccgtggtgtggcaaccggttggcgccgatacgtcatccgctggagccgcaccagtcgcgaaggagaccagaaagaagaaatag	38.8274 ( 37.1583 - 40.4965 )	[ g88.t1 g20900.t1 ; C34B2.10 ]	IPR009542 Microsomal signal peptidase 12kDa subunit;
g89.t1	scf7180000985940 : 547705 - 556265 +	atgagtaaaatattccaagcgtctagtcgagtactttctccggtggcggttcgagggcaaattctatcggcgagatgccactcccgccgagccctgtccctgtgcactctgccttcatgctcgtcatctttcacgaaccggccgattctggtcaatcacagggtcaacttccagcagcaaagtctacgattttgcagttcaaacgacaaaaagtctcccgagcaagtagaggttgcggagaaggaagatgccttggaggtcattgataatacggagtcgatgacaactgtcaaaatcccagacgtctttccaaacgtgcccctcatcgctattaatcgataccccctgtttccaggattcatcaagaaagtcgatctcgtcaaaagcgaatctttgaaa…	7.3348 ( 7.07916 - 7.59045 )	[ g20899.t1 g89.t1 ; C34B2.6 ]	IPR003111 Peptidase S16, lon N-terminal; IPR003593 AAA+ ATPase domain; IPR003959 ATPase, AAA-type, core; IPR004815 Lon protease, bacterial/eukaryotic-type; IPR008268 Peptidase S16, active site; IPR008269 Peptidase S16, Lon C-terminal; IPR014721 Ribosomal protein S5 domain 2-type fold, subgroup; IPR015947 PUA-like domain; IPR020568 Ribosomal protein S5 domain 2-type fold; IPR027065 Lon protease; I…
g90.t1	scf7180000985940 : 556335 - 558357 +	atggtaatcgtcgaagagattctggaacatgaatcagttggagaacaggccgaactgattaagaagtccggcaatgaacacttcggtaagggcgagtggaaagaagcggcgggaaaatatagagaagccctaaatctgtgccctaccgaggacgcgtctctgcagtctttgagagccgtgctgctgtcgaatttggcggccgcgttactcaaacaagaactgtggaccgaagccgctgaggcagctagcaaggctattgaggaaaacgcctccaacgagaaagcgctcgagagacgagcattcgcgttcttccatatttcagacaaattcgaagcagctcaacaggactatgaggaattaatcaagcaattccccgaccgagccagctaccgagtcaag…	5.5551 ( 5.04024 - 6.06995 )	[ g20898.t1 g90.t1 ; C34B2.5 ]	IPR011990 Tetratricopeptide-like helical; IPR013026 Tetratricopeptide repeat-containing domain; IPR019734 Tetratricopeptide repeat;
CUFF.68.1	scf7180000985940 : 558852 - 559465 +	atgagcaagacccacccgcccgagctgaaaaagtacatggacaaggagatggagatcaagctgaacggcaaccgccgcatctccggcacgctcagaggctacgatcctttcatgaacatggtcattgaggacgcgatcgagtacccgaagacgggtgacccagtgagcattggaatggtcgtcgtgcgcggcaactccgttgtcatcatggagccaaaggagcgcattcaa	196.565 ( 186.108 - 207.021 )	[ CUFF.14394.1 CUFF.68.1 ; snr-7 ]	IPR001163 Ribonucleoprotein LSM domain; IPR006649 Ribonucleoprotein LSM domain, eukaryotic/archaea-type; IPR010920 Like-Sm (LSM) domain;
g91.t1	scf7180000985940 : 560015 - 570855 +	atgagccgaagagagaaggaaaaggaaaagcaagaggacgaggacggtctctatcgattggagggtaccaacgagaaattcgggggtctcattgtcagaaagaaaaccgatgaccaccacaaggacgagaaagaaaaaggcggtgggaaatcgctgctcggtctggacaaattggcgcaggccaaacaacaggagtctcagcaacgctacaggcgacagtcccgaggcgaggccagccccgaccgaggcgtcagcgacagtgtcagaggcaaaattgaaaaattccacgagcgctcccgagacgacgatcgcggtttgaaagaggacagtcggaaggaaagaaggcatcgggaggaggattctcgaaaacgacgacacgacggggatgacaagtacgac…	19.3984 ( 19.0145 - 19.7822 )	[ g91.t1 g20897.t1 ; mog-1 ]	IPR001650 Helicase, C-terminal; IPR002464 DNA/RNA helicase, ATP-dependent, DEAH-box type, conserved site; IPR007502 Helicase-associated domain; IPR011545 DNA/RNA helicase, DEAD/DEAH box type, N-terminal; IPR011709 Domain of unknown function DUF1605; IPR014001 Helicase, superfamily 1/2, ATP-binding domain; IPR027417 P-loop containing nucleoside triphosphate hydrolase;
g92.t1	scf7180000985940 : 570915 - 572270 +	atgacagattcggatgttgacgacgagattttcgattcgatttcggttaggaaggaaccactcgagacgaaggacggacccgtcgttctcctcaaaaccaccaaccaaatcaaggaacttcagaccattctcaaggacaaatcgaccgaacactccgatttcgtgttctacgcggatcgactgatgcggctggtgatcgaagaggctctgaatcgactgccctatacggggtgcatcgtcaccaccccgacagggtacgagtataaaggaatccgcttccaacgcgggaattgcggcgtttcgctgtgcagaagcggggaggcgatggaaatcgctctgcgacagtgctgcaggtcgatcaggatttgtaaaatgcttcttggtgaagagcaacgagtt…	23.0221 ( 21.8512 - 24.1931 )	[ g20896.t1 g92.t1 ; C47B2.2 ]
g93.t1	scf7180000985940 : 572274 - 574824 -	atgactattcccacgctacctagcgagtcgatcgtggtgaaaagcttcagccaaagatcgagaagtccaagcctgtcaaccacaaccctaaccgtttcaactccaggcctagagagtagaccgaactctttgctgattgggataaaggctcttcatttttcctgcaataattgccgcttaaaatgtctatttctatctggaggatcgttgcttttggcaatttgcctatcattctatcactggtatccgatacagcagaacgataaacgaatatcagcgctatcagaaatcgaccccatttggcagtatttgagcctaaccatgataggaggcctttgcttaaactccatagccattttctacgccctacaatcaaatgcgaactatcgactataccaa…	9.19899 ( 8.44969 - 9.94829 )	[ g93.t1 g20895.t1 ; ]
g94.t1	scf7180000985940 : 575625 - 576814 -	atgtatgaagaagttttgaatttgcctagacacctcgagtccttttctattgaaacttatttcattgtcctgaataaattactgacaaattcaaaaagcggcagtggctctgccgaggccgagtcgctcgcctaccagccacctgttgccacggccggcggggaaaatctgctccttcaaaaatgcgacagaatctacccgccgctgtgctcgatcgttgccttcaaggagctcaccgcgttccagagcaaggcgctctatcaaatttgccccctgcagttgcgtccgttcacctcgatgtcctattcgaacacgatcgatttggatgcggatgaggttcattag	0.0549879 ( 0 - 0.132752 )	[ g96.t1 g20894.t1 g94.t1 ; C52E4.7 ]
g95.t1	scf7180000985940 : 579495 - 585645 +	atgcgtcaagttttgggatattcaattgcttccaaacttttgttgctcttcctggttgccaacgtctctgctgacgagagactcaaacgacaggctggcactacgattagaaaatgggcactgaataccgtctattattactttgatgcaagtctaacaacggcacagcagacattagctaatcgagtcatgaagtcgatcattcagccatcgacttgcatatccttcgtggtgaatgcgactgcgagaaatagagtaaaaatcgtaagcgatccgacaattgacttttgcgagtcatcagatgtcggctgcaaaagcaaggagcagacaataactatgggatccaaatgcatatacgacggtgcttttgcgaaagcaatattccatgtgcttggtttc…	1.50428 ( 1.31614 - 1.69242 )	[ g95.t1 ; ]	IPR001304 C-type lectin; IPR001506 Peptidase M12A, astacin; IPR006026 Peptidase, metallopeptidase; IPR013032 EGF-like, conserved site; IPR016186 C-type lectin-like; IPR016187 C-type lectin fold; IPR018378 C-type lectin, conserved site; IPR024079 Metallopeptidase, catalytic domain;
g96.t1	scf7180000985940 : 585666 - 587344 -	atgcccgtgacgttggagcgtcgtccgaacatgcgcaagtcgtacgagttcgatccgccgatcagcgagctgagtgacacgttcgtgaagaagttcgcctacgaactgaaggaccgctgcgtcgtcccgacattcatctactgctcgcccaagtacgcctgcctccagaccgccatgctcattcagaaaatcatcagacacaacctgcagtacgtgaatcattgcgtgatccgcatcgatccgtgtctcgacacgacctacaactggatgcagcactacttcaacaaggatgacatcgagcggatgggtggggtcgtggatcgcacctaccagggacccaaaatgcaaaagatcgacccgaatcaaggcgtctacttgccggcgatagtcacgaacgtg…	0.0593133 ( 0.00626187 - 0.112365 )	[ g96.t1 g20894.t1 g94.t1 ; C52E4.7 ]	IPR013078 Histidine phosphatase superfamily, clade-1;
g97.t1	scf7180000985940 : 588485 - 591359 +	atgggtgatgaggtgcgccgcgattggtggaagaaggagaaggaggagtgggaggcctactggaaggttcgcgacctcgactcgcgcggcaccatcttcccccggatgaagtactacgtccacaagtggtgggacgcaccgtccacttggttcagagaaagagtcgtagagccgctgcacgagaagaatcggctgccctactaccacttcaagtacgccagagtgcccgagatcgatcagtgtggagtcaatgattttggctgcattcacgaagctcgtgagcagttccgcaaggacaagttcgtcgacggctacattctccagatcctgaagatgcgctacgatcgttgcatggtctataacttccccaatccggcaccgtgcgctcaaaccgtcgaa…	48.5307 ( 47.3511 - 49.7102 )	[ g20893.t1 g97.t1 ; F59C6.5 ]	IPR019377 NADH-ubiquinone oxidoreductase, subunit 10;
g98.t1	scf7180000985940 : 591855 - 594668 +	atgaacctttgtttcgttttctatctggtttggttaggcagtctgcaagtgactttatgtgacaaagaaagggaagtggacggtgctgcttcgagagtgttgagacacacgatgggcgccgaccacgagggcgaccatgaagccgatcatcaggccattttgggttcgaaaaaagtggccgaagaattcgactcgttgcctccagaagaagcgaagcgccgtctgagaattctggcgacgagcaagatcgacgccaacaaggacggttttgtagaaatgaacgagcttgtttcgtgggtgttgagctcgatgcggtcgctcgacttggaggaagtccaggaaagaaagagggagatcgacgaaaacggggatggaaagatttcctgggaagaatacgtc…	14.7034 ( 14.0019 - 15.4048 )	[ g20892.t1 g98.t1 ; F08B6.3 ]	IPR002048 EF-hand domain; IPR011992 EF-hand domain pair; IPR018247 EF-Hand 1, calcium-binding site;
g99.t1	scf7180000985940 : 594755 - 608739 +	atgatggaagggccgcttagcaagtggaccaacatgatgcatgggtggcaatacagatggttcaagctcgatgagggcgtcttgctgtactatacttcaagggagaagatgcttaaggggcaacagagaggctgcatacgcctatcaggcgccgtagtgggcattgacggcgaaaacaacagcctcttcacgatcacggtagacgggaaggttttccatttgcagggccgtgacgagaacgagcgaaacacgtgggttcgttctttggagaccgtcattcgcgagtgcagcggttacaagaagttcaagggaaaggaacacgtcatcgactccctcaagcagcggatcaccgaagccgaccaacacctgtcgaatattattcaacaggtgaagaacctc…	29.2771 ( 28.7274 - 29.8269 )	[ g20891.t1 g99.t1 ; obr-4 ]	IPR000648 Oxysterol-binding protein; IPR001849 Pleckstrin homology domain; IPR011993 Pleckstrin homology-like domain; IPR018494 Oxysterol-binding protein, conserved site;
g100.t1	scf7180000985940 : 611195 - 616019 +	atggtcttcccgtctcattcgatcctgggaattagcctggccaaatggtggctgctcggctcgattactatagctaccgtagtccatggctcgtctccaccagccctagataatggcataatggacacccctatcgtcgagtgcttggaggacaagattcgattgcgaatgaacacccagaggccgtttcatggtcggattttcgtgaagggtctgtcagccaaagcgggctgctcgcacaactacatcaacaattcgggcacgaagatcatctatgagctcgataatggcgcctgcaatatgcggagaaggaggatggccaatgacgctcagcggggcgtggagacttccttgactatcatcgtttcgttccactctacatttatcactcaggtggac…	4.29258 ( 3.96165 - 4.6235 )	[ g100.t1 g20890.t1 ; cutl-10 ]	IPR001507 Zona pellucida domain;
g101.t1	scf7180000985940 : 617186 - 619484 -	atgtctgtctcattggctgtgtgcctcacttcctcgaaggcggcgagcgacaacaagaacggcaatggactcgatttcgccgaggagcgacgcaaacgcgcgcaaaccagaaagaagacagccacgttggctgagaaggcgaaactcagtgctgcaggcgacaacaagctgaacagcacgaagacgtccgtcaccagcaacagcacctgtcaacttctgcaattgtcaagtggccaaccgcttccgtcgctgctcgacgagctctcatccgaattctccgtcgctcacctgtcgctcaacattctcgcccacgaacgcctccagcaaagtctcgaagatcgactggctccgcgccccggttccgagttctgtccgtcgacgaacgtgatctacatggtg…	0.106148 ( 0.0546587 - 0.157638 )	[ g20889.t1 g101.t1 ; ]
g102.t1	scf7180000985940 : 622505 - 625170 +	atgtcaggagtcagcttctttctgttccacattctattcgccgttgttgatccgtgctttcgaacagcaccaggagacggtgctacaacaatactgcctccccctacgtctacaatgctttctaccgagacgatggaaacaacgtcagccatggattttattaaccttccgaacctgaactgtggtgttctaacgcctaatggattatggggcaacactccttgcaccattattcgtaattactatgcctgcgaaacggacgaacgggttgacgtgtcatgctctccttga	0.0508052 ( 0 - 0.148054 )	[ g102.t1 ; ]	IPR016187 C-type lectin fold; IPR018378 C-type lectin, conserved site;
g103.t1	scf7180000985940 : 626037 - 630554 -	atggaaacatttggcgccgtcgtggagaactacgagcggcatctgaagaacaacgacacgaatctggaggttgggcagcagctcaaaaacttcgtcaccaacctccgatcaagcaagcccgagctagcagatgttcactggatctacgtgaccaaatatgtcaagaaatacaatcggtgcctccgcgaaaatgcatcttcagtgggagcgctgctaaaattggcctcggaaagatgcacactggcttcggcaattttcacgagacaattactcgtttcggatgcaaggatcagcactctgttcgcggccctcttcgacaaaatcgcctctcagacggctcacgcggccctgcagaactatgatttggatatgaaaaatgcctacctagacctgtacgcg…	6.92834 ( 6.58845 - 7.26823 )	[ g31712.t1 g103.t1 g16336.t1 g2114.t1 g3604.t1 ; D2030.3 ]	IPR016024 Armadillo-type fold;
g104.t1	scf7180000985940 : 630685 - 632324 -	atgggtacgaaactgtcggtgtcgctggagagcacggacccgcatatcgcgccgcgcacagaccgaccgcccacattcgatccccaggtcggattcgctagacccaggaagcctcgcgaaatgcaggcgagttgggaggatatggagcgttggcgactttcgatgggtcaacgcgactactgcgcgcacaagctcattccgctcatgaaatgccagcaatcgtacgtgccgttctcgggttgggcgtgcgcggacgaacgctttgcgtgggatcgatgtgagtacgaggactacatcatgaggatcaaggaattcgagcgcgaacgccgacttctgatgcgcaagcagcgaaaggaggcgaaagcggccgcctaa	60.6287 ( 58.9734 - 62.284 )	[ g31711.t1 g104.t1 ; D2030.4 ]	IPR008698 NADH:ubiquinone oxidoreductase, B18 subunit;
g105.t1	scf7180000985940 : 632518 - 647664 -	atgacgcagccgactcgactgctttcgacggtggccgtctgcctcctcgccgcaactccctggatcaccgtcaatgcggcacccagctgtccgtcgacactgccttcgtcttgcctgtgcgaatcgacgaccagcggccgcctggcggtgagctgtgatggcgccccactcaacaccatcttcaaggaactcggctcggccccgatcgagcgtctgtacgtgggcaactgctcgcagccggtgcttgaccgcctccctcaagggcccgtccgctcgctgcaaatcaccaactgctccatcaaggaagtaaaatcggaggccttcctgaagcagtcaagccatctggaagagttggttctggcggcgaatgcactgaccgccgtacccaaactcggccgc…	10.8531 ( 10.5919 - 11.1143 )	[ g105.t1 g31710.t1 ; egg-6 ]	IPR001611 Leucine-rich repeat; IPR003591 Leucine-rich repeat, typical subtype;
g106.t1	scf7180000985940 : 649334 - 650274 -	atgttcttcatcttggtgaccagtcttctgatcgctggcgccactacgaagcccgagctcactccacaaaataatggaaataaaattctattctatctttatggtgataagtctggaggaagaattggtctgtttgattcgcagaattattctatcgagttgattgcaaagtttaatcaactttatgctccctttcaagtagcaactacacaaaataaaatttttgcaatgggcagcataaataaaccatcatttgaaatatttgacttgaatactcgacaaatttcacaaggcccagatcctcctgaatggcattttggtgcatctatggcttattacaaaggcaaattgtatcgattgggtggaaaagatggaaaggatcctaaaacatggaaagat…	0.975185 ( 0.629238 - 1.32113 )	[ g32479.t1 g35126.t1 g23998.t1 g35906.t1 g23996.t1 g20559.t1 g26783.t1 g33826.t1 g16797.t1 g15838.t1 g36092.t1 g5791.t1 g11266.t1 g24850.t1 g33194.t1 g28872.t1 g16771.t1 g26125.t1 g28081.t1 g21589.t1 g6327.t1 g22812.t1 g6960.t1 g3768.t1 g22815.t1 g33876.t1 g23999.t1 g17549.t1 g6394.t1 g22590.t1 g33824.t1 g23995.t1 g24430.t1 g20693.t1 g27018.t1 g34090.t1 g34702.t1 g18006.t1 g29171.t1 g26213.t1 g2…	IPR015915 Kelch-type beta propeller;
g107.t1	scf7180000985940 : 651335 - 652138 +	atgtttacgttgttctgtatgaaaaactctcaacacctgagggctatgcgggaatttagaaagaaccgagaagagtttgaagaaattattgaaatgcctcgaaaaagtgataaaatgataactatacaaagaaaatcttattatatctccatctcaaatttaagagaaatgagcggagcctatgatagggaaaatcgataa	14.3066 ( 12.8782 - 15.7351 )	[ g107.t1 ; ]
g108.t1	scf7180000985940 : 652146 - 659144 -	atgccggtgacttcttctggaatctcgggttcttacgcgccgattccaactaccgtatctgataactcgaaactccgacttcagaatcagatcggactacccgtgattgatctgactgaggaaccgcccgatattaagcccaacatttccgcacttgctccgtccggaatggtccccatcaaaatcgtccctacccagggtccgaccttgcaaattccctactctcccagaaccgttagattgaaccccctaccgtcaccctcaaatgtcatgagaagaggcaatttgccatatttggctcgtgatcaggaggataagcaaattgtctatgaaatgctacccagcattcatagaatcagccccggaaatcagcaacaacagcaacaacaagatcgagga…	14.234 ( 13.797 - 14.6711 )	[ g108.t1 g31708.t1 ; nhr-23 ]	IPR000536 Nuclear hormone receptor, ligand-binding, core; IPR001628 Zinc finger, nuclear hormone receptor-type; IPR001723 Steroid hormone receptor; IPR008946 Nuclear hormone receptor, ligand-binding; IPR013088 Zinc finger, NHR/GATA-type;
g109.t1	scf7180000985940 : 663006 - 667714 -	atgagaccaatggattcgacagcttttccaatatcttgtgacagtcgatatccttaccatggattcaatagattgaagtcagacacgcagagtagtcaacaagattctcgaagtctgcttacaactgatcgaaatcggatgacaaatttgggcaaatgcaaaaatgacaatcaggctgctgtcgctcacacagccctcgacggcctcaccgccctcgccactaggctctcaatccgccgccaacctcgtcacttttccccttttaaattccggtttgttggacgcaacctcggcgtcaccgtcagccacgacgaccgtctcgctgagttcgttcatcgcctcgccgcccactgggccgcacagtggcatgcgaggatagaaccagagatttccgaaatc…	2.1598 ( 1.67729 - 2.6423 )	[ g109.t1 ; ]
g110.t1	scf7180000985940 : 669736 - 682344 -	atgccgggagagcgctcgccgggcggcggctcgtcgattttcggccgaatttcggcgagatcctcgattttctcgtccaaagacatcaaatgcaacgtccagctcctagacgactcggacaccatctccaacgagttcaagagaagcgacaccgctcagaccatcctggactatgtatgcgagttgcgcggcattcaggagaaggactacttcgggctcaggtatcaggatcacaacaagcataggtactggctggacctgtcgaggccgatatcgcatgtcgcgaagcaattcaaatcggacaatttggcattacgtttgcgtttccgcttctacccgaccaacccgtcgcatttaagagatccggtcactaagtatcaacttttcgtgcagctgcgt…	29.7926 ( 29.1949 - 30.3903 )	[ g110.t1 g31706.t1 ; frm-4 ]	IPR000299 FERM domain; IPR011993 Pleckstrin homology-like domain; IPR014352 FERM/acyl-CoA-binding protein, 3-helical bundle; IPR018979 FERM, N-terminal; IPR018980 FERM, C-terminal PH-like domain; IPR019748 FERM central domain; IPR019749 Band 4.1 domain; IPR019750 Band 4.1 family;
g111.t1	scf7180000985940 : 684975 - 689114 +	atgatgacatcatcgtcgactccagaatcgcgacgagcgcgatcgacttcgcctggaaatgtcaatcgaattgtcgcccctcgtcgccacgctccagaattagcacctcatcctcacgtcgacagcgcatacgttttcatggctgtgggaagagcgatcctcgcccgagccctatttatcgtccattctatggcaacgatcattcaaaccgtgcggatcgagcaaaatgactccgtctggttattcgccttaatttccttgcttatcgtatttgaaggaagctacacgattattatgagggctggagatgaaaggaaatggttctgcacaagtttacttctttatatcgtagctaccgcaccaccaatttggcttttggaaacgaaactttgcgaatgg…	0.966493 ( 0.769644 - 1.16334 )	[ g31705.t1 g111.t1 ; Y119C1B.3 ]	IPR019169 Transmembrane protein 26;
g112.t1	scf7180000985940 : 689130 - 692474 -	atgagcaacggtggatgcctgaaggatatggcccaggagaacatcgatattccggatgattttgagctgccggttggcgcgttcgacattcctcgctgctacgacggcgatctgaagtcagtcatcatcccggagggtatgatccgagacagggtcaggcggttggctaaagacatccatgaagttatcggcaatgaacaactcgctttgttgtgcgtcctcaagggatcctacaaattcttcacggcgctggtggacgaactatcgagcgcccgttactcgtgtcctgagccgatgaccgtcgatttcattcgagtcaagagttacgaggatcagtcctccactggaatgattcagataatgggcttggcgaatctggaggagctgcgcggcaagaac…	37.0498 ( 35.7757 - 38.3239 )	[ g112.t1 g31704.t1 ; Y105E8B.5 ]	IPR000836 Phosphoribosyltransferase domain; IPR005904 Hypoxanthine phosphoribosyl transferase;
g113.t1	scf7180000985940 : 693036 - 697614 -	atgggtcggctcaacatcaatgtgatccgctaccttgaaacggagcattttcgggtgcttgtggcggtcgagatgggcatgaagaaccatgagatggttccgctaccattgatttccgcgatcgctgggattcatcgtggcgccgtcgcaagaacgctctctgatttgtgcaaacacaaactcgtcgcgtttgaaaggaccaagaaatttgatggatatcgactgacggttctgggatacgatttcttggctctgaaggccctttgtagccgtgaagcggtcggctccgttggaaatcaaatcggcgtcggaaaagaatcggacgttttcgttggaggcgacatagagctgaatgacctctgcctgaaattccaccgactgggtcgaacttctttccgg…	9.60764 ( 9.1797 - 10.0356 )	[ g113.t1 g31703.t1 ; riok-2 ]	IPR000687 RIO kinase; IPR011009 Protein kinase-like domain; IPR011991 Winged helix-turn-helix DNA-binding domain; IPR015285 RIO2 kinase, winged helix, N-terminal; IPR018934 RIO-like kinase; IPR018935 RIO kinase, conserved site;
g114.t1	scf7180000985940 : 697975 - 699737 +	atgtattgtctccagtggatgatacctgttctcctcatccccaagcactggcttcacccgattttcctcatcgagcaggccctattcatatggatctacatcatcgactttttcatcgagaggaaaccatgtcacatctgttcggcgattttcatcatcgcgttggcactgatctgctattccgacacggatgcgtgcatcttctggccgacctgcacgacgaggaatgacggacaggtgtgcaactacgtctacaagaacgagtacgagaacgatggacgatag	14.8977 ( 13.8928 - 15.9025 )	[ g114.t1 g31702.t1 g36314.t1 g29600.t1 ; Y73E7A.6 ]	IPR009598 Bladder cancer-related BC10; IPR018015 Bladder cancer-related BC10-like;
g115.t1	scf7180000985940 : 699784 - 703304 -	atgtctcttctcgagcaattggcgagtttgtcggagcccgcgccggctttgcctgatttggaagataccggggaaggcacaaatttggtgccaaaatctgccgtcgacgaggatgaagccctgctgaattcgacgtcgagtcgaaggcgaattctgaagccggcgattttggacgaagacgagaaatacggaggcgagcgggtcgataggtccaaattcttcgaatcgaactccgaaatgacgggcctggcggatggtgggtcggacaatgcgaaaagtgacagtgaacatgaagacgaagaggggttggagagcggctctgatgaagactctaaaagtggccaggaagaagctgaagacggaacggaatcggatggaaacgagaatgagaatgacgaa…	6.39634 ( 6.01839 - 6.77428 )	[ g31701.t1 g115.t1 ; Y73E7A.2 ]	IPR012617 Apoptosis-antagonizing transcription factor, C-terminal; IPR025160 AATF leucine zipper-containing domain;
g116.t1	scf7180000985940 : 703685 - 707739 +	atggcgacggcgttgggtcgtcgcgagttgggaagttggcaagctcgccacgagttgggacagtatctggatgaggacgcgctcatctataggattggacttgccgctactcttgaaggtcatcagggctgcgtgaatacgctgaaatggaattcggatggaactttgctggcctccggatccgacgatcggacgatcatcatttggctgatggacgagggtggtcaatgcaggcttcagacagatcacgcggcgaacattttcgcggtcgatttcctgccttcctcatctgacaacatcgtcctgtctgcggccggagatcatttcgtcaaactccacgaagtcaccgaccctgacgctacctatacttggaccactgatggaagagtcaagagactc…	13.9125 ( 13.4575 - 14.3675 )	[ g31700.t1 g116.t1 ; adpr-1 ]	IPR001680 WD40 repeat; IPR011990 Tetratricopeptide-like helical; IPR015943 WD40/YVTN repeat-like-containing domain; IPR017986 WD40-repeat-containing domain;
g117.t1	scf7180000985940 : 708043 - 714944 -	atgcaaacttttacagacccaaacgtgtgtccacgacgcgtcgatcaacgggtgttggctgggtggcgttggtgcgcgtcgtggccagggggcatgccccagtggtcccgtctacaattcctcctcctcttctgctgcatcctcgcctttatgcatatcgctttaaacgggattccctcgttcgtgggcgggcctctgacgctgagctacgtggagatgaacccccttgatgaggtgctgctgaacacggccactaatggaccgctcctatacaccaggaagggcaccaacaagaaacggagccaagccaaatccacgacagtttcaattcggccaggaagcacggaggaactgcccaaagatgattttgaccgattcaagaagtactcgtttacttta…	17.8602 ( 17.2448 - 18.4757 )	[ g31699.t1 g117.t1 ; bre-4 ]	IPR003859 Beta-1,4-galactosyltransferase; IPR027791 Galactosyltransferase, C-terminal domain; IPR027995 Glycosyl transferase group 7, N-terminal;
CUFF.117.1	scf7180000985940 : 720355 - 720480 +	atgaaagcacattttctaaaaccttcctcgaactatcatcgttttcaaaaatgccacttgtcattcaaaactttagtcatctctagaaaatttatccgaaacgaattttcatccatttttctttta	0 ( 0 - 0 )	[ CUFF.117.1 ; ]
g118.t1	scf7180000985940 : 722303 - 726718 +	atgtcggctgcggatacgacacagatgccctgcagcagtacacaacccgacgaggagaaggacgagtgcgttctcgaagaggagaaacgattcatgtcgcccgcccccgcaccgaccctggacggcgagttggatccgtcaacgctgccctcgatgcccgaggacgatccaaatggcaacgtcaataccacgatgggtgccgctgcgcccagatggggaccacaacatgccggtgcgaagcagctcgcgtccatgtatagcagagagaagcgactgcaggagcagatttcgctgatggtggcctcgtttctcttcatcggcgtcgcgctcaatctcgtcctcaactgggatagctccatatggggcagcgttctgatttcggccgtgttgggcatcgcg…	15.3518 ( 14.7581 - 15.9454 )	[ g118.t1 g31698.t1 ; Y53C10A.5 ]	IPR019547 Kua-ubiquitin conjugating enzyme hybrid, localisation;
g119.t1	scf7180000985940 : 726772 - 734562 -	atggatttacctcaaagctctgcctcgtcgtccacgagtttgttggatggaactttgttgcaggaccacaaaagtatcggcaatcgtaaactattgaaagagggtgccgtacaactgacgtccttatcaagcctattatcatatcatcgatacttcttcctttacaatgatctgctcatcatgtccaagcaaaaaagcgagggcaatttcaagctaaaggagaagctttctctggaatcagtctggattgcctgcagcagcacttcggatagcttcattgtcggatggccgttgacgaattacctcgcacattttcgaagcaacgcggagagagatgattggtatgggattctgtcgcattgcattcagcaatgcacgcggccgctctctacaacaatc…	12.2955 ( 11.9228 - 12.6682 )	[ g119.t1 g31697.t1 ; rga-2 ]	IPR000198 Rho GTPase-activating protein domain; IPR001849 Pleckstrin homology domain; IPR008936 Rho GTPase activation protein; IPR011993 Pleckstrin homology-like domain;
g120.t1	scf7180000985940 : 734694 - 738012 -	atggatagatcaaagtttttcagttatttgtctttctgcctgctatgtcattctatcgtcacgtgcattaagatgggtctaaagaactgtcttgcgtattttgtatccgctaatacgtcggctttttacatgcataagtgcgcttccctgattcatatgccattagcgctatatgcttccgtgtcagctttcgatgccaaatctggacgtaacaaatctcagccgggtttttcttgttatcttccatcacttggctag	0.0371166 ( 0 - 0.0799751 )	[ g120.t1 g31696.t1 ; ]
g121.t1	scf7180000985940 : 739383 - 745198 +	atggagtcgggcgcgagcggtgaaaacaatggtaccgccttgacaggggaggtgatcaaacaggaacgggtacctgacatgcaacttggaaaatgccgttatgtccgtctgcacgacaatgtgaattacgttgcggctgggttgattattcgaggcgacacagacaatgaagaagttctcctcatccaagagagcaaaaagagttgccacggcaagtggtacatgcccgcgggacgggtcgaagccggagagacgcttactgaagccgtaatccgtgaggtcaaagaggagacgggtcacgaatgcgaggtcgtggaactgctctctgttcaggtgcagggcagcggctggtatcgcttcgcgttctactgtaaactcataggaggcacgctcaaagac…	9.23128 ( 8.74733 - 9.71523 )	[ g31695.t1 g121.t1 ; ndx-1 ]	IPR000086 NUDIX hydrolase domain; IPR015797 NUDIX hydrolase domain-like; IPR020084 NUDIX hydrolase, conserved site; IPR020476 NUDIX hydrolase;
g122.t1	scf7180000985940 : 748933 - 755972 +	atggacgcggaaccatcaaaaatgccgaatgtgctgataattatgctaattttactctcccttttattttcgccctgttttggcactttgcaccatttgaagtctggccagacaaagcctcaatgcgaaaggattcaacatgcattttgcaagactcttccttataatttcacgagcttcccgaacatcgtgggtgatgaatctatccggatcgccgaggataacatccaaggcttcgagatccttctgaattcggcctgctcagaacagcttcggttcttcctctgctcggtgtacttccccatgtgcaatgagaagatccctaaaccaataggtccttgccgacctctttgtgagtcggttcagaagggctgtctacctctactcaaagattttggc…	14.1682 ( 13.5914 - 14.745 )	[ g31694.t1 g122.t1 ; mig-1 ]	IPR000539 Frizzled protein; IPR015526 Frizzled/secreted frizzled-related protein; IPR017981 GPCR, family 2-like; IPR020067 Frizzled domain;
g123.t1	scf7180000985940 : 756814 - 759422 -	atgttagccaaattgccagtcgaaattatattattgatctgcgaatatcccgaatccaaagagctgagacaattggcccagactaataaacgaatgatgggaataatcaagaaacatctgccaatagcgttctcaagggaaattttattctatctgccttatgaaaatggcaatatttatgaaggaagaatttgtctgttcaattcatatacctgctcagtagaatgggttgcaaaattccaccgttattattcgccatatgaagtagtaacgacacagaataaaatttttgcaattggctatgatgaagagtcatttgaaatatatgacttgaatacccgacaaatttcaagaggtccagatcctcctgaatggcgtcaatttgcatctgttacttat…	0.235417 ( 0.11962 - 0.351213 )	[ g32479.t1 g35126.t1 g23998.t1 g35906.t1 g23996.t1 g20559.t1 g26783.t1 g33826.t1 g16797.t1 g15838.t1 g36092.t1 g5791.t1 g11266.t1 g24850.t1 g33194.t1 g28872.t1 g16771.t1 g26125.t1 g28081.t1 g21589.t1 g6327.t1 g22812.t1 g6960.t1 g3768.t1 g22815.t1 g33876.t1 g23999.t1 g17549.t1 g6394.t1 g22590.t1 g33824.t1 g23995.t1 g24430.t1 g20693.t1 g27018.t1 g34090.t1 g34702.t1 g18006.t1 g29171.t1 g26213.t1 g2…	IPR001810 F-box domain; IPR006652 Kelch repeat type 1; IPR015916 Galactose oxidase, beta-propeller;
g124.t1	scf7180000985940 : 761783 - 765451 +	atgacatttctgaagcgagaatgggattggaccttgattaggaatattacggcgttttggataatcggcctttgcaacaactatggttacgtgattatgctctccgcagccgaggatattttgaacgttcagaaaaacaaaactcgcgacactttgggggatttttgtgatggaaattcaaccgcccgaacttgcaacacagtttccaccggcgcagtattactggctgataacatgcctggcttaattgtaaaattgacttttccattcttcatgcataggataccgtttcacgcccgtgtatttaccataatttgccttcaagcaatcgcctatttcgtggtggcattttcttccaccgtagcgatgtctctgactggagtcgtcattacatctctt…	1.16608 ( 0.930493 - 1.40166 )	[ g124.t1 g31691.t1 ; cln-3.3 ]	IPR003492 Batten's disease protein Cln3; IPR016196 Major facilitator superfamily domain, general substrate transporter; IPR018460 Batten's disease protein Cln3, subgroup;
g125.t1	scf7180000985940 : 767613 - 772919 +	atgtcatcacctatcgataataccccaagaagttcagcttcgacgtcatccacaagcagtttggctccatccgcaaatttcccaatcaataccccgaatttgatgaatttcgctatgagttttccagggactctgaagcctcctcaggccaccaccaacccgttttccattattcagtttgcctcaatcgccagtggcaaccattcggcgtcatcctctcttccaagcacggcttccttctgtccgtcaagttcagttcttttaagaccaaaccaaaatgagcagaatccagaatcgaccgattgcgttgtttgtggcgataagtcaagtgggaaacactatggacagtattcctgcgaggggtgcaagagttttttcaaaagatcgatccgcagagcg…	0.995744 ( 0.821947 - 1.16954 )	[ g125.t1 g31690.t1 ; unc-55 ]	IPR000536 Nuclear hormone receptor, ligand-binding, core; IPR001628 Zinc finger, nuclear hormone receptor-type; IPR001723 Steroid hormone receptor; IPR003068 Transcription factor COUP; IPR008946 Nuclear hormone receptor, ligand-binding; IPR013088 Zinc finger, NHR/GATA-type;
g126.t1	scf7180000985940 : 774323 - 777310 +	atgtcatcctacaactacgatcgagacttcttcgagcagtccgcgtatttggcgacaccatttccaattcccggagcgtcatctcaatcctcatatgattactactgtaacgccgacgtgcttggagcgaatgcgaatgtagcgccattgacaacgaacgggaataacgataatgtctacagctttcaatatggttggcgagctacggactggtctggctcttgggtgcagccacatcacacccatttggcgcaatcgagtggccaagattctcggcaaaatgcgccaagtttggtgcaatctggaggtcaacaaccatctgctcaaatgaaatatgacacacctttggcgccattagatactctgggtggaaatcagtttagctatcccccaggttct…	0.483145 ( 0.339497 - 0.626793 )	[ g126.t1 g31689.t1 ; che-1 ]	IPR007087 Zinc finger, C2H2; IPR013087 Zinc finger C2H2-type/integrase DNA-binding domain; IPR015880 Zinc finger, C2H2-like;
g127.t1	scf7180000985940 : 778765 - 779452 -	atgtgggtcgatgaggatgaacaaccagaagacgtccctaaaccctctctacaccccaaaaagatcctactctgtatatggtggagtgtgaacggtattgaatactgggagacattgaaggagggtgaaacagtaacggcacaggtctacactgcacaactacgaaagttaaagttacatttggaaaacactcgaggagcacaggccgaaatctacttccagcatgataatgctaagccacatattgcaagaagtgtgaaggctgaactggagggattatggatggcacgacagaacttcaaggatcgtaaggatgtcgaatttgcactgaagggattcttcggctcacagactgcggagttctacagcgctggtatccatgttctgccaggtcgttgg…	0.823868 ( 0.560973 - 1.08676 )	[ g27700.t1 g32029.t1 g1816.t1 g27416.t1 g24122.t1 g127.t1 ; ]	IPR001888 Transposase, type 1;
g128.t1	scf7180000985941 : 1 - 4065 -	atgattcaagttctcgtcattctcttgatcgaaggttcgtcggaagatgaaacgttcaagctcgaagtccctgatgggacgaaggtcacggagctcatgtctaaggcaatggtgaaggccaagtggactggcagagggctgacggtgcaggcaatgaagttatgcgaggctggagcgaaagagttcaatgacatccctctgtcctcgaacactctcgttgtttcggacaagcaaaaatacgaattccgcttcaaaaatgagacaaggtcgaatggtattccttctgacgttatcgtcaacggcacaactcaccagggacttcaattcaatctgtctgttggagccactgcccaggatcttattgatgccgcctttgccaaattcgacccgacgtcaact…	0.0451611 ( 0.0192438 - 0.0710785 )	[ g128.t1 g3958.t1 ; ]	IPR006073 GTP binding domain; IPR027417 P-loop containing nucleoside triphosphate hydrolase;
g129.t1	scf7180000985942 : 2027 - 2905 -	atgtacaggcgtcaattgtgtcgaaacccagacactcccgaatacgaacgtttgaacacgatctacacgcagatatgtcacgatccctgttacctgactaatgtgacaccagaaacagtcccaaatacggaactacaagaatgcgctgctatggactcggatttaaaatgcatagaatgctcgtgtccatgggatttgcacatgcacataacctacttccaagaaaaggtaaccgtaatggttgaagatccagtcactaagcaagctctagaagataatatgaccgctcgcgaaatgcaggagattgctattcaaagtcgcaaggatcgtgttgaaaagtataaagaggagcagaagaaaattgacgaaatttgtgcaaaatttggagcatttctgagg…	0.0872633 ( 0.0166669 - 0.15786 )	[ g129.t1 ; ]
g130.t1	scf7180000985944 : 486 - 1503 +	atgctagccaatttgccagtcgaaattatattgttgatctgccaatatcccgaattcaaagatctgggacaattggcctggactaacaagcgaatgatgcaaataatcaagaaacatctgccgatagtactcgagatagtgttcaagaggaaaattttattccatcgtccagatcctcctgaatggcgtgtcggtgcatctgtcgcttatttcaaagacaaattgtattatttgggtggaaagaaaggaaaggatcctaaaacatggaaagatacgagtcgagttgatttattgatagattggatagtaataagatatatcggttatcagacaatgaacagaaatggattgaaatcggagagattccagaaagacgacgttctttcggagttgcatcgc…	0.374706 ( 0.128766 - 0.620647 )	[ g130.t1 ; ]	IPR001810 F-box domain;
g131.t1	scf7180000985944 : 2586 - 5920 +	atgcccctactgaaagtgatgacttcgaacggtgacttgcaaatcggcgattattatgagttgcttggcatcgagaagactgcttctgaatccgacatcaaaagtgcgtacaggaaattggcgttgaagtatcatcctgacaggaatccaaacgatgttcacgcggccgaagaattcaagaagatttcaattgcgtattccgtgctgatcgatccgaacaagcgaagacaatatgacctacacggcccgtccgcgaatcagctcgacttcgatggactcgacttgagtgaactgggtggagtcggtcgtgtatttggggcgctcttcacaaagctcggagtgccgatttcaactcagattcctccgaaagtgctcgcacaagctcggcagctttgtctg…	12.1766 ( 11.5588 - 12.7945 )	[ g131.t1 g14992.t1 ; dnj-16 ]	IPR001623 DnaJ domain; IPR018253 DnaJ domain, conserved site;
g132.t1	scf7180000985944 : 6326 - 7730 +	atgacgtcacaagccgttccctcaaggacaatctacctcgtgccggccagaactgtcaaagccgtgcaacgagttgtgcctgtgaggaatcaagtccagactgttcatgcacagagctatggacaaaagcgtcccgccccgatctcacccggcaacgtcgaccccatcgaagaacttctcggggagacgacgaattcgggagtccctcggaagagggaaagacttactcatttgactgccgaggagaaactgaatcgaaggaagatgaagaaccgcgttgctgcccagactgctagagacaggaagaagattcgctcccaaagactagaagatgtcgtccgcgacttgctcagagagaacgaacagctgagaattgaaaacgccgaattgagagagacc…	83.6505 ( 82.1138 - 85.1871 )	[ g14993.t1 g132.t1 ; xbp-1 ]	IPR004827 Basic-leucine zipper domain;
g133.t1	scf7180000985944 : 7786 - 8577 +	atgtcgccgcgctcgatgtccgactatagcaacccgaactgcagtaatctgtgcctggacgactcgatgatgtcccagccacagaaaccgctgcttggtgacccgatgctgggcagtcccacgcaggatcaccagcagcagcaccagcagcagatctacagctactctccctacggatgggaccagcaggacgacgttctcaactctttcgatcagacgttctatgaggaattcgttcagacttcttactaa	136.636 ( 133.223 - 140.048 )	[ g133.t1 g14994.t1 ; ]
g134.t1	scf7180000985946 : 156 - 1133 +	atggcgtctgaaaacgcaggagccgctccgattgaagagaaagattggagagaattgctgagtctcgtcgatgcctgggaggactacatggatgtaatctttcctcataaaaccgtctcgacacaagcacctgctccggaaaccgagcctccaactactactgaagaagtgacagagcctcccacaaccgaggaagttactgaactgcctacagaggaaatgactgaacctcctcctacctggcccccggaggacgaggaaaccacgacccacgatccctcgatctacattcccacaatcgaacccaccgaggagccaggcacgatcctcattccgacattgactgggcaaggcgaggacggagatggtgccacgcaggaacctgaggctatcgttgga…	2.72035 ( 2.31008 - 3.13062 )	[ g14764.t1 g29826.t1 g134.t1 g3953.t1 ; ]
g135.t1	scf7180000985946 : 4666 - 8054 +	atgcgacgtcaaatttggaaagagctctttctaacattgctgttggctgcattgacgaaagcagcatacgaatgcgatgatgactatacgatcttcggggaattttgctacaaagctaacaatacagaagtgaatcctctcgaagctttggttcagtgcagcaatgaaggagggatggttgtttcaatccattcagaagaggagaataacttcgtgctagggttgttcggtgaaagtccaccagcactagccatcattggtctcttttcattctccaatcatttttcactatggcttgatgcaacctatttcaactacaatggattcggtttgcgaaatttgacttatggactctgcgtggcgattgcatacgaaagtgacgtggttaacgctggccaa…	0.675932 ( 0.523442 - 0.828421 )	[ g135.t1 g3954.t1 g14765.t1 ; ]	IPR001304 C-type lectin; IPR016186 C-type lectin-like; IPR016187 C-type lectin fold;
g136.t1	scf7180000985946 : 8386 - 12670 +	atgacatatttgaagttttttttacttataggtgccatctgtgatgacggatatacacattggaactattactgttacaagggcaattcatctgaggtgttgccaatcgaaggtgaagcacagtgtcaggctgaaggagggcatcaagtctctatccattcgcaggaggaaaatgattttgtattgacattgtttggttcaaacccccctcctcttgcctcaattggactcctcaatgctggcgaaacgagtggatggtgggacgaatcgccttggggcgattacaatagcactggcctgaatgatactgcaaatatcggatattgcatggcaatcgcttacgatagccaaactatcgaaattggtcagtgggttagtgtagcttgtactgaagactac…	0.0225396 ( 0 - 0.0480196 )	[ g136.t1 ; ]	IPR001304 C-type lectin; IPR016186 C-type lectin-like; IPR016187 C-type lectin fold;
g137.t1	scf7180000985947 : 1 - 2435 -	atgaataataccacggcaaataatgaccctgaatcataccatcgtccaatattggaggttctggacaaagtaagccctttcgacttgggaaatatcgtcgttcacattttggttgattcaactggaatcttcctgaactcgcttctcctgtgcattataatattctacactccaaaatatatggctgtttacaaagtgcttctggttaacaatacactaatcgaactgcttactagtctactgtcactcttcattattcagagatacctcccgatcggattaaaccaacttatccaggcaaactatgggatttgccaattgtttggcaatacagcctgtttctgcgggtggatggttcttgagcactgcataactcaatcagcgctatctttgttactg…	0.134646 ( 0.0452497 - 0.224042 )	[ g137.t1 g3956.t1 g9725.t1 g18116.t1 ; ]	IPR019421 7TM GPCR, serpentine receptor class d (Srd);
g138.t1	scf7180000985947 : 4526 - 8063 +	atggaactggctatcagatatggtggcgtcgaaaatattcccctctataattgcagtgagcacacttccgaagagtggacgaggctgcatggagaaaagcatccgatcgcaggattcctgtatctcgtttatggaataatcattgtgatgatctacatcccatgcctgaaagtgatgacttcgaaagagttgttcagattgagttgcttcaagattatgttccttctcggactcgttgacttgtgtgcaattacggttggttcgatcatcaatggattccttctgatcgaaggtgctgtttactgcagccatccaagcctcatctatccatcgggatccatggcattattcggttggtgctctgcatgcatgatctgcctaattctggtgatcaacaga…	0.224984 ( 0.128061 - 0.321907 )	[ g138.t1 ; ]	IPR019425 7TM GPCR, serpentine receptor class t (Srt);
g139.t1	scf7180000985947 : 8067 - 10005 -	atggagcaatttgttcgggctggattcaattctcaaaatttaccactttacaattgcagccagcattcatctgaatactggacagaatacactggagccaaacatcctttcgtggcttattactcatggactctcggaacgatctcaatgctctgttacattccttgcatctttgccatgctctcaaagaatctctacagacactccgcttacaaaattatggtctacctttcgattgtggatgtttgcggaatcactacgagctgtttcttattcggttactttatgatgcacggctacgtcttctgcacaagtccagatatgatgtatgtctatggatccattgtgataaccctctggtgttccgaatgctcgacttgttggttgttgaccgtcaac…	0.40624 ( 0.258235 - 0.554245 )	[ g139.t1 g18114.t1 g10898.t1 g18497.t1 ; ]	IPR019425 7TM GPCR, serpentine receptor class t (Srt);
g140.t1	scf7180000985947 : 10517 - 11965 -	atgctgtcgaaagacctctacaagcattctgcctacaaaattatggttctcttatcattaatcgacgtttgtggaatcatctttggctgtttcttcttcggatattttatgtatcacggctacgtcttctgctcgaacccaaacgtgatgtacgtctatggatcggtcgcaataacgatttggtgtgctgaatgtgtaacgtgttggttattgaatggaaatcggctattggagatctgttcaccaacattaaccaatttgctatttcacggacatcgcacctacattatgctactaattccgataagttgggctgtgatcattttattatggcatcccccttgcattttgaattctgctgttggagctgaactcaacgatcctttgatttttcccaat…	0.300144 ( 0.150532 - 0.449757 )	[ g140.t1 ; ]	IPR019425 7TM GPCR, serpentine receptor class t (Srt);
g141.t1	scf7180000985948 : 1 - 4855 -	atgaatcagccagacgccgcgaaggcttgcaaaagtattcataattcatcccatctaccggttttcaatgacaaagacgaaactgatgctgtaactgagaaattcggtgatttcctttggcttggagttgttcgtgataatgcaacaagcgagatctttgtggacgaaaatggaaatgtggcaaaatatttcagttgggatgagaatgggccaaacaattcaaagggtcaagaagcatgtgtccagattttcgagatgaagttctcatatgggttcacaatcctcttcctccttctggcaagcgtcaattcccatgaagatcgtcgagagaagcgtcaggcagcaataacactccgaaaatgggctcagaacacagtctattactatttgaacggcctt…	0.0466815 ( 0.0115494 - 0.0818136 )	[ g18369.t1 g141.t1 g35555.t1 ; ]	IPR001304 C-type lectin; IPR001506 Peptidase M12A, astacin; IPR006026 Peptidase, metallopeptidase; IPR016186 C-type lectin-like; IPR016187 C-type lectin fold; IPR024079 Metallopeptidase, catalytic domain;
g142.t1	scf7180000985948 : 5491 - 6935 -	atgcataattcggtgaattcagaatacggcatgttcatgtgggttggaatcacaagagcaaatggaaacaaattcatcgatgcgaaaggtcgtgagcagaaattcttcaactggcatgctcccgatgagccgaataacgtcgtaagacaacagtcgtctgtcaagctgatccaatcatttctcgcaaatctgactggagcaatggggcaggatcgagtcacgttgaaagtgaagaaaatcaacgtcaaagttggacacgatgaggctgaggcagcatgcacaaaattgcacaagtcatcacatcttgcagtgttcaaaaacgaagaggaaaatgatgcggtttcaaaaagtattcttattcatttagtttgcaaagataatacttatcaaaatttctaa	0 ( 0 - 0 )	[ g142.t1 ; ]	IPR016186 C-type lectin-like; IPR016187 C-type lectin fold;
g143.t1	scf7180000985950 : 186 - 1877 +	atgcagtcaattttgggcaacggtatggcgatgtatgtcatattcgatttgtttgagaatggcttcaagaccaagtttggaaaaatattcccacgattcccgatcaaggttgcagctaagctgttccgcatcttctttgtgttcgtcacgtatctgatggtgctcatcgtgccccatctcgacatcatgtgctccttggtgggcgtcacaaccggaactctctgtgctctcatctatccgccaatcttcgagctgatctgcttctgggatgattggaagaaagctgactcgtcgttctgtcgctcgctcaaagtgatccgcaatgtggcgatggtgagtttggggatcttcttcatcgtgggtggcgtctacgccaacgcactggaattcatcaaggct…	0.3095 ( 0.154438 - 0.464563 )	[ g1745.t1 g19072.t1 g143.t1 g11264.t1 ; ]	IPR013057 Amino acid transporter, transmembrane;
g144.t1	scf7180000985950 : 4016 - 8184 +	atgatagacgggttcttcatcttcagcgttggtcactattatctcacctggcatttgctgatcctgatcgttattgatgtcggattattattctgcaacattgaaggcgtcctcttcaatatgccactgcttatgattccaaatattattgcaaagagaatatgcgccgtaattttgctcgccatgatagacgggttcttcatcttcagcgttggtcactattatctcacctggcatttgctgatcctgatcgttattgatgtcggattattattctgcaacattgaaggcgtcctcttcaatatgccactgcttatgattccaaatattattgcaaagatcattctatggacatgcttactctacgtcgtcggcaacacaatcaccgttcatcaggaa…	0.107119 ( 0.0195679 - 0.194671 )	[ g1744.t1 g144.t1 g29693.t1 g21906.t1 g13375.t1 ; C34D1.4 ]
g145.t1	scf7180000985950 : 10576 - 19904 +	atgcagtatctgcgactctgtctgttgctgctttgctatggaacgatcgctgaacaagtcgaggagaatgaaaacgggaccatgaattttcaggtgctccgcttcaactttcactctgttcaagcgccatatgtcattacgatgtggctcgtggtcgctgcgcttgccaaaatagtgttcaatgtgtctcgtctgtctcatttcgtcccagactcggctctgttgattgtcgttggaattctacttgggttgttgcttcacgagtctcatgcagatctgcgatattattcactcgattcgcacaccttctttctttatctactgccacctatcatttttgatgcagggtattttatgccaaatcgagcactgttcgagtgcttccgatcagtgctatta…	2.41955 ( 2.19552 - 2.64358 )	[ g2348.t1 g11197.t1 g1743.t1 g145.t1 g29692.t1 ; nhx-9 nhx-3 ]	IPR004709 Na+/H+ exchanger; IPR006153 Cation/H+ exchanger; IPR018422 Cation/H+ exchanger, CPA1 family;
g146.t1	scf7180000985950 : 20596 - 29690 +	atgtttatgaagaaaaaggcaaaaagcaaggaaagtatcgacgatttgaaggacgaattccaaatcaccgaacatatgattccactagatgaacttaccagcaaattgcagtctaatctagccaagggactaagaagtgaacaagcagaagaattgcttcggataaatggcccgaatattctatcaccgccgaaaacgacacccgaattggtcaaattttgcaagaacctcttcggcgggtttgcgatgcttctttggatcggagcatttctgtgttattttgcctattttgtggactacttcacaatcgagtatccatcgagcgacaatctctatctaggcgtcgtccttatgtccgtagtcattattaccggctgcttccagtatttccaggagcga…	1.69132 ( 1.54643 - 1.83621 )	[ g146.t1 g1742.t1 g479.t1 g478.t1 CUFF.2394.1 g3602.t1 ; ]	IPR001757 Cation-transporting P-type ATPase; IPR004014 Cation-transporting P-type ATPase, N-terminal; IPR005775 Sodium/potassium-transporting P-type ATPase, subfamily IIC; IPR006068 Cation-transporting P-type ATPase, C-terminal; IPR008250 P-type ATPase, A domain; IPR018303 P-type ATPase, phosphorylation site; IPR023214 HAD-like domain; IPR023298 P-type ATPase, transmembrane domain; IPR023299 P-ty…
CUFF.141.1	scf7180000985950 : 31247 - 31462 -	atgaggtcaacccatatctctgccctctcgatcctctctccattcccaattctatctcgccatatttgcccctgctggcgattccgatatcttttcgttctcaccaattatcgcagtctctcaatccaacccccttatatatatggacccaaaacaacaggccaccaacagggtggtgcgaatcgactaaaacatacaatttatggaaggagttgg	0.877607 ( 0 - 1.89098 )	[ CUFF.141.1 ; ]
CUFF.142.1	scf7180000985950 : 32243 - 32392 -	atgaaatcgactagggctagcgcgactgaacaaagacgggtccatcgaaggacagaatgcgccttgctgctgggggagagaggaggcacgggcttggactgggtaagggaagggggatggaagacaggctttgcccaaaggggcgaaaaa	2.0423 ( 0 - 4.40054 )	[ CUFF.142.1 ; ]
g147.t1	scf7180000985950 : 33136 - 42357 +	atggagaatcagcagcctcaaccgcaacaaccctcgccgtgccgcgccggatgcggcttctacggttcgcatgtcaccgagggactctgctccaagtgctataaggacgctcagcagcagcagaacaccggtcagcgtggcgctcagatgctccatcccactccatcggccgcctctcccgtgtctgtcgcgatgccctcgtcgtctgcgcctgccgcgtcggggcccgcagccacttcctcggcccccattcccgtcgtctccaccagcaacaacgagcagaagtcccctcagcctagtggacaggtatccggaaacagttcgcctattcaggccggtatgctggagcagagttgcgcacaagaagctctctcggcgtcgaacgtgaccgccaagttc…	78.473 ( 77.327 - 79.619 )	[ g15461.t1 g147.t1 ; F22D6.2 ]	IPR000058 Zinc finger, AN1-type; IPR002653 Zinc finger, A20-type;
g148.t1	scf7180000985950 : 42966 - 49547 +	atggccaacaacggaaatgtctctcaccgcgtgtgtctggtcgtgatcgatggatggggcacttccgatgatacctatggaaacgcaattttaaacgcccagacaccagtaatggacgaattagtcggcctgaattccgcgcaaatcgaggctcacggactccacgtgggacttcctgagggactgatgggaaattcggaggtcggtcacctgaacatcggtgcgggacgtgtgatttaccaggacatcgtccgaatcaacctcgctgtcaagaacaatttggtcaaaaacgcggccctcatcgcggcttgcgaacgggcgaaaaacggcactaagcggcttcacctctgtggactggtttccgacggaggggtgcattctcacatcgaccacatgttc…	17.4145 ( 16.9171 - 17.9119 )	[ g15462.t1 g148.t1 ; F57B10.3 ]	IPR005995 Phosphoglycerate mutase, 2,3-bisphosphoglycerate-independent; IPR006124 Metalloenzyme; IPR011258 BPG-independent PGAM, N-terminal; IPR017849 Alkaline phosphatase-like, alpha/beta/alpha; IPR017850 Alkaline-phosphatase-like, core domain;
g149.t1	scf7180000985950 : 50078 - 61205 -	atggaagacgacgagaagcacaggcgaagtccaccgacgctgcaggagttcgaagacatcgaccagaccctgttcgacttgagggatgacaacagcatcgttgccttaattgcacccagaaactgcgacctccttctgcctccctctcagaaatggtacgacgagaacaagtacaaggagttcttttcgtacgagcgcttcttcggctcgacctatccgaccagcctcgatttgggagaggcctttgcgtccaactctttcatgcctgtcaacgtcgtcggatctcagacttcaattaagaaaatcctcatggtgccgttctcggccacgccagtttccatgatctgtcatcgagttggagagacgatttacctggataagaaggatttttcgctgcag…	9.21882 ( 8.92355 - 9.5141 )	[ g149.t1 g15463.t1 ; ]
g150.t1	scf7180000985950 : 61756 - 71856 +	atgccaccgacggacgacgacaaaccgcgcagcatcgcttcgaatgggaccagggcttcgaaaaagaagaaaaatcgaagacgtcgtgccaaacagtggacgtacctgatcgagaacctgaaggggtcgatcgacgcactttatgaggtctgccggaacgaccagtccattcccggatgcaaggaagttattctgcaccttcaagatggcaatcgcgattttgaagctttgatcgaaacgattaatgtcgagctggaatggggcaacgagcaaaaacaccaggccgtagcgtgggaaattcgcaaatccatgagttccccgagccatgtggttgacaaaatcggcattgaggcacttcctctctacccgatggttttggccgaagtcgttagaaacgct…	6.20577 ( 5.98259 - 6.42895 )	[ g15464.t1 g150.t1 ; Y6B3B.4 ]	IPR016024 Armadillo-type fold;
g151.t1	scf7180000985950 : 74756 - 78775 +	atgcagttcgtggtacggtggtacctgttcggcaagtgcacgttccgtacgttttcctacttcgggtttcgaaatgcacggattgctagacgcgccggcgacagcagagagttaacggtcgtaccgccgaacaagaagtggcgcatttcgaacgaggtcgtgtcgttaatccactcggttatttccggattgtgggccgcctacgcacttctcttatacaaggatctcatcaacgacatgatcaattacagatgttccaccgcgcttactttgatcctgatgtccggtggctatctgctgcacgatctgatcgacctgctggtcaacgagcgatccgcgcggatcatcgaactccttttccatcacgttatcgtgctcaccgggctcgccaccactttg…	27.4569 ( 26.5412 - 28.3726 )	[ g151.t1 g15465.t1 ; Y63D3A.8 ]	IPR006634 TRAM/LAG1/CLN8 homology domain;
g152.t1	scf7180000985950 : 80536 - 83879 +	atgagcagccgagccgaaggcaaccgcagggagaggtcgagatctccagaccgagacagacagagggagaaacgccgtcgtcgggattcagatgcgagcgacgatgacaagcgaagacgtgacaacgacagaggacatcgaaggcgggacgacagatcgccgaaaaggagaagcagcgaccgttctccgccccgccgtcgttatgaaagagaagaggcacgggatcatgacagagtaaagcgagagccggaaagtccgtccgagagacgaatcaagaaggagcccgaaagccccgagcggcgacgaggagaaagggagaagaacgacgatggcaaccgctatgggctggagaaacgagccaagcgggaaaagcaggaggagcaaaaatggggccgtccg…	22.6284 ( 22.0015 - 23.2552 )	[ g152.t1 g15466.t1 ; C32E8.5 ]	IPR000253 Forkhead-associated (FHA) domain; IPR008984 SMAD/FHA domain;
g153.t1	scf7180000985950 : 84406 - 85514 +	atggtagccccgagttcaaagcgatccactatcatcacattgcatcaggctgggcatcaaacgaaagacatcgtcaaactgctgaaaatcagtcgaaagacggtccagaaggctgtaaaacggttcaaggagactggatctactgctgaccgtccaggaagaggcaaaaaaaagagtttgcgtgccgtcatcgatgccttcctcgagcgactcaaggcctgtatcaacgctaaaggcggccatttcgaaaactcttag	0.935943 ( 0.414357 - 1.45753 )	[ g7047.t1 g9629.t1 g13727.t1 g10434.t1 g10078.t1 g29786.t1 g20484.t1 g22001.t1 g22074.t1 g25393.t1 g28426.t1 g18588.t1 g29303.t1 g24369.t1 g6678.t1 g5355.t1 g9173.t1 g11112.t1 g15523.t1 g25313.t1 g27966.t1 g30631.t1 g18154.t1 g21967.t1 g8816.t1 g11191.t1 g35626.t1 g13369.t1 g33001.t1 g4844.t1 g153.t1 g3614.t1 g36247.t1 g8165.t1 g24488.t1 g25535.t1 g21641.t1 g24990.t1 g9196.t1 g25182.t1 g5962.t1 …	IPR009057 Homeodomain-like; IPR011991 Winged helix-turn-helix DNA-binding domain;
g154.t1	scf7180000985950 : 85728 - 91895 -	atgacctcctccctccatgcagcagttcttgtgctgctggcgtggctcgtgcctctgcttgcggcagggcagaatcgctcccgttcatcaatcgagaaagacttcgatgctgttggactggctctgagcgatccggcctacagggatgaagatgaggcagcacttattgccaatctgacgcttatggctgaaaaaggcatagaggtggcagaaatgctgccgaagacctcgttttcaaacgagccgatggcgagaacgggagcagagatcgctcgacttctcaacaagcgacacctgctagatccttcgctccgactgccctatttcgacgtgacaacggcgaccgtctgcaattgctcaaccgagaactgcgattacgaactcatcacgcacctggga…	0.405297 ( 0.319236 - 0.491359 )	[ g23114.t1 g14122.t1 g15467.t1 g154.t1 ; daf-1 ]	IPR000719 Protein kinase domain; IPR002290 Serine/threonine- /dual specificity protein kinase, catalytic domain; IPR008271 Serine/threonine-protein kinase, active site; IPR011009 Protein kinase-like domain;
g155.t1	scf7180000985950 : 95907 - 96425 -	atgatccggacgctaaaatttgctgcaatggacatttgtatcgtcgttgtcccaattcaagatgctgtggaagcctggtatttaattctgtcgaggagatttgttgcagccgaaagattcatccacgtggagcgaattcagcttgctgcggaagttcgatatttgatcaaattaccgaaatttgctgcggcgatacgatacttccgcgagattcaacttccgaatgttgtggaacaggtttatatagaccgaaagagcaagtttgctgtggtggaagggtttacccaaatggtttgcaatctgaatgctgttcaggagaactttacaatccgcaaacgaacatctgctgcgacagcaagctcagtataa	0 ( 0 - 0 )	[ g155.t1 ; ]
g156.t1	scf7180000985950 : 99093 - 100645 -	atgtttctcgctcgcctgaaggccatcgttagttataagaaaaggtccatacaatttatcgtgatcaacattgccacaaaaatcatattttgcatttttattggcgctccacttatctatatctacgacaatattcgatatcaaaatgggatattttgtaatcagaagatctgggatggatatgttaactacacttgctatgagtcaataaaggaagtaggtgcttgtggatacgggactgcggatgaaacggctgacatcgaattcacaacaaaagattattgggaaagaatcgtcatcaatttcgctatgcgatggatcgcgtttttgagcgtgattggaatagttattatttatatcgcccgcgtaacttataccgaaatgcgtaaatttcgacga…	0.044173 ( 0 - 0.113617 )	[ g156.t1 ; ]
g157.t1	scf7180000985950 : 103881 - 107615 -	atgtattttattgcgtgtcatactcgtcaaggggtgaagttttacatcactcaaaagacagatgacgtgggtgtccaaagtgtgattcctaacgtggctgaagcgatagatattattaacaataaactcacgcaagaaaataccaccgacaccaaggattatatcgacgattctgcatttatggtcacagggcactataataaaaactattcgaaattgaagaatcgaactttacgaatattagtcccaacgatcgaaccaccatatgtgaattatgtgaatttctccgaggccgcacccaagcaaatcggctataatccggggatcgtgatagagattttgaaggatatcggacacctgcttaatctgacttatgagataattgaaaccaacgaccat…	0.328611 ( 0.218666 - 0.438556 )	[ g157.t1 g15471.t1 ; glr-8 ]	IPR001320 Ionotropic glutamate receptor; IPR019594 Glutamate receptor, L-glutamate/glycine-binding;
g158.t1	scf7180000985950 : 108496 - 113343 +	atggtaccctcaccacatgaacaagattcatcgggttcaacatcgaattcgaaaaaatcatctgcaaatttcacgaacaaaatgtcgtctcctctaattagcaaattagaagcgtcggatgactgtggtcacaatgacatgaaaatcgaggaggccttgaatttgagcaaaatcccgctgaaggttaatgtgcctcaacagaagcataacaccaaactgatgctgatgatatcgatgactttgggattcttcttcatcgagttgatcaccgggttcctatgccgatcaatcgcgttactcgcggacgcttatcacatgctttcggatgtcatgtcgctatgcgtcgcgttgttgtgcgtttcgatcgcgaacaaagtctcctcctcgagcagctttgga…	8.27202 ( 7.79397 - 8.75007 )	[ g158.t1 g15472.t1 ; cdf-1 ]	IPR002524 Cation efflux protein; IPR012677 Nucleotide-binding, alpha-beta plait; IPR027469 Cation efflux protein transmembrane domain;
g159.t1	scf7180000985950 : 113426 - 118400 +	atgggcgatatcaataacgatgatgattgcaactcctatacacgggaagtcactatcgagatagatgaagattatctgcttgaacggccaaataataagaacacttccgaaaataaaccctcttcaagtgcaataagtatcgtaggaccgccgctatcaaataaacattacgacttttctgtacctaatgatatctgtatatatcaattaacgccacacgccatggatttattgtatgtacatttgaatactccttcttacacttcgatgtctaattgggaaactattggagagctaatgaagattgacaacgacaagttattggtatttcgctacgattctaagccccctatgacattactttcgcacttgggaaagcagaaaataagcgaattgatt…	9.24083 ( 8.65175 - 9.82992 )	[ g159.t1 g15473.t1 ; C15B12.6 ]	IPR011029 Death-like domain;
g160.t1	scf7180000985950 : 119106 - 124302 +	atgaggatatttttgcttatttcgttactttccctaattatttgtgcttatgctcgggcaaaatcagttgataaagaaactgctgcagcgaaagtcattgaagatgaagattacgacgaaggcctttctgatattgacgatggagaagatagaaaagaatcgaagaaatcggacaagaaagaatcggaaaaagaaagattgaaaatttcgaaaaatgacaaggaccggtccccaaaggaaaaggaagatgaggataatgataatgatggggaatccacaaaaaagcggagaatcggtactagaagcaagaaaggtgaggatgaagaaaatgaaaaggacggtgaaaaagacaaggaaggaagatcagagaaatccagaaaaagcaagcagcatgtggaa…	16.9009 ( 16.2797 - 17.5221 )	[ g15474.t1 g160.t1 ; lron-7 ]	IPR001611 Leucine-rich repeat; IPR003591 Leucine-rich repeat, typical subtype; IPR026906 Leucine rich repeat 5;
g161.t1	scf7180000985950 : 124546 - 126075 +	atggggaataataatagcaacgttctaaccaaggagcaggccaaatctatagcggatgaaaccgggttctcgaaagcccaagtcttccacttctacgcccgattcaagcaaatcgataaaaatggcaaaaattggctttcacgaagcgatttccatagccagccagagttatccgaaaacatgatttcggatcgaattgtaaatgccatgtttggaagcaaagaccgtatggaatttgtggattttgtgaggcttctagccactttcaaaccgacaaacaagaaaaacgaagaacatttgaagaaatccaaattgaaattactattctccatctacgatactgagatgactggaatgatttcgaagaaggacatgctgaatttgatcgaagatatgacc…	12.321 ( 11.3097 - 13.3324 )	[ g161.t1 g15475.t1 ; ]	IPR002048 EF-hand domain; IPR011992 EF-hand domain pair; IPR018247 EF-Hand 1, calcium-binding site;
g162.t1	scf7180000985950 : 126916 - 131865 +	atggagaagcaaacctacatggacgccgaagagcgggagattaactccttgagaaagctcgcccttctgggagcatgcgtgtgcacggcagcgatcgccacctcgatcttcttgctgcctcttctgttctcgtacgccaactcggtgcacgtccaactcgaggaggaactccagttctgcgtcggcagatccaacgacctctggaatgagctcgagagagtcgagcaggccaccggcaaggccagccgtatcaagcgtcagtaccagactcaaccacccagcttcggaggcggctattctcgtccagcctacggaggccagcaggctcatcacggaggcggtgcctctcatcactacggaggtcaggcccatcagaccggaggccagatgcatcgcaat…	275.993 ( 273.728 - 278.258 )	[ g162.t1 g15476.t1 ; Y69H2.14 ]	IPR002486 Nematode cuticle collagen, N-terminal; IPR008160 Collagen triple helix repeat;
g163.t1	scf7180000985950 : 137581 - 139005 -	atgagcaaattcgtcgagttgggcgatacgatatttttggtgctcagaaaacgaccactaatatttttgcactggtaccaccacatcttaaccctaaattattgcatctacaattatcctcaagataacgcatttaatatctggcctaacttaatcaacttcctagtgcatacaattatgtactcatattatatgctcagggctatgcatgtcaaagtgccggtttggatcgcgcaaaatattaccacagttcagattgctcaattcctatttacgttgtacatattttcatatgtcggtcttcagagatataaagatgtcaaaatcgatgcggagtttggaggattttggttcggagttcttatggagatatcatacaagacgttatttataaaaatc…	1.40965 ( 0.964884 - 1.85441 )	[ g163.t1 ; ]	IPR002076 GNS1/SUR4 membrane protein;
g164.t1	scf7180000985950 : 140596 - 147985 -	atgttcttctattcgccgcatggacatggaaacctaaggagactgacgatcgcacctagcgcgcaacaataccatgtagcgccacatctcgacgctaggttgggttatcagatccctcaaattctgtcccgtagtcgagagggtgatgagcagcagcacgatcgattcgtccatcctgaagagttgcgtatcatcgatgactcgcacgcgatcagaagtagtagggacagacaaaggagtcttccccgagcagggcaggaagacctggaaaatatcctcgaattctgcgcctcgccagtgtcctcggtgttctcggcacgggacctagatcgaagaatcagcaagcaaaaaatcgtcctgcgaagaccgacaatttccatacaggacgacggaaagatt…	7.22877 ( 6.86691 - 7.59063 )	[ g164.t1 g30167.t1 ; unc-58 ]	IPR003280 Two pore domain potassium channel; IPR013099 Two pore domain potassium channel domain;
g165.t1	scf7180000985950 : 150264 - 150765 -	atgatctactcgcaagcatttcgggacgagaagttcagtccggcggtggcattatttgcggcagccggattgattcggacaactgcgggattcaaagaagaagtcaagctcagcaagaacaggagaggaccattaccatttatgggcgcattgttcatatcggctataaccctgcaatattatatcgactatgacttgtctaatatccttgaaagctcaactctatcctcaaaactctcaagtgcaacacattttattaactaa	0.202863 ( 0.00433602 - 0.401391 )	[ g165.t1 g30168.t1 ; ]
g166.t1	scf7180000985950 : 151303 - 153505 -	atgttcctgcgcaagttctggaaccaatggacgctagaagagaatgcgaggcggatgacgatcaccgtcctgcctaccggaaccaagaaagtccatctgaaagaacccagtgaactcgccgaactctatccggaacatgcggagcagacaaggcgaaagagcgaaacgccaagcaaaaagagtaaagatgtcttgagatatataacatttttcatgcgctaa	0.723564 ( 0.433195 - 1.01393 )	[ g166.t1 ; ]
g167.t1	scf7180000985950 : 158263 - 159381 -	atgcttcaatctgttactgcgcatttgggtgaagagcgcaaggggtcatggattttcgagtcttcatcccccaggagaaattcgtcgagaagatcagcttcgcaagatgctattttaggaacgtccactcatgatggccacttggctccgcccacatggcttggaacacagtttatcgacgaatatcggcccgaacaagcttcgataggggacaacccgattggatgggccattttcaaccccttgccaatacggcctccgaccctcagacccaggaaccgagctccacttatagcactttctactactaaatccttactctctatgccttatgggtaa	0.357978 ( 0.150362 - 0.565595 )	[ g30170.t1 g167.t1 g168.t1 ; T06H11.5 ]
g168.t1	scf7180000985950 : 160245 - 160851 -	atgcaacagaggcctgcgactatagcgtcttcggagacgaatccgatgttcgtcgcgtgggcacttcgaaacgttcgggaatcgctcgcacaagccgaccccctagccgcttccatcgcccagcgagtcttgaagcacaacaaacttcccgatcaactcacaagagctccactgctattacagttcactccattcggacaaccaactgcgccgggatgtgagttgttttttctctggacgtggattttggttcattga	0.804628 ( 0.431796 - 1.17746 )	[ g30170.t1 g167.t1 g168.t1 ; T06H11.5 ]
g169.t1	scf7180000985950 : 161207 - 161911 -	atgtcggtatttatcgccaatgacgagcttgaaatgcgtaagggaagtcggagaaagagtctgaagcgatggagcgccaaaagaaggaaatcgaccagtttaacaacagtcactgaacgggtcgcactacgagagatgaaccgttctttgaaatcaaaggctcaaaaatacaacggaaccggtgcaccgatacgattacccggaattaggcaacccatcgtgcagtttaaacgttag	0.861776 ( 0.512452 - 1.2111 )	[ g169.t1 g30171.t1 ; ]
g170.t1	scf7180000985950 : 162702 - 168931 -	atggtattcccgatcaacctcccacaattggtgcctagcagcacagcgcggacagctagatacgtccaacaacagaacgaggcacagttacatcggcagcctgaccctctgacgccgttggtgatggcgccaccactgatggtgcagcacatcgctcaaaacctgcacacggaaatgcagttcggtctgagcccagcaacaactggcgggttcttcgcctcgggcctactacgaactcgctcaaggcctcgggccttttctatgctaccactccaacactcgatcagccacgaggatctaactgcgctggatcgagtgccactacttcaaacatcaaccacaagtaggaaatctagaggcggcggttttagacagcggtattacccgctctctcaagaa…	0.685006 ( 0.515523 - 0.854488 )	[ g30172.t1 g170.t1 ; ]
g171.t1	scf7180000985950 : 169922 - 174828 +	atgaagcataatggtatcatagaaaaaaatcccatagagcctataaaatgcgagaagaaaacggaatgggtgtccttagctattgccagcgccgttacattcttcgccgctgttcaatttacaatatacttttcttcaatttggccttaccttcttcagctggactctacaatatccgaggaattctacggttacattaacgctatttatagtttagcccaagctatatcatgcccactatttgggttcatcgcaaatcgcataggacaatgtagggtaccaatcttgctggggatcattctaatgatcattggtaatatgctctatgtttcgaccgagattttgccttatccttctaaatggtgcattttcgtcgccagattggtcactggattcggg…	0.834747 ( 0.673554 - 0.995941 )	[ g171.t1 g30173.t1 ; Y53G8AR.7 ]	IPR011701 Major facilitator superfamily; IPR016196 Major facilitator superfamily domain, general substrate transporter; IPR020846 Major facilitator superfamily domain;
g172.t1	scf7180000985950 : 175592 - 176856 +	atgagtggtaaacctatgccaacttctacaaatcctctttccaaaaccattttcggaattgacaaagtaaagaaatcattcgaaatatatgatttgaatattcgacaaatttcaagaggtccaaatcctcctgaatggcgtgctcatgcatctgtgattcatttcaaagacaaattgtatcatttgggtggatggaattctaatcgggttgatgttttaacggatggacaatggcaaacaggacctgcttttcctctttcaattattggtgttcaaacaataacatgcgatggaattttatacgttattgacgattatagaagtagaaagatatatcgactatcagacaatgaacggaaatggattgaaattggagcgattccagatggacgaggttat…	0.234501 ( 0.024757 - 0.444246 )	[ g172.t1 ; ]	IPR015916 Galactose oxidase, beta-propeller;
g173.t1	scf7180000985950 : 177413 - 182221 -	atgagcgttggaaaatggaacatcgaaatcctgaagccggagcacaaaacgcccgtgccgagcgatattcagatctctcgagctcaaccaccgaagaacattaatcaggtagcgcgtgagtgcggcattcttgaagaggagatcgagttgtatggcaagaagaaggccaaggtctcgcttgatatcatcaagagactcgagaaacaacatcacggaagatacgtcgtagttgttggcatcacccccactcctcttggagagggcaagtccaccacaactatcggattggcgcaagcgctcggagctcggcttggcatcaatactttcgcatgcatgcgacaaccgtcgcagggaccaactttcggaatcaagggaggagcagctgggggtggttattct…	19.7468 ( 19.2686 - 20.225 )	[ g30175.t1 g173.t1 ; K07E3.4 ]	IPR000559 Formate-tetrahydrofolate ligase, FTHFS; IPR020628 Formate-tetrahydrofolate ligase, FTHFS, conserved site; IPR027417 P-loop containing nucleoside triphosphate hydrolase;
g174.t1	scf7180000985950 : 184389 - 187861 -	atgtcgatagcccggtcacaatacgctcaatactctgctgatctgcagaacaacacctcctccgttacgctgagcccatctttcgctacgccaatttgtcagcaaaatttatttgagcaatgtggactgaacttgggaataaagagattttagaatccggatgctgtgtttgttgaggttcaagggatcgtcgtctcttcgccttccacagacttcactcctctaaccacctcaaaccaattctattcaagtttcgacaatcaaccagtcttctattctaatccgattcaagataatagtcaatttaatcagtccccttatcactacgcgttccaagaccaaccaatacaagagatccaacccatcaatttcgtcaacgacaacgaacttcccaacgca…	79.9398 ( 78.0588 - 81.8207 )	[ g174.t1 ; atf-5 ]	IPR004827 Basic-leucine zipper domain;
g175.t1	scf7180000985950 : 188558 - 197481 -	atgaccgattttgatgatagagaggatcttcttgataatgataattcggacgaaaatgacaatatcaaagtttcaacgttttcggtgattaaaggattgttttccttaaccactggatttgagaaacttatgttttcgattggagtaattagcgctatggcgagtggggtagcattgcctatgttagccctgctgattggtgatttggggcaaagtttcatgaatctaactaacgtactgctaaatactacagacactgaaattagacagcacgctttggatatttttgttagtggtatggttcgaaactgtctgatctacgtttatatcggagtctttacctttattactgttacgctacatagttcttgcattggatatgtaggggagtgcatgata…	3.81207 ( 3.58948 - 4.03466 )	[ g11635.t1 g21388.t1 g30176.t1 g175.t1 g29218.t1 g14.t1 g35184.t1 ; pgp-7 pgp-6 pgp-5 pgp-8 ]	IPR001140 ABC transporter, transmembrane domain; IPR003439 ABC transporter-like; IPR003593 AAA+ ATPase domain; IPR011527 ABC transporter type 1, transmembrane domain; IPR017871 ABC transporter, conserved site; IPR027417 P-loop containing nucleoside triphosphate hydrolase;
g176.t1	scf7180000985950 : 197890 - 201811 -	atggacagctttgattccaagatcaggaaaaatgtcgacccgtttaacggattgaactacgagagctacttgacgctgcgggaaaatgtgagggactgggagaatttgggggaacctgaccagagcaagggcgaaaaaatcagcctggtatgctacaacattctgtgtccggagacgttcaagcgatgcctctatttgtatgatcatttagtccacactggtcttcttcattttgcctcttggaacaagcgattcaagtctctggtggaagagctgaagagcttcaatgcggatattatttgcatgcaggaagttcacatggattgttattcggactttgacaatagtctgaaatacgcgtatgatggcatctacagaaagaagaatttcagttactgt…	6.95911 ( 6.4982 - 7.42002 )	[ g30177.t1 g176.t1 ; W02G9.5 ]	IPR005135 Endonuclease/exonuclease/phosphatase;
g177.t1	scf7180000985950 : 202292 - 211624 +	atgagcggttttgggggtgcggcttcgggcggcaatttcctgcagcagcagcaacacaatccgaccctgcagcaaacggccagaatcaggaaactttgcgtcgtgggcgagccgccgatccagcatgttatcaatattctcaaggacaactaccaagtccgtctgttgcacagcgctgacggctcgaggatgttcgaatgggcgtccaaaactgaggcattcgacgattcagacgtcgtatttttcgtaaacgtcttcgagacgcccctcttcaacgccttcactaccgtagcgcggccgaatcgacccgtcatcggccccaggtacatcatcgcaaggaactacagaagcgcggaactagccgccccaaagctgaatcgccgtgtgtactgcgagacg…	1.89734 ( 1.77208 - 2.0226 )	[ g26776.t1 g19518.t1 g30179.t1 g177.t1 g18692.t1 ; ect-2 ]	IPR000219 Dbl homology (DH) domain; IPR001357 BRCT domain; IPR026817 Guanine nucleotide exchange factor Ect2;
g178.t1	scf7180000985950 : 212820 - 214571 -	atgcctatcggatctggagctggtgttcacttcggaaacgagttttttaatccgccagtgccagttgaaattcccgtccagaacttcaataacggtggccgtctcaggctggtggtcaaaccgacccacggagatcgattccaaatcaatttgaaaacccccgatgacatcatcttgcacttcagcgttagatttgatgagcaagcgatcgtccgtaactcgactcaaaacggctcttggcaaaacgaggagcgatttggtgatttcccattcagacgagaccacgtctacactatcgaatttctctctaataacggcgtcatcgcgattctgatcaacggacagccctacgcagattttctcgagcgtctgcccggccacaacatccatctgatcgag…	74.1453 ( 71.9633 - 76.3273 )	[ g178.t1 ; lec-6 ]	IPR001079 Galectin, carbohydrate recognition domain; IPR008985 Concanavalin A-like lectin/glucanases superfamily; IPR013320 Concanavalin A-like lectin/glucanase, subgroup;
g179.t1	scf7180000985950 : 220284 - 222801 -	atgcagcttcctcaattcacctcgctgcacaatgcctttcactctcgtgagattcatcacgacttgaccaaaattcgcctcaaaaccgtgtcagatctgcagaacgagtttgcagaagtgttcgaaaagtcaaacggatccacccatcgatccaagacgacagcgacactgcaactcaaaccaaacgcgacgcccgtcttcagacaacccaaaccagtgccaaaggcgcacagagaagcattcgacaaggagcttgacagactctgcagaaagcaagtcctaagccccatcaaacattcaaagtgggcagctccgatagtcatcagcaaacagtcaaacggagaagtgcagattttcgctgacttctcgaccggactcaacgatgtactcgtgtcgaac…	1.11863 ( 1.00003 - 1.23723 )	[ g17019.t1 g12627.t1 g34407.t1 g461.t1 g19039.t1 g9032.t1 g13442.t1 g22385.t1 g21936.t1 g179.t1 ; K02F6.1 ]	IPR000477 Reverse transcriptase domain;
g180.t1	scf7180000985950 : 225072 - 227892 +	atgatccacggaaactggcacgttcactcgattaaggcactcatagctcagttgtcgaaggagttgtatcgaaaattggacaaagaccagaaggcggcattcctacaatgtctggatcgaatttatgacaagaaagatcttcagcattcggctgcgtgcttaatcgatgctaaagattcgtacgacgaattgcggacttttcgaaaacagaaacggttaaggcttcagcccgcaatatttcaagcaacaacgtcatatccttctacaacaaccacaataaagccaacacttcaccgtcatttcaactcaactcgacaacgaccacctgctaaaatgaagatgtcaatttggcgtgttcaggacaggaaataccattacgctgataacgacgacgacgac…	1.17277 ( 0.923057 - 1.42248 )	[ g180.t1 ; ]
g181.t1	scf7180000985950 : 227962 - 231358 +	atgaaggtgctggaacagttggacatccccggcctgtctggggagctgtccagagtgacgaaggaggcgatgaaatccttcgaaaacctcggaagaactctatccgcaagtcaaaaacgacgattggacaaactcggatacgcccttatggataaagaccaaatcgatcagtttcattgggataccggcatgttcaaaaacaaaatgatcaaggacgcgtttgaagcgtataaaaatgagccatctcgcgttggacagaaaaacttcctttggaatagcattagggatattgccgatcatgatatgccacatcgtcgaaagaagcgacaaacggtaattaaaacacctgaaggcgttacgattctatccgtattgaatcctacgatattagcaccttat…	1.57429 ( 1.31356 - 1.83501 )	[ g181.t1 ; ]	IPR006954 Moulting cycle MLT-10-like protein;
g182.t1	scf7180000985950 : 232412 - 236949 +	atgagaattagaatagataaaggggtcagtagtagcttatgcagaatgatctacctccacaataaagtactattctgcgctatcggaactattattctaattttaaccctaatcagtctgaaagttgatgttcaatttttcaaggagaccttgaagacttactccatggactttgtaaagtgttgtaaaaatactgaggagaacgatgaaacttcgaaaatgattgacaatgatccattttcaaaatgcgaattgagaaatgagaatccttgggatgaaagcatcttggagtatatcaacgtcaatttcgacctgaagtcgcattgtcagaagaatttctctcaaagaactagattaatcaggaaacgaattgttactttgaaagagaaggataactgc…	0.446754 ( 0.325163 - 0.568346 )	[ g182.t1 ; ]	IPR004245 Protein of unknown function DUF229; IPR017850 Alkaline-phosphatase-like, core domain;
g183.t1	scf7180000985950 : 236958 - 238241 -	atgcagattctcatcatttttttcacttcatgcatagtatttactacggcttggaaaggatccgtcggaatggaaagcttgcctaaaagagaggattttccacggctagtcgagtataatatgaaaatgttcgatgatttggaaaaatacgagcccaaaggaattctttgggcacttttgaagatcgaaaaaatcattagcgacgaaagattgtcaattgacgaaaaagctgcttggatggaggacaatgtcatttccaaactcaacgttacggaacaaattaaaaaccaataccgacttttgtacgaattaactctaagattggcacaatacgaaatcgatttgcttagcgtcgcttcttacgaggcccagtttgcgcatcgagaatcattaaaacta…	8.4363 ( 7.46242 - 9.41018 )	[ g183.t1 ; ]
g184.t1	scf7180000985950 : 238527 - 241561 -	atggcccctctcggtttgggcatcattccgaagcaccatccgaaatgtaccgatctgtatgaagcagtaactgtcgattccaaaaccgtcattacccacatttcattgttattcactgggctattaagcaatttactcctacaaatgtgtttttctggaagagctaaattgagcacagctagcttcgcctatatccgaattatgggtatcgttcaatttatattcttcatgctgccatttccactgaaaatattcaccgaccattatcaaaggggcaaaacttgggtcgctgcgaattttcttccagtcgttttggggctgttccactttatggttgcagcaatgttgatcagtttctgttttcgattacagatgtgcttgaactatatcaggagatcc…	1.31691 ( 1.09323 - 1.54059 )	[ g4929.t1 g184.t1 ; C23H5.11 ]
g185.t1	scf7180000985950 : 241981 - 248221 -	atgaacttcttcaagcgcaaattctccttccacgacgacgatcctgttgctccgatggaggatttggctagtgcctcatcgccaccctcatcgttttcgttccaagcaattgcaaacaaggtttccaatactataagcgccccgacctccccggcgcgtaccggcgagtctctcgcagcggctttggagcgttcgatgcaggatcggagtcgggaacagccgttgaaagacgcgaaagtcctactcgtggttgattcgccgcagattgactggagcaagtactttcgagtccagaatgaagttccaattcgggtagaacaggccgatttccccgaactcgacctaatgtgcaccgagcatatctgtactgtggaaattactcaagccgggagggatcca…	5.30676 ( 4.97547 - 5.63805 )	[ g185.t1 g4930.t1 ; snn-1 ]	IPR001359 Synapsin; IPR013815 ATP-grasp fold, subdomain 1; IPR013816 ATP-grasp fold, subdomain 2; IPR016185 Pre-ATP-grasp domain; IPR020897 Synapsin, pre-ATP-grasp domain; IPR020898 Synapsin, ATP-binding domain;
g186.t1	scf7180000985950 : 248713 - 251151 -	atgcaattcgatggtgctgagttcaggaaaactatgctgatgttcaagtatatcggagacaaagatctcctcctcaagttatacaccaatttgctcggcgagagactaattagagataaatcagccagcattgatgcagaaaggaacgtgatcagcaagttgcaacagatgtgtggattcgaatacataaagaaactattcagcatgctcacagacatacagtctagccaggagctctcttccgatttccgttcaaatattcgaatacggataaatatctgggcctcgatttatcaggaaagagtgcatgaaaagagaagagagcacggatcaaacctcgactacagtttatgcatacattgcttggctggtttatttagaataatttatgcttttatc…	0.26129 ( 0.0960357 - 0.426544 )	[ g186.t1 ; ]	IPR001373 Cullin, N-terminal; IPR016158 Cullin homology;
g187.t1	scf7180000985950 : 251462 - 257626 +	atgaagatcagattcagcatattgggatatcatctggctgcatggttaatcggatcaagtttacaaacatcatcttcaacgccatggcgcggtgaaaaggatggatcgtattttcatacagatgatatcgggaaagtcgaggaggagaggttccaaatgtcgagtcaaagtagaactcagcccaaaatagctaccgactggcaaatcgatgacataactcctgacgagcgaagagaactaatcgatatcgcatcggcggtcgaaagattcggcgcaaatccatttctggaggcaacctatgaatccgaaccatcgtatcgtgcttttcttcgggagaaaagggcgtccgaagggttcatccccgaacacgatgcggatttgcatgaaagtgcactggtt…	1.93572 ( 1.7536 - 2.11783 )	[ g10347.t1 g187.t1 ; dos-3 ]
g188.t1	scf7180000985950 : 262012 - 275159 +	atgagattgccgcttagcggcttgtggttgttgattttccacatttggttgccacatgttttggcacaagtcaagaacgagaccgcaaaagccgaaacaccgaagcccgtcttaagaaaattttgctccggtacgagtaattgcctctccaacacaaatgccattggcatcgacaaatatacgcagctgtctatgatctacaagggctgcaagcgcatttacggcaatattgaaatcactcacgttgagacgaagagcaacgactcgctagattggtcgattttcgacgatatcgaagaggtgaaaggctctgtgattatttttaatacggacctgcaaaatgtgagcttcaaaaatcttcggatcatttggggcgagcaaaatgcctgcaatcactcg…	4.57322 ( 4.38425 - 4.76219 )	[ g10348.t1 g188.t1 ; let-23 ]	IPR000494 EGF receptor, L domain; IPR000719 Protein kinase domain; IPR001245 Serine-threonine/tyrosine-protein kinase catalytic domain; IPR006211 Furin-like cysteine-rich domain; IPR006212 Furin-like repeat; IPR008266 Tyrosine-protein kinase, active site; IPR009030 Insulin-like growth factor binding protein, N-terminal; IPR011009 Protein kinase-like domain; IPR017441 Protein kinase, ATP binding s…
g189.t1	scf7180000985950 : 275392 - 276236 +	atgggtgactctgaaagtaaaccactgaatgaaaatcagaatagggaaaaagtcactgatattcctaaaatacccgaaaattccccaaattcaagcactcacagtcacgaatctgatgacctaaggcgtattcaggaggaacacgatcgaattctccaggaaagacaggctgaattagattgggtgaaactggattatgagaagaaactagctgatctgaaagatgacagaaagaccaaagtttttattcaagtcaatgatggattgcgagctctacaaccagaagcagatacggttacatattttcaaccgagttaccgaaacgaattcgaggagctagcccttgggaaaatcactcgctttccggacgggacttataagtctgggggttaa	0.769448 ( 0.428864 - 1.11003 )	[ g189.t1 ; ]
g190.t1	scf7180000985950 : 276253 - 277291 -	atgggacagattcatgaaatgtcagatgtggtctccctggaaaccctgttcaagagcaacaagggtaagctgatcgtcatcgactttttcgctacctggtgtggtccctgcaaactgatcgctccgaaattcaagaaaatgtctgatgaatttagtcgggttgtctttgctaaggtcgacgtggatgagtgtgaagacatcatggcgaattacgacatcaaagtcatgccgacgttcattcttttcaaggacggaaaacaaatcgacctagtcgaggggagcatcgaagaggagttaagatcgaaaatttcgaaatatgcttaa	4.95888 ( 4.05693 - 5.86082 )	[ g190.t1 g10350.t1 ; trx-1 ]	IPR005746 Thioredoxin; IPR012336 Thioredoxin-like fold; IPR013766 Thioredoxin domain; IPR017937 Thioredoxin, conserved site;
g191.t1	scf7180000985950 : 278678 - 281481 -	atgcgtttctacttcctcgttgtttcggctgtcatcgtctctttcgccgctgctgggttctttgatgatgtcattgggacggtttcaaacggtgccggccacgcggtgaattgggtgaaggacacagccgcccctgcagtcgggggcgcggtcagctctgcagccaacgccgtcgtcgatcccgacaaccacaaggccgtcaaggactgggtcgtcgacaaggccgacaaggttagcaacttcactacggacacggtcgtgcctggggcgaaacacgttggtgggaagatcgcgaattttacgacggaggaagtcgttcctggcgcgaagcgggttggaggcgccatctctgataccgtagacactaccttcagacaggactaa	42.1353 ( 40.5515 - 43.7192 )	[ g191.t1 g10351.t1 ; ]
g192.t1	scf7180000985950 : 282156 - 284231 -	atgaaacaatcgtccgaaacgttcaatttcactcagcgagtttgtattccaaatgagacgaaaaatgtcacgattgaatacggatcgaaggtcggtgcgagtttcaacggatctagccaacccgtcataggctctatcaagagatgcatcaatggctactgttccggcccgaatgagtgcagctgtgatatcggatttcggggctcaaaatgcgacaagaacgagccggtgacattcaggctgttctcgaaaaatttaggttctcttcatctgcttttgatcatattgtcagtcctacttgcagcttcaatcattatcatcgcatatttcatattccaacggataacttctaagccgaaagaagtgtttgtcccccaatacgtcttctgcgctccaaat…	0.199285 ( 0.0583691 - 0.3402 )	[ g192.t1 g10354.t1 ; ]
g193.t1	scf7180000985950 : 285212 - 288753 +	atggcggatcaagatggtaatacgtatgaattcgtaaacccgactggttttgctcaagttcagcctgaagatgtcaatgtcgttggtcaaaatatccctttcccacccttcctgcttggtttagagcgaaacattctgctgatcgttcaaataatctgggagaacccgacgatggaaatccatgaaaagatcgactccatcgacacgatttgcgacaaaatgcccaggaaaatgctcaaggagtacaagaaatggcgatttggattgaggaaaggcaaaacccccgcattcttcgaaaaggaaatcccacaaataagaagtatgcttggcgttatttacgcagaaagccaggacttagaagaattcgcaaaatcagccacgagaattctgccggtgctg…	0.891669 ( 0.680168 - 1.10317 )	[ g193.t1 g10355.t1 ; ]
g194.t1	scf7180000985950 : 289022 - 292826 +	atggtccaaagtttcgaagatatcgtcttatcggaatttcgagaaaatttaccgtcaagctccaatgcacctactaatacggagaacgaaaaccaagttcctgaagtgttcagaatgctggagcagggaaccccggtgtataatctcatcaacagtacctggagaggttcgattccactgtccgagaaaatccaagcggttgatttaattaaacacctaatgcctgaagtcgtccgcaaagaatatcacaagtggagatttctgcagatggatagaaatgagctaccctccttcattatcaacgagtatcccgaattgaagaaaatcctgaccaccctctacaagaaggctgacggtattgacgctttggaagaattcggacaatgggcggctcaactc…	0.640564 ( 0.481 - 0.800127 )	[ g194.t1 ; ]
g195.t1	scf7180000985950 : 293346 - 300441 -	atgtcgcgcagcctttcgaacgttcggatggtcgtcggcgacgtgagcggagagagtgagggcagtgaggacagcggcaagcagcctgtcatcaggacgagccgccgcattccgaagcctaagcagcactattcggcggaggactacatgaacgaggctgaaatggacgcgtcgatcggccgcaagaggcgcggttcgtggagcggcggggagccagcgaaaatcgaggatccaaccgaggccaagcccgtagtgggtggggataggcagtgcgggacgaaagccgtagcggatgaaattggaaaacccgagaaatcgggcgatcagaaccaggaaaccagccagaagagaggatctcgcccgtttggtgacgaggaagatgagaacgtgctcggcagc…	9.46938 ( 9.13601 - 9.80275 )	[ g10357.t1 g195.t1 ; ]
g196.t1	scf7180000985950 : 302512 - 304256 +	atgcatcaagcccaacctgtagtagttgaaaccagatacgaacagcccccgggccggttttcaaaagaagctattaggagcagtcgcctatttccggtacatgttgtgtcatatcttctgctgctaataaccctagtcttaacagcgttggggacattttctcgagcttggatctggatcaggccctacgctttcaatagtggctataattacgatagttacgccggatataacaatggctggaataattggtccccgtttgggtatggtctcgacatcggaatcgccctctacccctggacttcttgggacccggaattcagatatctttgggataacgtgccaggagagtggaccgccacattggttttcactttaatcgcgttctcgctagagtta…	7.59715 ( 6.86717 - 8.32713 )	[ g196.t1 g10358.t1 ; ]
g197.t1	scf7180000985950 : 304494 - 306941 -	atgaatgcctcaactgttaaatatgaagacagtatgttctatgcttgggagaacatatacttggcatatttcgatattttgagtcctatcagcggttttattaatctattcgcaattattgtggttttgtgcaaatcgcccaagaaaatgggcgcctacaagtggcacttgttgaactatcaggtaatctcagccctgcttgatttttctatgacggtattattcaaacccgtcatttatctcccggaaattgccggtaccatgaatgggctattccatatttcgcctaagaagtgcatgcaaatgttcataacgatgatcgttattaccctactatcgatatcccaactttttatctaccgattccaggttcttctgagattgaactcgattttcaaa…	0.829695 ( 0.60545 - 1.05394 )	[ g197.t1 g10359.t1 ; ]	IPR019422 7TM GPCR, serpentine receptor class h (Srh);
g198.t1	scf7180000985950 : 307964 - 309951 -	atgggaatggctcgacgattgccccagtgcaagtcaatcttgcatattcacaagatgttctccttagcgggacaagtacgatacagttttggcaggatcgagggtccagcgaaatcgcgtgtgactacgacagaatcattcgaatcctactttctggaaatcactggcgttcctgatgaaggaaagaagaacgtcaaggaaatggatgacaccttgaaacgattcaacgagaaagtggaatcgttggactggacaggaaacaaaatggccctgaaatag	0.198073 ( 0.0842753 - 0.31187 )	[ g198.t1 ; ]
g199.t1	scf7180000985950 : 310783 - 320511 -	atgatggattgctgaatcattcacttttcgatgtacgggtcggttctcaactggtttatcgtgctgattttggtgcttttcgtcgctgtacggtttggtggctgcgatagtgctgagtatccggaacatcatcaggaatatcacggagatggtcagattctggaggaagagtacctacctccgcacgagctccattcccatctcacgactccaccctgctgcgctagtccgacagttgataacatcgactatttgatcatttctactatggacggcaacttgcaagcgttggatgttcgcgacggtgacgtagcttggcagatgaatttggacgatgagccattaatgtgggggactttagggaggattcagcccctaatttcacctgaaggagacacg…	7.07015 ( 6.82403 - 7.31628 )	[ g10361.t1 g199.t1 ; pek-1 ]	IPR000719 Protein kinase domain; IPR002290 Serine/threonine- /dual specificity protein kinase, catalytic domain; IPR008271 Serine/threonine-protein kinase, active site; IPR011009 Protein kinase-like domain; IPR011047 Quinonprotein alcohol dehydrogenase-like superfamily; IPR017441 Protein kinase, ATP binding site; IPR027295 Quinonprotein alcohol dehydrogenase-like domain;
g200.t1	scf7180000985950 : 320662 - 322543 +	atgcaaggcgatgttttggcttgtttatttcttcgcgtagcctacgaccaggtccctaaaattggatatggtggcttgatcgcctctcaggctctagcttcagccgatctaactatacccggaaattcgaaagcccattctctgaacacctacttcttccatccaatcaatactacccaagaagtcctattatccgtatcacggttgagagattcttcatcattcaacacgcgaattatcgaagtccatcagaataatcggcttcttttcatggctattgtgtcttatcattcaggcaatgagcccggcgccatacaccaatctgaagctccaatcgtgcccgggcctggtgaattccgagatttcgggctagaattagctgatgccttgaataagtat…	2.14634 ( 1.77681 - 2.51586 )	[ g200.t1 g10363.t1 ; ]	IPR003703 Acyl-CoA thioesterase;
g201.t1	scf7180000985950 : 322578 - 330971 -	atggctgtcatcaatggtcatagctggtccgctggcggcggagcgagccccgctcaccatctgatcacaccgagcacctcctacgcggcagcacagccagaagatctcgtgttcaccaccggagcatccgccattcagacagtaaactccacgaccgtcagtctggcgtcgcaagtcttcgacggtctgctgccaccacggctctgccttggactctatgacgtcttcatagccctatttctggttcttctaattctactaaccatttttggtaacgtcctggtcgtcctttcagtgttcgtctacaaaagaatgcggaccttcacgaacattctattgacctcgttggcgaccgcagatctgctggtggggctaatcgtcatgccaatgtcgctattg…	4.68025 ( 4.41563 - 4.94488 )	[ g201.t1 g10364.t1 ; tyra-3 ]	IPR000276 G protein-coupled receptor, rhodopsin-like; IPR017452 GPCR, rhodopsin-like, 7TM;
g202.t1	scf7180000985950 : 343811 - 345468 -	atggctctagaaatgtggaaaagagcggacatcagtgatttgggaatcgaacatcagtcggagaagacgaactttggaaacgcgatgggcggaatcgtcaactctatcagaccgatggcgttctatacggaagcaaatcgcctaaaatatgaactgaagatgatgagaggtactgaggatgttgaggaagagacgaaacatgaggaacacaccggcaaggaccactgggtgaagactaccaagaagatgaagaggtcgacgacccaggttgcaggaagcttgtcggttaccgttgaaaaggggactcctaccgcaactcatgagccctctaccagctcctgccaggaaatttctgaatag	0.111826 ( 0 - 0.240951 )	[ g202.t1 ; ]
g203.t1	scf7180000985950 : 346329 - 347272 +	atgcagctctttacatggctatttctcattctttattctctaaacattgaaactgaatcatcagctcatgaattgagccatcttgagaaaatatatttacccaaagctgaccccctcgttcaacaataccatcgagaaatccttgctcttcgttacatactttcttatatgctggaggcatatgctaaaatggtaaaaaatttttgcccgtctcatctccaacttgtggaaaattcgactctgaatccttcggaattaaaccatctcggatggctgatgaggaacgctacatccaattgttcctcgaaactggattgcgtcttagcagctaattttctaaaggaggtgcagtcatttttatacaacaaaacatcgtccatctattgccccacaacgtcc…	0.0194084 ( 0 - 0.0560781 )	[ g203.t1 ; ]
g204.t1	scf7180000985950 : 347489 - 354104 +	atgagtcatgataaaaagcttcaatgctcatttcccttggatttgctaacaattaaccatggaaatgttttcgctcattatcgtttaaacaacgatcaagcaactgctatcttgttggccaataatacgcacttaatggatggattaccattatgcagaagacataaggaggctgttgataaagtagaatcggaaatgagagaggcttatcccaattttttttcgacaacaacgactacaagcgtaccaactactacgacggaaaaaacaacgacgatatcggatttggacgacattgacgatgattatgatgagagcagctatgaaaaccagcttacaacaactgtcaagcccaaaccattttcggatcaaatgtgccccaatgaaatgccattcatt…	0.0953462 ( 0.0599625 - 0.13073 )	[ g8981.t1 g3838.t1 g204.t1 ; ]
g205.t1	scf7180000985950 : 357259 - 358397 +	atggagaagacatcgaaaatgcccgaggttcaccgactgggaaaaaaacgagagctacaacacatcgctagggagcttgaggctcaacgtgatgaagaaaagaagcaacgcgatcaggctgaaagcgagcgaaggatcaaggaggaagaacgacgaactcaaaatgaaagcgagcgaaaggccaaggaagaagaacagcgtactcaggatgatgaagagcaacgaaatccacgtccaaacgctggttgcgtcaaatcggaaaggcgcttgttcatttcgcaactcctcaacggtgtgtatgtgtgtgtgtgtgttattgtgtggcgggaagtgatgttcgtctacctcctcgtggtacttcctggatatcctgcaagggataactga	0.0247523 ( 0 - 0.0725565 )	[ g205.t1 ; ]
g206.t1	scf7180000985950 : 358750 - 361698 -	atgagtgagtgcgagcgaaaccctgctaatgattcaaataaacaagacagtgaaatgttccttcaaacacggaatttttcgaatgctctactaccgaaaggtcctctggcctatattggggggaaatggactgccgcagcgtcgaataaagtcttcgaagtgacgaatccgtacgacgggaaactcatcacgaaaacaacgaattgtgatgtggaggatgctaaaaaggcagtagaagcagctcgaaacgcgttcgaaaaatggtccctcgaaacgaccgccaagcaacgatccaccattttgaggaaatggttcgagattctcaccgccaaagaagaggagcttggaaaattgatcactttggagcaaggaaaaccattggtcgaagccaaggccgaa…	6.64878 ( 6.25609 - 7.04147 )	[ g25910.t1 g30349.t1 g206.t1 g10367.t1 ; alh-7 ]	IPR015590 Aldehyde dehydrogenase domain; IPR016161 Aldehyde/histidinol dehydrogenase; IPR016162 Aldehyde dehydrogenase, N-terminal; IPR016163 Aldehyde dehydrogenase, C-terminal;
g207.t1	scf7180000985950 : 362739 - 366569 +	atggacagtgattccgatgatgcggagttggaaaatcacaccgagggctcacccgtggtggatggcatttcgagcaacgagtctgagcccgtagtggattcgaatttcgatatggtgaccagggaaatgcccaatgcgaatgcgactttgctgagcatgatcaatcagaaaatcaagaagtctcccgattcgaggcaacttcaagacgatcaagttccctcgacttccacacttgaagaaaaaaaattcgatgttgtcacttcggccatcgaaaatgtcgatgccgctcccgagacgtcgactccgcagcccagaatgattccctgcatcaaagtcacgaatggagccagaggccgttacatcgtcaaaaccttttccggaggctcgaatcaaaacgga…	4.54874 ( 4.22597 - 4.87151 )	[ g207.t1 g10368.t1 ; ]
g208.t1	scf7180000985950 : 366644 - 370188 -	atgtgcggaattttcgcggtttgtcatgcgaagtgctccaaggcaacatattactcgctggaagaagccaagaaacgatccaagcggcaaagacacagaggtcctgattttgatggatactaccaagacgcgaggaccggagacattctgtgtcatgagagattggctatcgtcgatctgtatgctcatcagcccttgcaagggactactccgaacagctgggtcgttcacaacggcgaaatctacaaccatactgatctgagggagaacgagcttcatggcatccacatgcgctccacctgtgactccgaggtcatcatcttcttgtttgagaagatgaagtcaggcatgatgtgcaatatgttggatggaatcttcgctttcgcactgatccatgat…	75.0983 ( 74.0137 - 76.1828 )	[ g10369.t1 g208.t1 ; asns-2 ]	IPR000583 Class II glutamine amidotransferase domain; IPR001962 Asparagine synthase; IPR006426 Asparagine synthase, glutamine-hydrolyzing; IPR014729 Rossmann-like alpha/beta/alpha sandwich fold; IPR017932 Glutamine amidotransferase type 2 domain;
g209.t1	scf7180000985950 : 371039 - 375600 +	atgatatcttcattattcctgatggaagataataccctctgcagcaagggcaactactcggtgaatgcgcgagcgcaggacatgcgcttgaacggcatttacgacgagccaaaagtcgccgtcatgaacaaaatcgtccatatgatccgtcgatcattcacatcgaatattcagtgcaacatcctgggcagggtcaggctgccgacaacggacgactcaattccccagatctacgtggtgcgttcgcccctgaagcagtcgcattacctcatcatacatttcatagagaagtgcatctgggagctcgagctgatgggcaatcaagagtgcgtcttcaagttcgaacgactcatcaacgcgatgtacgagttgatcgtcgccatctgggacatcgatgtc…	7.3632 ( 6.97987 - 7.74654 )	[ g209.t1 g10370.t1 ; ]
g210.t1	scf7180000985950 : 375603 - 379708 -	atgttcagtctggcacagatcgaacaactcgatgcactaaataacagcaaaatcatgcaaagcatgagtcgcggttcgtttgtgtcggtgactggggcatcgaatctgctcgcctcgcccacgtctccccctcccttgggcacgacgacgaccaggggatccaatgcgacgtccaccactcagggtggaggacacacgcagggggagattctgggactgaccacgctcgaggacgatatctgggcagcggcggaccgagattcggccgtccctcctgaggaagatgaggagtcactaggatatggcttcggccctccatccatcgtcgcctcgctcctcgatagtccgtccaccacagcacacaatcgcttgctgtgcgaggagcagcagcatgaaagt…	36.3715 ( 35.6919 - 37.0511 )	[ g210.t1 g10371.t1 ; F09C8.2 ]
g211.t1	scf7180000985950 : 381422 - 383328 -	atgatagtcaggataatattttgctcaatagttgctgcagtgtttgcaccatgggctttaagcgagttagccgacttgggagtgcccaattattcttgtccaggtgatttgatgaagccttcaaagactataccaacaaacgtcaactccgttcgaccagccgacatcaaagtcgttatgaatctgggagattccttgagtgctgggaacggtgctggtgctccgcaagaagacgctcttgcagtcgtcctccagtacagaggcctcgcatgctggggtggtggcgacaagaccctggatgagcacgcttcgatttcaaatatcctgaagaagtataattcgaatctcttcggatactcgatgggcattggctcacccaatgtatgggagatcgcccag…	6.32321 ( 5.89966 - 6.74675 )	[ g10372.t1 g211.t1 g10373.t1 g10374.t1 g213.t1 g212.t1 ; F09C8.1 ]	IPR001087 Lipase, GDSL; IPR013831 SGNH hydrolase-type esterase domain;
g212.t1	scf7180000985950 : 383554 - 385028 -	atgaagccttcgaagactataccaacaaacgtcaactccgttcgaccagccgacatcaagctcgtcatgaatctgggagattccttgagtgctgggaacggtgctggtgctcctcagggcgatcctcttgctgtcatcctccagtacagaggactggcatgttggggaggcggcgagaagaccctggagcagcacgtcactattccaaacatcttgaagaaatacaacccgaacgtctttggatatgcagttggaattggctcgccgaatgtttgggaaattgcccagttgaatgtcgctatgccaggagctaaagccgatgatctgccgaggcaagcaaggcaactcgtagccctactccagcagcacaccgagaaagtgaacatgaatgatgactgg…	8.39458 ( 7.93764 - 8.85152 )	[ g10372.t1 g211.t1 g10373.t1 g10374.t1 g213.t1 g212.t1 ; F09C8.1 ]	IPR001087 Lipase, GDSL; IPR013831 SGNH hydrolase-type esterase domain;
g213.t1	scf7180000985950 : 385408 - 388548 -	atggtgcttccggtccggctagtatcacggatgtcggtgctggtcgtcattctagccaatctttcataccagctagatgacttgggtgtgcccaactactcctgcccaggagacctaatgaagccttcgaagactataccaacaaacgtcaactccgttcgaccagccgacatcaagctcgtcatgaatctgggagattccttgagtgctgggaacggtgctggtgctccgcagggcgatcctcttgcagtcgtcctccagtacagaggcctcgcatgctggggtggtggcgacaaaaccttggatgagcacgtcactattccaaacatcttgaaaaaatacaactcgaacgtcttcgggtacgctaatggcattggcacgccgaacgtttgggaaatc…	13.8581 ( 13.2793 - 14.4369 )	[ g10372.t1 g211.t1 g10373.t1 g10374.t1 g213.t1 g212.t1 ; F09C8.1 ]	IPR001087 Lipase, GDSL; IPR013831 SGNH hydrolase-type esterase domain;
CUFF.154.1	scf7180000985950 : 394074 - 394319 -	atgttggagtacaatgagagcgaaactccaagggtggtttatgatcccacgacaacatgcgtgtctctgtacttgttatcaataggtggtctaatttataaagacagggggacgtgcgttcgaaaaagggaatcagaaaaaaaatcgaagggtagggagacgaaaaagaaaaatcgaaaaactccgcgattaattcatgtgcattttccgagcaaaacaaatttcgatgaaaagttacccagacga	0.519528 ( 0 - 1.03906 )	[ CUFF.154.1 ; ]
g214.t1	scf7180000985950 : 396739 - 398511 +	atgcaactgccgccggcgttcgtttttgttaccgttattttcacgcttctccacatcgtcactgcatcgatcgctaataacgactacgatcaacgacaggcctatgcagctcttttaaatgatctcgagcaagaaatgtttgagcgcggtatggttgcccagatccggaaacgtgacacttctgttcgtgatttggaatctcggttagaaggcgaccgtattcgaagggcgtccgagaagaagtcgtatccgcgcaattgttactttagcccgattcaatgtctcttcactcgatcgtaa	41.9983 ( 40.6097 - 43.3868 )	[ g10376.t1 g214.t1 ; R11.2 ]
g215.t1	scf7180000985950 : 398550 - 401938 -	atgattaggcaaactctaccctcgaagcatgttcaggtcagttctatcaactcgaatataaaatccaataacagtttcgcgtccctggaatcatcaggatctattgtcgacgttaatgaaaaacacctgcaaggaacagtctgggctggaagctcccaagttataattgatccgttcgacacgtatgcgaatgtaacagcaaggaacatctcatcggaaatcagtctatccaattgcgcgttaatgcaagcttcttcagattttctagaactgtatataacctcgaatagaactgccgacgatggaaattccgtattcactcagatttttgaaggctccacgaatttctcgttcatcgatactagcggtagagggaataggctcatgcttcaggctatt…	1.94788 ( 1.78517 - 2.11058 )	[ g215.t1 g10377.t1 g34710.t1 g22791.t1 g35341.t1 g23101.t1 g7598.t1 ; C26G2.2 ]
g216.t1	scf7180000985950 : 402519 - 408813 +	atgggcaggaagacgcgccggacgatcgattacatagaactcaacgcgctgctctccaagaagtgcgtccagccttttcactcgtctcacatctacttgaacgtggtctttcgactggacaaatttcggcaggtcttcaagttgcctgatgtcggcgccagggacttcgacctcgctctgcaaatgtccaaagacaattatcgagcgggaggcaagaccatcttcgacgctccttccatgcaccaaatcatcaagagtctcgccaagccgtacattcggaacatgagtgacatgtcgttcgacgagaaaatctacgcgataatttcgaagcgtcttttgggcgacgatgacgagaacaaactgccgcacccactcggacctgatccaaaagctggcaat…	7.40634 ( 7.0992 - 7.71349 )	[ g216.t1 g10378.t1 ; ]
g217.t1	scf7180000985950 : 408899 - 415325 +	atgcctcctcaaataggggactggcatgttaaattcaaattaacctcctcgctgataagtcatcgaatatttctctacctggttacacctttattcctgctgatctacagtacctcggcgaatcaggcttcttcgttcaacttggaaaagtcgtccgctcgatgcgacaagccctgttttaatggtgtttgcctaaatggaacgtgcgtctgcactaagggctggacagggcagaattgcgatcattgtgccggaagagtccgattaaccccaaatactctacaaacgaatatcacggatggtcctttgcactataattctcaatcgaggtgctcttggctgctcgatagtgcggataatcagaccacgacccccggtccgttaaatttgaaaatcgat…	18.52 ( 18.1277 - 18.9123 )	[ g10379.t1 g217.t1 ; tag-53 ]	IPR000742 Epidermal growth factor-like domain; IPR000859 CUB domain; IPR002049 EGF-like, laminin; IPR002165 Plexin; IPR006652 Kelch repeat type 1; IPR013032 EGF-like, conserved site; IPR015915 Kelch-type beta propeller; IPR015916 Galactose oxidase, beta-propeller; IPR016201 Plexin-like fold;
g218.t1	scf7180000985950 : 416190 - 417668 -	atgaacgaaataattttagggctcacactttgcaccattcctgccgaaatgtccagctttttagtcgaattactgctgaaggatcggggaaaatcgttgccaaaagaggagttagcgtctaataccaagaaagaggacgagctcggaatggaaaagaagcgatccacagagaatcctagaaaatttgtggaaaattgtggaaggtcgttggaaacttcgggaaaatgtcggagagctcgagcagcgtacacctatgatcaagtccggtacttggagaacaaattcaaaacgtcacgctacatcagcgtcaccgaacgaatgcaaatcgcgataaagttgggcattacgcaggaacaaatgaaattttcggtaaaaatttggtggcaaaatcgtcgaacg…	0.480996 ( 0.309663 - 0.652328 )	[ g218.t1 g10380.t1 ; ceh-1 ]	IPR001356 Homeobox domain; IPR009057 Homeodomain-like;
g219.t1	scf7180000985950 : 418559 - 421183 +	atgctggatcatcagttagcagcgacgactatattcctgatagctggctgtggaatggtgttcaattggttcatcaccatatttattagacgtttaaaatcgcttcagaatccattcggtcgtttgacgggctctcaggctattggcgaagccgttcatcaaaccgtttttgcgctctattttgcacctatggtattcttcgatatcaaatggatgaaggaaaacagcaagtatgcaggcacagttctacttatttgctacgatatttgcatctatagtcactttttcatatctctaaatcgaatgtgcgccatttgtcttcccttaaagtacaacaaaatattcaaccatcaaaacacgaccatcatcattttcttcacctgggcttgtgcactattg…	0.145451 ( 0.0545596 - 0.236343 )	[ g18874.t1 g12314.t1 g3224.t1 g13603.t1 g3782.t1 g18799.t1 g10381.t1 g219.t1 g220.t1 g10382.t1 g21907.t1 g30076.t1 g13711.t1 g17278.t1 g34035.t1 g221.t1 g10383.t1 ; srx-50 srx-51 srx-54 srx-53 srx-48 ]	IPR017452 GPCR, rhodopsin-like, 7TM; IPR019430 7TM GPCR, serpentine receptor class x (Srx);
g220.t1	scf7180000985950 : 421899 - 423978 +	atggaggtcgataatcatattgctgctgccatcatattctgcatcgcaggatgtgggatgacttttaattggttcatcactatattcattaggcgattgaaatctcttcagaacccctttggccgcctgactggatctcaagccctcggtgaggcgattcaccaaaccttattcgctttatatttttctccgatggtattcttcgatattccatggatgaaggaaaacgccaaacatgtcggcactatgctgttgatgtgctatgatatctgcatctatagtcactttttcatatctctaaatcgaatgtgcgccatttttcttcccttaaagtacaacaaaatattcaaccatcaaaacacgaccatcatcattttcttcacatggactgtgtctatc…	0.599848 ( 0.423413 - 0.776284 )	[ g18874.t1 g12314.t1 g3224.t1 g13603.t1 g3782.t1 g18799.t1 g10381.t1 g219.t1 g220.t1 g10382.t1 g21907.t1 g30076.t1 g13711.t1 g17278.t1 g34035.t1 g221.t1 g10383.t1 ; srx-50 srx-51 srx-54 srx-53 srx-48 ]	IPR017452 GPCR, rhodopsin-like, 7TM; IPR019430 7TM GPCR, serpentine receptor class x (Srx);
g221.t1	scf7180000985950 : 425039 - 426788 +	atgcttctcgattttctggaagatcaccaaattgctgccttaattattctaccggtgtctggctcaggcatggtcataaattggtttatagctacgttcatgggacgtttgaaaactctaaagaaccctttcggcttattagcgcgatcgcaatccattggtgaagcgattcatactactgttttcacgctctacgtggttccgatgctatttttcgacgtcgattggatgaaggagaactcgagattttctggtacgattattttgatcgcttacgatatcggtatctggagccactttatcatttctatcaaccgaatgtgtgcaattttcttcccactcaagtacaactgcattttcagcattcgtaacacgaaaatcgtgatttgtatcttatgg…	1.64373 ( 1.33053 - 1.95693 )	[ g18874.t1 g12314.t1 g3224.t1 g13603.t1 g3782.t1 g18799.t1 g10381.t1 g219.t1 g220.t1 g10382.t1 g21907.t1 g30076.t1 g13711.t1 g17278.t1 g34035.t1 g221.t1 g10383.t1 ; srx-50 srx-51 srx-54 srx-53 srx-48 ]	IPR017452 GPCR, rhodopsin-like, 7TM; IPR019430 7TM GPCR, serpentine receptor class x (Srx);
g222.t1	scf7180000985950 : 426790 - 428998 -	atgtcaaatgataacgagagagaaactttggtcgaacccaaatccaacttagataccgacaagaagatggttaatggcaatcatcctaagaagctgtctcctgaagcttccaacagagctaaaaagaactggaaaaaattaaagatcgttcttctcttctctgagagcttcaagtggcgcattgacttcagaaagcgattttgtcagttcaccaaggccgtcactgactatgagcgggaagaagccctgagactaatcttcaatcatctccttatgtggtccaacttcatcgagtgtcatacgaatgatctcatgaaaatctgcgaccaagtccaggacctcgaaaatcggctcaagaaacgccacgctttgaagaagttctttatcaggcgatgtcgc…	3.97576 ( 3.53532 - 4.4162 )	[ g222.t1 g10384.t1 ; ]
g223.t1	scf7180000985950 : 429149 - 430343 +	atgaaactcgtccttatttttgccgccgtatttttcgtcgccgtactggctgatgaggccacgaaagctccggaagccgaaaaggccactgagaagacggtcgtgaagcgggaagacgctactgaggccccgaagactgaggagaagcctaaggagaagagagaggctgatgccgagaagaagaaggatgaagttactgaggcacctaagactgaagagaagaaacctaaggaccgcgtgaagagagaggacgctaccgaggccccgaagactgaagcgaagactgaggagaagaaaccaaaggagaagagagaggctgatgctgagaagaagaaggatgaagccactgaggccccgaagactgaagagaagaaacctaaggaccgcgtgaagagagag…	134.06 ( 131.678 - 136.442 )	[ g223.t1 ; ]
g224.t1	scf7180000985950 : 432459 - 433740 +	atgcgactcttcctactgcttggtgtcctattcgtcgcagccgcttgggcagctgaagacgctaagggcaaagaaactgaagcatctacagccgctccgagcaaaaaggagaagcgagaagtgggcgttgatgttggtgctaatgttggactcggccgaaaacgcagagaggttgatgctaccgtgggagccaacgttggcttgggccgcaagaagagacaagtgggtgctcaactcggtgctaacgtaggactcggaagaaagaagcgtgaaattggcgttgatgttggcgctaatgttggtcttggcagaaaacgcagagaggttgatgctactgtgggagccaacgttggcttgggaaggaagaagcgcgaaattggtgttgatcttggtgctaac…	7.72717 ( 7.09399 - 8.36034 )	[ g224.t1 ; ]
g225.t1	scf7180000985950 : 435169 - 439841 +	atgagcactttcggggagctgctgaagaaggctcaggacgcgatcacaagtctgcgaggaggtaacaactacttcctgggtaaagacggcgatattgtattttcgaagaacaacgtatgcatccatgaggctagtagcgctcaggacgaagacgaaatgcatacgcctggctatttaactattcactgtcaacaggatgagcaagtcggtgtgactttggtgctacaatggcttcctaataccactcttcacaagaaccctgcgagcatcagaagcgtctctcctcgaagacaccgaaatacggagccgccgaatgggaaaaatgaagacgggcgccgacgtcagacggattcagacgatgtgacggtcgagatgagcacggctgaagatgaaacgagc…	9.18393 ( 8.81802 - 9.54984 )	[ g10387.t1 g225.t1 ; tbc-16 ]	IPR000195 Rab-GTPase-TBC domain;
g226.t1	scf7180000985950 : 440139 - 444803 +	atgctccgatttatccgggaccacataggtacgggagatactttgcacgaagattccatcagtagctatacagattatcgattgaccgtccgacatggctttcccctcggcaccacttgtatggccattgacaatcgactttctctcatagcattaggcacggataaaggcgaggttttagtatacggctcccaaggcttggtttgggatggggctttgcccggacggattcagaaccggtacatcgcccatttgtatttcgcacttggaaagggagctttagtcgcgttgggcaatgacggagaattttaccgcttcaaaatgacaggacaacacttgacctgcgacaaagtagataaggacccaagaatgaagaaaattaccagttgccatatgatc…	11.1799 ( 10.8248 - 11.535 )	[ g10388.t1 g226.t1 ; lgl-1 ]	IPR000664 Lethal(2) giant larvae protein; IPR011044 Quinoprotein amine dehydrogenase, beta chain-like; IPR013577 Lethal giant larvae homologue 2; IPR015943 WD40/YVTN repeat-like-containing domain; IPR017986 WD40-repeat-containing domain;
g227.t1	scf7180000985950 : 444806 - 446338 -	atgatctattcaagtgtcggtgatttgacttctaccacagagccattatgcccagatgggttttacgggtacggatcttgtagtaaatgcgactgtaataattcgactattccatgcgataggtttaatggtacgtgtaattgtgacaatagttttgcggatccatcttctaaatgtcagacatgcaccgtttctccattcatcccaacaaacatgaaatatccgtggcaatgcttccagtccgaatactatgaacaaatgactgaaaataattggtggctatggactcctattcagccattacatttcaatcaatacatgctgaagctgaaaacgataaactatgacatgacgctagatgtaaactgcagtagttcttgcaaatttgaatacgcattc…	2.22809 ( 1.81491 - 2.64127 )	[ g227.t1 g10389.t1 ; ]
g228.t1	scf7180000985950 : 446899 - 448702 +	atgtgcgtcttcagaatgaagcttctctggctgttcgcctctgtcggcgtcgcttcggctgcgacgtacggctgcacgaccccgagcctgaacgatgcggaccgcgacatgtgggtcaagggcttcaacgacgctcgtcgttccatggctaagggcatggagccgaacaagtgcggaccactccccactggaaagaacgtctatgaaatgaactatgactgcaatttggagacggttgcctacaacgcagcctcgacctgttccggtgctgctcccactggtctcaatacctcttacacagtcatcaaaaccggaaaagcgggctcatcagcctcatggccgaatggcggcagaaacaaggctggacagcaaatgaccgactggtggtcggaggtccaa…	11.0238 ( 10.5742 - 11.4734 )	[ g17319.t1 g13039.t1 g34634.t1 g9249.t1 g10390.t1 g228.t1 ; vap-1 ]	IPR001283 Cysteine-rich secretory protein, allergen V5/Tpx-1-related; IPR014044 CAP domain; IPR018244 Allergen V5/Tpx-1-related, conserved site;
g229.t1	scf7180000985950 : 448909 - 453831 +	atgtcggaaggctcgaccaagcgggattccaatgcactgtcgccagccgcggaaattaacctcgcccctgagaagcagatatacacaacctggcctgatatgattcggcactggccgaaaaccacgttctgcatcgtctccaacgaattttgcgagcgattttcctactatggaatgcgtactgttctgactttctacgtgttgaatgtgctgaaattctccgagaatgcttcgacaatgttcttcaatggtttcgctgtgctctgctatgccactccaatgcttggttcgattattgccgatggatatattggaaaattttggaccatattttccgtgtcaataatctacgctgctggccaagttgtattagcgttagcctctaccaagaaacaggga…	10.8098 ( 10.3379 - 11.2817 )	[ g229.t1 g10391.t1 ; pept-1 ]	IPR000109 Proton-dependent oligopeptide transporter family; IPR004768 Oligopeptide transporter; IPR016196 Major facilitator superfamily domain, general substrate transporter; IPR018456 PTR2 family proton/oligopeptide symporter, conserved site;
g230.t1	scf7180000985950 : 454339 - 456043 +	atgcaagcctgtatgatgttgatcatggccttagatctactggcagctctaatattcccaattcagtaccgttacatcaaggcctctccaaggttgatcttgacgtgtataaccttaccggcgtgctattccgcattcatagctgtttggggttggatggagaaaaatgacgagattcagatacctttttgcaatcctcctctagttctcgcccctcatattactagattctggacgttcactaacgtagtcatcaattctctgactttgattgtctacttcatcattacagctatcgtcaagtggagaaaaactatgcgcggaagcggtaaagagactcgtcgagttctgaggagtctatcggttattgtagccgtttttgcctgttcgtggtatttc…	0.188898 ( 0.0798377 - 0.297958 )	[ g230.t1 g10392.t1 ; ]	IPR017452 GPCR, rhodopsin-like, 7TM; IPR019424 7TM GPCR, olfactory receptor/chemoreceptor Srsx;
g231.t1	scf7180000985950 : 456099 - 458261 +	atggataaagctaaatgcggtaagtgcgagcaaccggtctatttcgctgaatccgtcttggcttttggaaagcgattccacaagaagtgttttatttgctctaacgcggaatgtagtcggaatttggactctcgcaccagcagtgagcataagggaaagccatattgcaaccactgtcatcgaagcctttttggcatccagggagtcgggtacggtatcggaagcggagttctgaccactgcaagtcctattagcgatgggaataagattatctatggcgaggacaagacgaatcacgtcacagcgtctatttcttacggtgtcaaggggaatggcgtttacaagacgacgtacgtagaaaaagtcgaacccacgaagctggtagagaaaaggactatt…	22.113 ( 21.0275 - 23.1984 )	[ g231.t1 g10393.t1 ; ]	IPR001781 Zinc finger, LIM-type;
g232.t1	scf7180000985950 : 462549 - 466634 +	atgcgaaagcgcaccgccgtacacaaggcgtgtggtaaaatgcccgagggcaaggctccgcacttcccacagcagccggtggccaggcagaacgacgacggctcgctcgaactcgagtgcttcgtcgacgccgcccccacaccagagatcaaatggttctatgataataaggaaattcccaaagataaccgattccaacaacgattggacaacaagggcaacgactcgtactcggccgtcctcacgatcaaggatctggccgattcggatgcgggtgcctaccgatgcgcgatcgtcaacccacacggaaagggaaatgccaatttcaacctgaaattgactggattctcatcgcctaccttcgttgagaagccccagatctcgtccagggacgatggt…	341.091 ( 338.494 - 343.688 )	[ g232.t1 g10394.t1 ; dim-1 ]	IPR003598 Immunoglobulin subtype 2; IPR003599 Immunoglobulin subtype; IPR007110 Immunoglobulin-like domain; IPR013098 Immunoglobulin I-set; IPR013783 Immunoglobulin-like fold;
g233.t1	scf7180000985950 : 473629 - 480961 +	atgcttctgtattatttcgccagcgccgtcaagtcgattcaattccacgtggatgatgacatcatcgataagctcaactactattacacgactgcaatcattacagtgttcgccatattggtctcgacgaagcagtacgtcggtttcccgatacaatgctgggttccggcgactttcacagaccctatggagcaatatacggagaactactgttgggtgcagaacacgtacttcttgccactgaacgattacattccgcacaattacgctgagagagaaaatcgacaaatcgggtattatcaatgggttccattcgttttggcgctagaggccctgctattttacgttcctactattgtttggcgactgctgagttggcagtccggtattcacgttcaa…	31.9215 ( 31.0593 - 32.7836 )	[ g10395.t1 g233.t1 ; unc-9 ]	IPR000990 Innexin;
g234.t1	scf7180000985950 : 481869 - 483756 +	atgggtataatggatagcttgaaagaatcgatgctggagcagtgcgacttgatgatggaggtattcactcagggtcagactatacgagagatggtggagcagtttttgttggaggatattggactatttccaaggagggacgatcatgatgacgacgacgccggctatgacgacgataccccgaggcaggacgaaatcaaggacatgaagaaggaggccgaaatcgaaataattgaaatcgataatcaattcagcaagcaaaagctgaagattatcgcagcggcaatttcgaccgacggctggtttggcgaaactgatgatgaagaggataaagattaa	6.48258 ( 5.81398 - 7.15117 )	[ g234.t1 g10396.t1 ; ]
g235.t1	scf7180000985950 : 483829 - 487465 +	atggtctatgatgttatccgccgggctttggaaattctgttaaagtggtatagcacaatgttgggtctgtcaaatctcttctatgccatggttcttgggctctttgcgctggcagccgtaactcgggccgaattaggtgatgatgaccaactcggaatgatgcagttcgaagagaaccaaatgacagacccagaatccctagaaaacatagacaaacgatcgccgatggatcgatccagtatggttaggtttggtaaacgaggtcccatgcagcggtcctcgatggtgaggtttggtaagcgatcgccgatggacaggagtagtatggttagatttggtaagcgcagccccatgcaaaggtcatcaatggtacgatttggttaa	37.1844 ( 35.2141 - 39.1547 )	[ g10398.t1 g235.t1 ; flp-7 ]	IPR002544 FMRFamide-related peptide-like;
g236.t1	scf7180000985950 : 488759 - 493283 +	atgttaaatcgtctgatagatcggctacttgcgatcagttggctgctcgttttatcgacttgggcccagaactttgagaaaacacacctagggtttcctgaggcttgggatggcgataaataccgtgaattatactgtccgagcaaaaatgtcccaaaatggcttgacggttacttcctctgtcaattgtcagcgtcttacggaaatttgtctgcaccccctggccagaaaatttcccacatgatcgacgctataggcgctgtgggctcgttccacatcagtaatggacaagtcgttttctccgcccaatactatccggctcgaccctacaagatttgggagttctacgacaggaacatgagcaaggcgagcgtaccctgggctggatggtccgactac…	6.12421 ( 5.86547 - 6.38295 )	[ g10399.t1 g236.t1 ; F49E10.2 ]	IPR004294 Carotenoid oxygenase;
g237.t1	scf7180000985950 : 497119 - 502669 +	atgagaactatatatggattgttcttgtatataacaatttgtatatattattctacagctaataatgtgtacaagactttgatatatggcgagttattcaagggattcatcgtgataactcccctcgacactaatgagaacgagtatctgatatcgtttgaaattcatcaagagcagggcggtgaaacatgggccttgcatcagggctcttgtccgtacgaacagtcgaaaatgctgaacaattgcaagcgcgcgaagaagtcgccccatttgtttcgcgaaatgcctttgacgcagatgaagctgaccgccgaacagctaatgggccatacgatcgttgtgtctagacctaagagcattgtgctggcttgcgccacgatcgttttcccggaccaatct…	1.06901 ( 0.914332 - 1.22368 )	[ g237.t1 g10400.t1 ; F47G3.1 ]	IPR001424 Superoxide dismutase, copper/zinc binding domain;
g238.t1	scf7180000985950 : 502687 - 513648 -	atggtaatttcgaagtccctactattagatcttgtcatggactttggggagaagagtcactacggctcgtcaccgtccgtggcgaaggtgtccaagacggctccgctgcccgccgcgccgcgcggaccttcagccgaggccaacatgatcgaccggcagccgctcggccacagactatccgtcaacagaaatgccattcatatccttttgaatgagctatgcatcgaaaacgaggactactacgatcgagctcatgatgactcggaatacacctccagaatgtcgacggtatttccgaggctacaaaccttgatggctaggctgaaaaatctgattccacaattgcaagaagtcgccccgcattatgatttcgatgagaagacccctggaaatggttac…	17.2217 ( 16.8145 - 17.6289 )	[ g238.t1 g10401.t1 ; C46C11.1 ]	IPR010468 Hormone-sensitive lipase, N-terminal; IPR013094 Alpha/beta hydrolase fold-3;
g239.t1	scf7180000985950 : 518683 - 521791 -	atgggctcgtttcgggaaaaatcgttagagttcttgaataatttgaaaatcacggtggaacctctcatgtttattttagccgcttgcaatactgcagtaggtatcgtaaccccaagtttatcggaggccaaaatgaagagggtctataatgttaccggcgacgttacggataaattcatcaataaaaagatggtggaatgggataacaattacagctacgttaaccttccgatagctatgatagttggggttatgtatggcggtattagcgatgttcatggtcgaaaaattccactgttaattggcataggatcatgcgttattgaaaatgcaatgcgaatgcttatttggtcgccccaaacggattggcctctggaattgctgtttccgactgctgcg…	3.15887 ( 2.80578 - 3.51196 )	[ g239.t1 g10402.t1 ; C46C11.2 ]	IPR011701 Major facilitator superfamily; IPR016196 Major facilitator superfamily domain, general substrate transporter;
g240.t1	scf7180000985950 : 522013 - 528971 -	atgagtgccagcactatggtcatttcttctcgacacagatccgacatcgcgatgttgttcgacgtgttctgcgagatcggcgcgccttcttcgctcgacgacctgcccgtgattctgtcgaagtaccccgaggactacaacgatgagtccttcctcaaaagcgctaggcagttctccttcccttgcgatatgtccaccgaatcggatgcggtgcaaatgttctgtttcgtcctgacagaccagaattcccaatacactttcggattcgttagatacactccaagatcgaatacctgtctttgcatgctcagtggcttctactggccgaatatcttctacaagatcctcaaccagttgtcgctgattatgaacaacgcgagtcaagaggatctcgacggc…	11.8805 ( 11.4368 - 12.3241 )	[ g10403.t1 g240.t1 ; rme-4 ]	IPR001194 DENN domain; IPR005112 dDENN domain; IPR005113 uDENN domain;
g241.t1	scf7180000985950 : 529332 - 529931 -	atgagtttccaagcggctggcaagagtattgtgaagttggcctttcaaggagtgcaacattttcggaatgagctaaaatcgcctccgtttgcgaatagtttgagaggaaaagtcaacaatgagcctttacaggatagaataaaattatttaaactgttcgtcgtcaccacgtttggaatatccctcggcgcggcgattgcgagcgtgacggccatttatttagaaaagaataacatcttcactcatagcgacgacgatgacgatgactga	13.775 ( 12.4177 - 15.1323 )	[ g10404.t1 g241.t1 ; ]	IPR018782 Uncharacterised protein family UPF0466;
g242.t1	scf7180000985950 : 530372 - 535361 -	atggagggtaattatgagaatgaacaagtcggggacggaaaaagattttcacgcgtacactctataaatttctatttcaagacgccacctcgcacatttccttgctcttcatcaacttcgaacgagtcaggccaggataacaaaatgctgaccgctgaatgtctccgaaactcgatgcaacctctgggcatgaacaactcgatgaacatacaaatgaatgatagtgcgtccatgaacacaaatttcggtggatttggttcttctagtcaagaccgagttcctgtggatcgtcccttattcgtgaacacatcgatgaccgcgcagcaacgagtcgacctgtatcgacgactctgcgagccgattcaggacagtgagccggcgcttcagatgcgattctga	74.6571 ( 72.9951 - 76.3191 )	[ g242.t1 g10405.t1 ; Y15E3A.5 ]
CUFF.182.1	scf7180000985950 : 536053 - 536319 -	atgctattttcatgcactctaactaaccgctctgtaattctctcgcttatctctattttgtttgtttcattccgcaagtcgtgtgcagctctgcactcttgtttatgccgatttttccatgccattcaatcattcccttccctccgtcactctgcgtccctcacctgtcctctttctcattcaggatatctctatccgtccacactgcccattctcctcctcgcgcactccatttttgcgtgttatttcgcaatccaaaaaagggca	1.50254 ( 0.500846 - 2.50423 )	[ CUFF.182.1 ; ]
CUFF.184.1	scf7180000985950 : 538521 - 538658 +	atgggtaaaaattggaggctagcgtggggagcgaggaatttcctcttccccccatcaaatataatcactaatcatccaaaaatggggtcatatcacatcttcgttctgttatcagcagccacaccaaaactaatgcaa	0 ( 0 - 0 )	[ CUFF.184.1 ; ]
CUFF.178.1	scf7180000985950 : 539172 - 539246 +	atgactgaccagtacttggctcagatattgtttatgcataggagtagagaaagcgcttttttctcttctacgtct	0 ( 0 - 0 )	[ CUFF.178.1 ; ]
CUFF.179.1	scf7180000985950 : 539695 - 539892 +	atgtgctgtaaaaatgcaattaaaataatcctcacttttatcattttggccatgattagaaatacgaaacttatcagtgatttggagttcaatccgtatagaactgtttttagatcgaggtctcttgtaaagtcgcgctatcactttagacccttaacgcccacgcgcaaaatggccaaaagacgcatgcgtatttta	0.561925 ( 0 - 1.68578 )	[ CUFF.179.1 ; ]
g243.t1	scf7180000985950 : 543793 - 546681 -	atggtcgtcctgaactttacctacatttgtatgggaaccaaacctaatatgtcggatccagacgtagaactcggaccctatgattacacagagaaaacgaagtcgtatttcaattgggccatggctgttggaactcttgtagccgcatggccatttcattggttctatcaaaagtacggcgcgcggtacgtgttcttcgtcgccggtatgatttcgacgatagccaccggagcactcccgttgtgtgcggatctcggattttgggcaatgatcgtgacgcggttcttccagggagtttcgtttggagcagatttcgcggccatcgggttaattgtggttcactgggcttctttaaagcagcatggactttttatatcgttgctgtcgtcattctcacaa…	27.2318 ( 26.3035 - 28.1602 )	[ g20988.t1 g243.t1 g10406.t1 ; Y15E3A.4 H11E01.2 ]	IPR011701 Major facilitator superfamily; IPR016196 Major facilitator superfamily domain, general substrate transporter; IPR020846 Major facilitator superfamily domain;
g244.t1	scf7180000985950 : 549574 - 551811 -	atgcgtggggcaattattctatcgctactcgcaaccgcctatgcgacattcacctgcatgaaccagaaaaatcaaccggttgattggtggatggtctacaagatgccgatcgtcaaggacaacaccacagccggtatcaatgacggactgggcttctattacatggacgccaaaagcaacggaaaatgggagccttctccaaagacgctcaatgacaaagatcaagccatcgcctataccttgcaacggttctatgaccgaatcttggacccatggattttccatgtcatgtacaacgacgacccttatgaataccatgatgatgattcgtatgaaacgattaccaacagagtcaacaatggcgatgagcacactacttcaaccaaatttggacacacc…	6.45175 ( 5.97224 - 6.93127 )	[ g244.t1 g10407.t1 ; ]	IPR004947 Deoxyribonuclease II;
g245.t1	scf7180000985950 : 552361 - 553961 -	atgcatgggataattttactgtcgctaatttctggaatacattcaaccttcacatgcgttggtcaaactggaatgcctgttgattggtggatgatctacaaaatgccgatcgttaaggacggttctgtacccggagtggaacagggtctaggattttactatatggacgccagaagtgccggaaaatggactgcatcgaagaaattgctgaacgaaactggtcatgcgatctccaacactctgaagtggttctacgaccgacaaactgatccgtgggtcttccacgtcatgtacaacgatgctccatatacaggtgtcgacgatggtgatgaagcaagtgaatcgacgaaatttgggcataccaagggtgtggtggtattcgaccaagtcagcggcttc…	0.203663 ( 0.119492 - 0.287835 )	[ g245.t1 g10408.t1 ; ]	IPR004947 Deoxyribonuclease II;
g246.t1	scf7180000985950 : 554330 - 556271 -	atgaacggggtaattcttctgagcctcatcccagcagcagtccttgcgacattttcctgtaagaatcaagcaggaaacaatgtggattggttcgccgtctacaaaatgccaatcgttcctggcgacacctcgattaatggagtccaggatggggttggcttctactacctggacgccaaatctccaggagctttcgtaccctccacgaagatgttgaatgacaccaaacaaccatacgacggagacagcgatacagatgacggaggtgacgctagtgagtccacaaaatacggacataccaaaggagtagtcttcttcgatggaacagccggaatctggctggtccactccgttccgaagtttccgccaccagataaatacgcctatccagtcagcgga…	0.082819 ( 0.0276063 - 0.138032 )	[ g246.t1 ; ]	IPR004947 Deoxyribonuclease II;
g247.t1	scf7180000985950 : 556515 - 558311 -	atgcgcgggctaattacactatctctcctgccagcatgtctctgggcgttttcttgtatggatcaatcaggcaaaccagtagattggtttgccgtctacaaaatgccaatagtcaaggataactcaattcctggggttgctgatggcgtaggatggtattatctggacgttaacaagaaaagctctctccaaccatcggcaaaaacgcttgacgataaagatcaagcgattgcatatacactccaacaatattatgacaagaaatcggacaagaccattttccatgcgatgtataatgatgagccatatggaactgtatcggtgtcgggtgataccaacaatctcttctacgaactcttctcaaaccgaatcaaccccaagtttcggccgagcgaaact…	15.6348 ( 14.876 - 16.3936 )	[ g247.t1 g10410.t1 g31684.t1 ; nuc-1 ]	IPR004947 Deoxyribonuclease II;
g248.t1	scf7180000985950 : 559289 - 563781 -	atgacttgtgcggaatgtaacttgtcgcttcgaggttgccaacagcactattttctgatacaggagaaagagtacatcttacgtcagttcaagtccaaaaatatgccggtgattcgggagtatgatgatagcgctcatcaacctagtccaggatcgattggtgtatcacagataagcattccgttagcatggaatcgtgagcagcatttcaagagcaaaggagatagccgtacatattcaatgttcgtcgtgcttcaaaccaggagcaaagttgtggacacaaaattagtcacaaatatcaatcgagccactaccgacgtggtatttaatgagagcttcatcttcgaaaacgagaccgaagatttctgcattgaaatgtcgatttatgcggccagaacc…	4.30918 ( 3.99907 - 4.61929 )	[ g248.t1 g10411.t1 ; C07B5.4 ]	IPR012966 Domain of unknown function DUF1709;
g249.t1	scf7180000985950 : 564311 - 566321 -	atgcctagtttactagaagattttcgaaatcaagaaatcgtaggaagcggtacgttcactttgattttctcagcgatagatactattgatgatcgagcttattccatcaaaagaattactgtgttaacgccgaaacggtacaatttggcaaaacgtgaggctgaaattatggcaaaattggatcattcctcgatagtcaagtatcaaaggacctggagcgaagagccgcccaatgagatttgcaaaaaggagtataaacgcatttggtcagtttggaaggagaaagcgaaggcgaagaatctgccggacaccggcactggaattcaatctgctaggggatataagtttatggatatcgtagatcccgctgctattagttatcgatatatccaaatggag…	3.47815 ( 3.03657 - 3.91973 )	[ g249.t1 g10412.t1 ; ]	IPR000719 Protein kinase domain; IPR002290 Serine/threonine- /dual specificity protein kinase, catalytic domain; IPR008266 Tyrosine-protein kinase, active site; IPR011009 Protein kinase-like domain;
g250.t1	scf7180000985950 : 566389 - 570841 -	atggaactacatgaatgtcccgtcaatatttatcacaatggaaaagctcaaactccactatctctagtcaatctcataaaaaattccggtaaactcggccagttatccttggacattgttaacgaaaatgaacaaactaccactattcaatatcaacctacttcagacgctttccctcacccaacattccataataacctattctcttcaaaatttatttctcaggctcaaaactgtcacttcatttcgatatcaaaggaccaatccataacccctcataccctaagtttgtgcagtccggattcgatatctgggcttttgtcattcgacaagaatctattctatgttggagtctcgaataatcaaacaggaggattcgtgctatatccgcagacgtat…	11.6356 ( 11.2673 - 12.0039 )	[ g250.t1 g10413.t1 ; adm-2 ]	IPR000742 Epidermal growth factor-like domain; IPR001590 Peptidase M12B, ADAM/reprolysin; IPR001762 Blood coagulation inhibitor, Disintegrin; IPR006586 ADAM, cysteine-rich; IPR013032 EGF-like, conserved site; IPR024079 Metallopeptidase, catalytic domain;
g251.t1	scf7180000985950 : 571038 - 576561 -	atgtcgttattcggaaagatgaagaatctgttcaaagcgggtgcgacgggcactcaatcactgagacccggccgtaagcagctacctggcaatattcaggttggcgttgaaccatcggatttctgggaaatcataggcgaattgggagatggcgccttcggaaaggtcgagaaagtggtcaatatccaacatcgacagaaattcgcggcttcaaaagcgatccaagtccaggatggagaggatctcgaggattttctcgtggaaatcgagattcttttgtcgtgtcgacatgaaaatatcgtttcgctgtacgattgcttctttaaggacagcaaattaacgatgatgctcgaattctgtgcaggcggtgcagtggacgcgataatgatcgagctggag…	7.96101 ( 7.7053 - 8.21672 )	[ g251.t1 g10414.t1 ; gck-4 ]	IPR000719 Protein kinase domain; IPR002290 Serine/threonine- /dual specificity protein kinase, catalytic domain; IPR008271 Serine/threonine-protein kinase, active site; IPR011009 Protein kinase-like domain; IPR022165 Polo kinase kinase;
g252.t1	scf7180000985950 : 577412 - 579051 -	atggcggtaggcggagtttccgcaagtatttcgaaaacagtcgtagcccctttagaaagggtcaagcttttgttgcaggtccaatattcccacaaagatatagcctccgataaaaggtacaaaggcattgtgaacacgctgattcgaatacccaaagagcagggctttttatccttgtggaggggaaatttcaccaatgtcgctaggtattttccgggtcaggccttgaatttcgcgtttaatgacatgtacaaagggatcttgaagaggaatagtacgggttattcggattctttctggatcacagcgtcactgtctttgctagctggaggaatggcaggagctagctccttatcgatagtttatccgctggattgtatcagaactaggctatcagtg…	3.39528 ( 2.87946 - 3.91111 )	[ g10415.t1 g252.t1 ; ]	IPR002067 Mitochondrial carrier protein; IPR002113 Adenine nucleotide translocator 1; IPR018108 Mitochondrial substrate/solute carrier; IPR023395 Mitochondrial carrier domain;
g253.t1	scf7180000985950 : 579292 - 587431 -	atgcctacaaaacgcagcaatggagtggagttggaagagtgccacaacctggtcgagcctgacaagtcatcaaacatgctaaagacggaaaatggagaatccactgcgaacggatcatcagccacgagtctctacagtcaaagtcatcacaagaacgccaccggaatgagcttcctggtcacggcgctgttcatcgtgggtgaaaccgcaggaggtggactaattgcgctgccgagtgctatggtagctccaggattctattacggtataatgctaatagtgatcggcgcaatcatatgcatgtacacgggtgttctgctgtcagaaaactggactattttgcaacttcgatactcagagtaccgggtgcactgccgaaaaccgtatccagccatgggc…	11.0566 ( 10.5748 - 11.5383 )	[ g10416.t1 g253.t1 ; Y4C6B.2 ]	IPR013057 Amino acid transporter, transmembrane;
g254.t1	scf7180000985950 : 589963 - 591441 -	atggattgtgcagcgatatgtttattaacggtagcggttcaatataaacccgatccaagcacaacgaattgtacctactgtgttgaagctaggtcctcttattcgaattgtttctcagatattattgaatgtgcctaccgtgacccgaattcgttgataatttgcttgaatgtctatgaaaaggaaggtgagaatacggagataataaagcatacaaaacgatgcgtatcatatgaatatcattatatccaggacgaatatattagaaagttaggagaatcaggcacctgtcaattcgagcatgttcaacagtgcgaatgcgatatttgtaggacacggacgacaacgcctgaaatcactactacgatagctccggagcccaccactccgaggaagagt…	2.73895 ( 2.3255 - 3.1524 )	[ g254.t1 g10417.t1 ; F38G1.3 ]
CUFF.193.1	scf7180000985950 : 592071 - 592235 +	atgtataggataagattagatgctatatgcttgagtagcgctttaagtcgtgaactaaaagaggggtgctattatatgagagccatgggatttctcgatttcgcaggttcaataggttggtcttctggtcagagaactgagaaaatgcaaatattcataaacaca	0.873888 ( 0 - 2.62166 )	[ CUFF.193.1 ; ]
CUFF.194.1	scf7180000985950 : 594032 - 594421 +	atgagagattttctgtggctatatattatatgtttgaaatttgcggataatatcgagataaaaccgaagttttccgagggaacccagaaatggacttcggccaagccgagttctctggacataagtcatgaattttatatttggagagggatagacaaaagggataaaagcgagatatcgaagctagatctggggtcattaaagactgatacttgtttgaatgagagggaattagagagatgtagaaaaactagggagcttataaaaagcggacgtggaaaagatgcagaactcataaaaactagagagaacccactttttatggccatatttcgtgggggtaagctttggaaagttgtacctggagaggatggtaaatcgtatgaaatt	0.123361 ( 0 - 0.297819 )	[ CUFF.194.1 ; ]
g255.t1	scf7180000985950 : 597432 - 597896 +	atgatccagctccatgacaagctattattatgcgttctgggactctggatggtagtagcaatgctagtgatgcgagagctttatctattattgaaggataaaatacgcatgattcgtctcgctagagatgagaaaatcacatatcgctatttggcatatcatgcacctacaagaaggcgcttcgctactttgctccggtag	11.3719 ( 8.06043 - 14.6834 )	[ g255.t1 g10418.t1 ; ]
g256.t1	scf7180000985950 : 597903 - 601541 -	atgattagaaaagactgacattctacttcgctatataaagagctggaaggcatgcaacgcacgccgtcgttttcgatcgacgtcgtcgtttcagaggacaagaaaactgtcgtctacattgtgaagatcgaaaacgggcagaatattcagcgaagattcgaggactatgagaggttctataataagatccgagacctgctgccttctcatgtcgccactcccccacgaaggcgaatcttgcagaacgacatccgacttcaagaaaaacggaaattgtggatcgctcaaatgacgcaggccttgttcgagaataatcctaacgaagaagacgtccgtgatttttattctctcgataacatagaagaccaggatgataatcatgtcaatctgggtggaact…	7.64109 ( 7.10708 - 8.1751 )	[ g10419.t1 g256.t1 ; sgk-1 ]	IPR000719 Protein kinase domain; IPR000961 AGC-kinase, C-terminal; IPR001683 Phox homologous domain; IPR002290 Serine/threonine- /dual specificity protein kinase, catalytic domain; IPR008271 Serine/threonine-protein kinase, active site; IPR011009 Protein kinase-like domain; IPR017441 Protein kinase, ATP binding site;
g257.t1	scf7180000985950 : 602105 - 607001 -	atgtccgaatcgagcgaatatcgcagctccatctcttcgcgtccggccttcaaccggcaggtcaataccacaaccaccaattattcgactccaggctccggcaaccgcgtgctgaagattgtgaccgaaatgtcatcttcgtctgttgctagcggtctttcgccctatggaggaagtaccgcatctgcaatcagagacgcgagggaacgcgagaagaaggaaatgtccgatctcaacgacaaactcgcatcctacatcgagaaggttcgctttctcgaagcccagaaccgcaagctcgaggcggatttgaagatgctccaaggacgtgccggcaaggacaccagctctatcaagatcatctacgaaaccgagttgaccaccgctaagaaggtcgtgtcc…	55.0908 ( 54.2491 - 55.9325 )	[ g257.t1 g10420.t1 ; mua-6 ifa-3 ]	IPR001322 Lamin Tail Domain; IPR001664 Intermediate filament protein; IPR016451 Intermediate filament, ifa/ifb; IPR018039 Intermediate filament protein, conserved site;
g258.t1	scf7180000985950 : 608052 - 614776 +	atgcgtaggaatgcggtacggcgaaatcgcacggttcttgatgaagagcagactaaagacgctgtgaaggttcttcaaaagtatgctcaacagaagtatcggaactccgtacttgtatccactaatgacctagaggcggtttcagagaatttgtctccaattttaggcaggcgattatctactagtagacaacaaactaccgaccgacattcaacattattcacttccaaaccttctccgatctcagatcgacccccattatctccggcatgcaccgctgattttatcactgaccatagcgtcagagaagaaatcaaaagggagcagaaggagacgtggtgcgcctatttcctcaggatctccaaatacttctattattatctaggactaaaatatctg…	1.0064 ( 0.848111 - 1.16469 )	[ g258.t1 g10421.t1 ; twk-22 twk-21 ]	IPR003280 Two pore domain potassium channel; IPR013099 Two pore domain potassium channel domain;
g259.t1	scf7180000985950 : 614789 - 617901 -	atgaacgacaacagcaagtgcaagatgacgtcactagcccatcacatttcgtcgaagttacttcctcatgggggaagaaaacagcgcctaattgagtactcgacaaatcgggaggaactcggtgaaccttcactaacattgacgaatacgttaacgatcgaaccgtcaaattcaaattcgaataacaataattcaacaatggcgaaggataataacctatcacaaaatccgccgattatcgttatttccgaagatgattggataaagacctcgatattctctgattcactacaagaaaagctgaaaaatcgatcaggtaccgaaaaatcgaatggcaatttgaaaaaggtaactcaagtagtccgaaaactatcacccttccggagtccaagctctgag…	2.30507 ( 1.91732 - 2.69283 )	[ g259.t1 g10422.t1 ; T01B4.3 ]
g260.t1	scf7180000985950 : 619641 - 620501 -	atgagtaaggtaaaggagcgacagaaattgaacgtcttctggacatacaccgtaacacttttcgcaaggcgaacaagcgatgtcaagaaaccagatctaacgacgatcgccctcgctccggccgtccgaaaaccgccaatacagctgctaatcgacagaagattctcagtcgaatcgccagaaactccagaagtcgaaagaatttcaccagaaagttgggcaaagaagtcggaatctccaattggtcaacgagtggcattgaactctccggagctcaatcttatggacttcttcattttgggcatcctggagtccaaggcatgcgcggagcctcatatcttgatcaaatctctgaagcgaagtttgaaaaaggcatgggccgagattccgatggaaatg…	0.0487431 ( 0 - 0.110577 )	[ g7047.t1 g9629.t1 g13727.t1 g10434.t1 g10078.t1 g29786.t1 g20484.t1 g22001.t1 g22074.t1 g25393.t1 g28426.t1 g18588.t1 g29303.t1 g24369.t1 g6678.t1 g5355.t1 g9173.t1 g11112.t1 g15523.t1 g25313.t1 g27966.t1 g30631.t1 g18154.t1 g21967.t1 g8816.t1 g11191.t1 g35626.t1 g13369.t1 g33001.t1 g4844.t1 g153.t1 g3614.t1 g36247.t1 g8165.t1 g24488.t1 g25535.t1 g21641.t1 g24990.t1 g9196.t1 g25182.t1 g5962.t1 …
g261.t1	scf7180000985950 : 620697 - 625891 -	atgttcagcgtcgagtctattctcgatcagaaccacgccataccaaagcccaccgctctatctccaatcctacactcgccagagatcatgaataatctcatccccaaactgaatgcttctctactgcaaacccccactcttcaatcacagctgataagcccttatcagttcaactttaccaatcccttcgaccccactgtgctgttcctgaatcaggccggcctcccgcacctcccgatttcggatagctcaccagagtcctctggatcgtcgccaaaccaaattgccaacttaacctggcctacgtcgaattcgtctgatacaaggagtgaatcgccgttatccgaagaagcgaaaatgcgcatcggtctttcgaaatgcatgttaaggaagcataag…	6.02529 ( 5.59073 - 6.45985 )	[ g10423.t1 g261.t1 ; vab-15 ]	IPR001356 Homeobox domain; IPR009057 Homeodomain-like; IPR020479 Homeodomain, metazoa;
CUFF.200.1	scf7180000985950 : 629316 - 629438 -	atgatgaatttaattgaatttaagcgattttttgcaaataaacaatcaagggaaaatcgacacattttattcagaaaaatatataatatcaaaatgaaaattcgaatttccctgaagcacaca	2.67026 ( 0 - 8.01077 )	[ CUFF.200.1 ; ]
g262.t1	scf7180000985950 : 632433 - 636631 -	atggataaaatcaaattcgtctcggatttggaacttgctattttcctgttcagaaggttctcggagaagttcgaaactagacagctcgtgaaaatcgctcatttgcctacagtgtcaaggctcgaacagattatccagcaaaagcccgactggagaatctgtgaaaacgagctacaggatctgatttcgaaccatcttttgaccgatgaacttcgtggtgcttttgataattttgaatttatcgtggcaggagataggaaaaacgagtggatcgaagaaaaattcgagctaaaaatttcgaaaaccgaagaaaatatcgtggaaaatttcgaggactttaaggagcatatcgacttgattggatgcattttatccctggctattgatcagaagaattcc…	6.10018 ( 5.63461 - 6.56575 )	[ g262.t1 g10424.t1 ; ]
g263.t1	scf7180000985950 : 636772 - 640676 +	atgggcgacgtgtcgcagccggaaatcacgcagttcatgcgggacaaagcgaaccgctcccgaatagcgattgaatcgtactacgcgaactccgtgcggcaatgcgtcgagcgcgagaaccgagccaagaaactcgaagaggaaataaccgccaaagggctttcggagaaggaaaaggaagagctacgacaggatcagcacgctaaggaaaccgactttttgagactgaaaaggaccaggctaaccgtgaccgatttcgaaagtttaaaggttatcggacggggcgctttcggcgaggttcgcttggttcaaaagcacgacaccggccacatatacgcgatgaagattctgcggaaagcggaaatgttagagaaagaacagacggcccacgtccgtgcg…	16.5505 ( 15.9617 - 17.1394 )	[ g263.t1 g10425.t1 ; sax-1 ]	IPR000719 Protein kinase domain; IPR000961 AGC-kinase, C-terminal; IPR002290 Serine/threonine- /dual specificity protein kinase, catalytic domain; IPR008271 Serine/threonine-protein kinase, active site; IPR011009 Protein kinase-like domain; IPR017441 Protein kinase, ATP binding site; IPR017892 Protein kinase, C-terminal;
g264.t1	scf7180000985950 : 640686 - 651681 -	atgctctggacatgtaaaaaagacgagccatgtgcttccggcgtctgggtggagaaaatgttcatcgttctacttaagagaacaatcatgaatgagagagtggctccgtttcaaggctcgtccaccgtcatgggccgcgtcgacgaatgggagacctgcgctgcacattcagcgccagcgggctttctctcgtgtcgtcgagcggcctcttttccctacttcggcggtgaccatgagatcgtgcccaccagcgcgctcaagatccgttctcagtcggagtcggagggcctgaatcgggcccgcctctgcgggtacagcatcgagtcgctcagaagcctgctcaaggacgccatcatcgagaaagaagagcgcagtgactgtgagtccaacggcacatcg…	41.7048 ( 40.8746 - 42.535 )	[ g264.t1 g10426.t1 ; H18N23.2 ]	IPR005036 Putative phosphatase regulatory subunit;
g265.t1	scf7180000985950 : 652272 - 653446 +	atgagcatccgagtcttcaacctcgggcctggagttgtgattatcatcatgatttgggtagtgttgtacttgctcagtagagcggctaaccgcgctaagggaatagagctcggtattgccccgatcgtattagggcttattctgactacatgcctagtgttatggcccttagaagtcgagactcacggcgaaatccaagttgctgaggggaagaaagtcccgattgatcacatcttcatcgtgcgactagcgttgctcgttttcttgaccgtgtttaccctggcgttattctactacctcgtcaagtacgtgttcatgttttggcaccggatcccaaactatcgaattcgaccggagcccatattggagcgatttcactga	10.2082 ( 9.12652 - 11.2898 )	[ g265.t1 g10427.t1 ; ]
g266.t1	scf7180000985950 : 654712 - 656195 +	atggtcgagttgcttttctcaattttcgattatttttcggactttgatttttcatttcgtaattttcgtggtttgaaaatggctcccccaacggtcatccaaataaataccatgcagtgcttgacctggacgattttctgcttgttcattctgtcgctaattcattcgtctctttgcctcaattctgaatatggtttcctgctccccgtcgaccaagagctcgaagatatgcgtatcgctgagccgctctacatggccaaaagaggctccaaacagttctcgctcggattcggcaagcgggctcccagtcagcaattttcacttggttttggaaagcgaagcccctctgttgaagacaattcgaattattggaagcgagcggcgaaaagtcagttttca…	6.05417 ( 5.21468 - 6.89366 )	[ g266.t1 g10428.t1 ; ]
g267.t1	scf7180000985950 : 658262 - 667595 +	atgtctgaagctggcgacggtgttgaggccgaggtcaaggtcgaggtcatcgagaccagcgacgctgcacctgcagagacagctgacggcgaagaggaaaaaagtgcagctccgattgaggaggacagaactgaagaccaggtgcccgatatcaccggtacggaaaatatcgaccctatgacaacgagcatggacggcatcgaggatctaccgaccaacgaagaggctcaggagaagtctcaagccgaagaggctccacctgctgaggaggatgctgctcctgtttctgaagcaggagaaccaaaatccgaggctgtgagtgaagccgcccccgtttctgaggccgctggatcggagcctcccaagtctgaagccgagccagagccagagccggtcagc…	82.8595 ( 82.0686 - 83.6504 )	[ g10429.t1 g267.t1 ; T23E7.2 ]
g268.t1	scf7180000985950 : 667712 - 669279 +	atgataatatccccaacccgtctctgtcgccaagcagtacagcccctaccagtcgccctacgcggtcacacctaccgccggcctccgatcgccctcttattccacgctcaacaacctactgtctggatttgcacactcgtggactgccgagtactgagcgcttccgactcggtaacctattatggggcgcgaagtattgtaagaagagagatgacattgatattcaacaaaccgtcaaaaactaccgcaccgccgctaaaatgcgaccccagagcaccatttattgattttttctctttcgattttttcataactttgactgattgggttattgattgtattcgactgtattggtgtttcttttctatttag	80.3929 ( 77.5402 - 83.2457 )	[ g268.t1 ; ]
g269.t1	scf7180000985950 : 669333 - 672851 -	atggccgggaagcacatgccttctctacgaatgatcatcgtagctctgatcacatcgctgggtggatctttccattttggattccaagtagttctgactaactcggctgaagacgcatttctgaattttctaaacacgaccctcggaagtcactataaaaatggtctaagtgagagtaccttggagaatatctggtcctttgtggtagcagtgttatttctgggagcggtgttagggtccttaatgatcagacctttggccgacaagatcggaagaaaacgcggactctacgtgtctatcgggggtcaaattgtttccggtggactttctatgacggcgaaatttataccatcattcattctgtacgtcatatcaagaatcaccatgggcttcttcgtc…	1.66962 ( 1.42316 - 1.91608 )	[ g269.t1 g10431.t1 ; C35A11.4 K08F9.1 ]	IPR003663 Sugar/inositol transporter; IPR005828 General substrate transporter; IPR005829 Sugar transporter, conserved site; IPR016196 Major facilitator superfamily domain, general substrate transporter; IPR020846 Major facilitator superfamily domain;
g270.t1	scf7180000985950 : 674763 - 678551 -	atgcaagaatgtgattacacggaaagctccgggtcagggtcgggggatggtgaactgattgtaaccggctgtcagtgcgcggaagatggccaaatcataacggtagatttgaagactcaggacgcgtattgtgttgaagatcaagctgaggacgaacaaaatgtcacgacgacgaccaaaccgccagccacatgcacagacgccgataatgacactatctgcgataacgaagaattcgcgaaagagttgagatgctataattcgaccatgagcgataaaaatatgaaatattcgaagatagccctatacgttggttcggtaatagcaataatttccattttagttactattatcatgaatattgtccataaaaactggggccaccacagaatcatccac…	1.06257 ( 0.882612 - 1.24252 )	[ g10432.t1 g270.t1 ; R12H7.4 ]
g271.t1	scf7180000985950 : 679904 - 684201 -	atgcgatttactccaacaaaagcgtcgaccctaagcctactcctatttgtcattttctcgcaaatcaacgccagaatagtcgagaaacaggaaaaatcggagttcgaagccttgaaatctgaagatttgctgaatcaagttaggcagagtagttacgatggaaatagcgacgtcctaacgtcaagtagtaacgcctatccattaaacaggaatagaagacatagtggagggaggcctaggaatatccaattgccgaagccagaaaatttggatgttgacagctacggaaatgtagatcaataccccgaaggcctgaataaattgatagcgcaaaacaccgccgatgacgtttgtgcggctaataatacgaagaattccatgaagggatatgtgttttac…	1.26113 ( 1.03424 - 1.48801 )	[ g271.t1 g10433.t1 ; ]	IPR002172 Low-density lipoprotein (LDL) receptor class A repeat;
g272.t1	scf7180000985950 : 703236 - 707103 +	atgctctacaagattcttctcctttccgccctcgcgtacgtcagcttcgcggacacgtgcattcactgcatctgtctgcatgagtctggatgcaagccgattggctgcgaaatggacgtcggctcattgagttgcggttatttccagatcaaacttccctactacgaagattgcggccagcctggaaagaatgctggagagtcgactgatgccgcctggaaacgatgcgcagacgactacaattgtgctcagacctgcgtgaacaactactacaaccgctacaagggcggctgctcttcgaccggtgagggcacgtgccaaatcatggccagaaatcacaacggtggacctaacggatgcagaaactctggaaccgttggttactggaacgtcatccac…	64.512 ( 62.4599 - 66.5642 )	[ g19449.t1 g8743.t1 g10436.t1 g272.t1 ; ilys-3 ilys-2 ilys-5 ]	IPR008597 Destabilase; IPR023346 Lysozyme-like domain;
g273.t1	scf7180000985950 : 707936 - 716182 +	atggcggacctagatgcaaatcataggggtgaaatagaacaaaacttcatgactaactcctatcggcccgcaataatggaagctttaattgaaagaaaggatattgcaagaaaccatatggaccctacgttcttcgagaaagaagttcaatcaagcgaaattgacgctatattggaagaactaaatttggagtctactgtagtcaataatggctctgaaggcgatgaagaattgaacaaacttgaaagtagctacgaagccaaaagattgaagcttagaaaagagcttaacgacgctatgaaaaagttagaacagaacagtaaagctgcttcggagcgaatttacgccgttctgagaagtcaaatgcgagttcgccctatagacgagcaggacttccaa…	1.37555 ( 1.12271 - 1.6284 )	[ g273.t1 g10437.t1 ; ceh-60 ]	IPR001356 Homeobox domain; IPR005542 PBX; IPR009057 Homeodomain-like; IPR017970 Homeobox, conserved site;
g274.t1	scf7180000985950 : 716187 - 723205 -	atggctacttattattacccgtacaaccaagacccgtaccttcagcatgctccagactcaggctatgcatattcagtgagctcatcatacgacttgtccccgaaatcggaattctccgatatggatgactttgagtgcaacaagccgttcaacttaccatctctcagcccaccccactctgctggaagcatgacgattaaaactgtatctccgttcaatgatgatttgttccaatttgaagagaaggccgttccattgatagagaagtcgaaagccgttccaactgctagcgccgacgccgcagccgcttcactccaaacggccttctgcagacgaccgtcccatagcctaaagatgaattccgtcctctctgaaccactacaccatcaagatcagccg…	4.73416 ( 4.44979 - 5.01853 )	[ g274.t1 g10438.t1 ; ets-4 ]	IPR000418 Ets domain; IPR003118 Pointed domain; IPR011991 Winged helix-turn-helix DNA-binding domain; IPR013761 Sterile alpha motif/pointed domain;
g275.t1	scf7180000985950 : 727149 - 728965 -	atgatctaccaaactgtcattcttctaattatctctcaaatcgcctactctatcgacatcgcggaacaacatacaggaaagcagagctataaggtccgaggatatttgatttgtggggacaagcctgcaatggatgttgaggtcaaacttgtggacgacgattttggacccgaccccgatgatgttctcgcgtctaagcacactgatgaaaacggctacttcgagttggagggcttcacgactgagctgaccaccatcgatccgcatctcaagatctatcacgactgcaatgatggaatcatcccctgccaacgaagatgggccttcgagctgccgaatcactacatcacaagcggaccccgacctgagaaggttctggatattgggacgtggaattta…	49.1139 ( 47.2319 - 50.9959 )	[ g275.t1 g10439.t1 ; ttr-35 ]	IPR001534 Transthyretin-like;
g276.t1	scf7180000985950 : 729024 - 730325 -	atgctctacaaaatcgcgttattttcgttgctttatctgatttccgacgaagtcgtcgctttccgaacccaatccgttgccgtcaagggtaaattgctgtgcggaggagtcccagccagggacgtccacgtgaaactgtatgatcaagatgatggtcccgaccctgatgacatgtacgatcagatgctgacgaacgacgatggcgagttcagcctgagcggttcgggggtcgagctgacgcccatcgatccagagatccggatctaccacagctgcaataatcatggaaatccctgcccccgcgaatgggtcattcaaatccctaacaagtatatttactcaggtcccaaagcggccaaagccatggacgttggaacgctgaatttggaggtcgaactc…	49.7782 ( 47.6607 - 51.8958 )	[ g276.t1 g10440.t1 ; ttr-36 ]	IPR001534 Transthyretin-like;
g277.t1	scf7180000985950 : 732726 - 734175 +	atgtactatttactgattggcttcatagcaccggcaatcttattcgccattcttggattcattgcttgtctaagacggaattccatcgttattgctgaagatgataaagattatcagtctataggatcggaggatagtcatttatgccgagtaagacacaaacggtggtcgaagtctatgcaaaccttcgatgaaagtgacagtgtctcgtatcaaatgtcatatcataatcgacatttccgaccctatgatttgcccccatcatactctgaagcaactaatttaactgctcaattacctagtgcttcttcgtcaaaacatattcccccaaatcagccacgaatatccgagcaagcggtcaattccaaggttccaatactgtcatattga	3.94495 ( 3.2336 - 4.65629 )	[ g277.t1 g10441.t1 ; R07B1.11 ]
g278.t1	scf7180000985950 : 736446 - 740732 +	atgtctgaagaggcagttccgatggttgcggtccagacccagcactgtggcgtgcttcacgtctacgttcaaggaaatattgaggataaatccggaaagacgttcttcatcaccgttcatgatattggcactaatcataaatccttcatccgtttcgtgaacgatccttcgatggccccggtcaaagacaagtccatcttcctgcacgtttgcgtcccaggacaggagcagaacgcctcagatttcagtggagactttccgactttggaacaaataggcgaagatttggctgcggttctggataaattcgaaatcaaggcatgcattgcctttggagaaggcgtcggcgcgaatatcgtctgtcgattcgcgatgaactacccgaaccgtatcctgggc…	87.9932 ( 86.5059 - 89.4805 )	[ g10442.t1 g278.t1 ; ZK1073.1 ]	IPR004142 Ndr;
g279.t1	scf7180000985950 : 740736 - 741825 -	atgttgtacaggcaaattatggaggtcctgacgcaattcgtcctgttgctcgtcatcaccatccctttcatctcttccacacagcccatgattttgcgatctaaaaaagcgataaacccttttctggactcgatgggcaagcgagcggtcaaccccttcatcgactcgattggaaaaagggcgtatcgaggatatttcgacgctttggcaggtcaatcgttgggcaagcgcgctgtggagacgccggaattcgctgaagtgccgtacttttga	40.7556 ( 38.7803 - 42.731 )	[ g279.t1 g10443.t1 g24746.t1 g24812.t1 ; nlp-3 ]
g280.t1	scf7180000985950 : 743429 - 746675 -	atggcaatgggacttccattggctctttggctccttcacttggggctgaatggagtggtatcggagtgcccttgctatggagtctccctgatgagcacatccgatagcacgttgcattgttttcaaatcgttactcccatggcatccagctgggtggacgctgacgaagcgtgccaagagtacgggggtcacatcgctcacccagaaactgtcgaggatttatcgacgttgaaggattatatcgaatccaccacctccgacccagtcctgactggaatcgtcgctgcgaacgctgacactggtaggtatgcagtgatgtgccccgataactccttctatggtctcctggatccttctgcaagcttcatcaaaatggccaataacgcaaccgtaaatatg…	0.0353455 ( 0.012991 - 0.0576999 )	[ g280.t1 g10445.t1 ; cwp-5 ]	IPR016186 C-type lectin-like; IPR016187 C-type lectin fold;
g281.t1	scf7180000985950 : 747506 - 754890 +	atgggtgctggtggtctgagaagtgcaaaaacttcgcctggtgaacgagcctcgagtagtaaatcaaaagctatcgatcgcgctctgtctaaggaagctcaagagaacatgaagaagttcaagatcttgctactgggtggaagcgggtgtgggaaaacgacgatatttaagcaaatgcgaattctccacctgaacgggttttccaaggacgattccttggcctatatttccgtggttcattcgaactcgattgaagctctaagccaacttatcgaagcttgtacgctgtatgattttgggcatgatatatctgtcaaggaagatatcattcggttcgataagtttaaatcggagatcaccgatattgaaaccgtactgatacctttgaatattggaagg…	2.06329 ( 1.85775 - 2.26882 )	[ g281.t1 g10446.t1 ; hex-5 ]	IPR001019 Guanine nucleotide binding protein (G-protein), alpha subunit; IPR011025 G protein alpha subunit, helical insertion; IPR013781 Glycoside hydrolase, catalytic domain; IPR015883 Glycoside hydrolase family 20, catalytic core; IPR017853 Glycoside hydrolase, superfamily; IPR027417 P-loop containing nucleoside triphosphate hydrolase;
g282.t1	scf7180000985950 : 754895 - 758905 -	atggcgaaacgtcgccacattttgcgcttcttctcggactaccggagttccattgtgactttgatcacccccttacttctactaccatttctgctctattttcctgaccacaagccccaaggcagatgtgcattcgtcgttgggttgatgggaacctattgggtgttcgagaccatgcctctggctatcaccgctctgattccgatggttctctacccgattttcgggattatgaaatcggaggacgtcgccaaggcctatctcccggatacttcgtttttgttcatcggtggactaatggtcgctgtagccgtcgaaaagtccaatcttcacaccagaatcgccctcttcgtgctgaagattgtcggatcgcaacccgcctttatcatggcaggattc…	6.06284 ( 5.67656 - 6.44912 )	[ g10447.t1 g282.t1 ; nac-1 ]	IPR001898 Sodium/sulphate symporter;
g283.t1	scf7180000985950 : 759469 - 761735 -	atgaatctaccattccttattatatctgctattttgattcctcttataggaggccaatccgaatatgaattccagcgaatgctcacccacttcttcaggatgacgtcgaagtataaattgactgacagaccacagtctaactatgctcaacctctatcatatcgtttggtagaccgaactgagtatcgcttgaatcgtcggattctgaggaaggtgtttgagagcgacatggtgctgacgaagcctcagatggacgatgtgattgagaatttccgggcgagggtcactggacgaaaacgaggcaagcgaaacgccgcgattgaaggcaaggagttccgatggcctcgagcaatcgttccctatgatttcaaggagaatgatacagaatggcagaacacg…	2.4222 ( 2.18223 - 2.66216 )	[ g283.t1 g10448.t1 ; ]	IPR000742 Epidermal growth factor-like domain; IPR000859 CUB domain; IPR001506 Peptidase M12A, astacin; IPR006026 Peptidase, metallopeptidase; IPR013032 EGF-like, conserved site; IPR024079 Metallopeptidase, catalytic domain;
g284.t1	scf7180000985950 : 762286 - 763218 +	atgccctattttatgccggaacatgtggaggatcaacggcagcagtgcaggatggagtccaatgaagaagcaacccaggaagacttgaacaaaattttggttcaacttatccatgtcgatttcgacagtccaagctgggaagagcagcttgagtcgattgccaccaaattcgacatgaaccacagagacgaggtcacgatcaacccccagaaaatgccggactaccagaagaagctcgaaatcttcttccaagagcacatgcactgtgacgcggaattgcgagtggtgagagagggctctggatattttgacgtccgcagtgtcgatgaccgatgggttcgaattccagtgaagcgaggcgatttcgtttatcttccaccaggcatctatcacagattt…	18.9354 ( 17.7154 - 20.1555 )	[ g10449.t1 g284.t1 ; F42F12.4 ]	IPR004313 Acireductone dioxygenase ARD family; IPR011051 RmlC-like cupin domain; IPR014710 RmlC-like jelly roll fold; IPR027496 1,2-dihydroxy-3-keto-5-methylthiopentene dioxygenase, eukaryotes;
g285.t1	scf7180000985950 : 764656 - 767578 +	atggtgtacatcggaattgatttgggaacgacttattcatgtgttgctatcgttgaaaatggaaggcctagaatcattttcaatgaagaaggcggaaattttacaccgtcgattgtgtcatatggggacaataacgaaatattagttggtaatcatgcactcaactatcctgatctctcacgagttttatacgattcgaagcgactgatcggacggagatttatgcataacctcccaattgcgaaaaatcgtcaactttggacgttcaatttggatacacgaaatgataaagttggatacgttattaagtacgataatgacacctcgaatgaaatatttataacgccagaggaagtgtccacggaaattttaaagaagattaaagaaatagctgagaaa…	0.277092 ( 0.163322 - 0.390862 )	[ g285.t1 ; ]	IPR013126 Heat shock protein 70 family; IPR015915 Kelch-type beta propeller; IPR018181 Heat shock protein 70, conserved site;
g286.t1	scf7180000985950 : 771896 - 774023 +	atgtatcgtctaccgattgccgagaatcgctcactatggatattcgatttggatacaaaaaatgaatcaataggctacgttctgaataaaggcacggagaaagagcgatttatttcaccggaagaagtgtcagctgatattctacgacaacttaaattaatcgctgaaaagtacatgggagaaccaataacaggggctgttgtcgcgattccagccttctttcaggcagatcaaatagaggctacaaaacgagctattcaaatggctggactcaagttaaagatgctaatcgatgaaccaacagctgctgctattgcttataatgatgcccagatgctagaggattcaaatataatgatattcgacttcggcggaggcaagtgcatgatcatcattcgg…	0.0756472 ( 0 - 0.159768 )	[ g286.t1 ; ]	IPR013126 Heat shock protein 70 family; IPR015915 Kelch-type beta propeller;
g287.t1	scf7180000985950 : 775146 - 782305 -	atggtggcgattctgggcttcgaggcagacttcacggacgcagtcactgccgtcgtcgcaatcgtggccatcggattctacttctggtactatcgcagcaaacctgatgatcgatacgcccctcgattagcctcggtgtcgacgtctgcagcgaagaaggatgaatcgctaatatctcggatgaaaaatgaaaaccggcaggtgctgatagtgtatggctcgcaaacaggcacggcagaggagctgtcgggtcgattggcgaaggacttcgctcgctactccaaaaaggccatcatcatcgaccccgaaatgctcgatatggatgaattcgccaaaatcaatgaagtggagaacactctggtcgtgttttgcatggcgacttacggagagggcgacccg…	25.483 ( 24.943 - 26.023 )	[ g287.t1 g10451.t1 ; emb-8 ]	IPR001094 Flavodoxin; IPR001433 Oxidoreductase FAD/NAD(P)-binding; IPR001709 Flavoprotein pyridine nucleotide cytochrome reductase; IPR003097 FAD-binding, type 1; IPR008254 Flavodoxin/nitric oxide synthase; IPR017927 Ferredoxin reductase-type FAD-binding domain; IPR017938 Riboflavin synthase-like beta-barrel; IPR023173 NADPH-cytochrome p450 reductase, FAD-binding, alpha-helical domain-3; IPR02320…
g288.t1	scf7180000985950 : 782967 - 784235 -	atggcgattctttccttttcatttttatctgtgatcgttgggtttcaaaacatcatgatgcaatctcttacttattctcaagaggtttataaggtctgtcccaagacgaaattcaacgatcaaaataatctgttgattgactcgaaagttcatcccgtctgcacttctctagaacaaactcactattcaatacgtatcaatatcaatttcactatcaactatcaaaaattcaagcgatcaaataagcggaaaagcactgtctcaccttcgaaatga	0.840965 ( 0.560644 - 1.12129 )	[ g288.t1 ; ]
g289.t1	scf7180000985950 : 785466 - 792750 +	atgtcgtcccgcttgatcgtgaagaacctgccttccaacaccacggaggcctctctgcgaaaggccttcaacaaattcgggagtctctcggatgtctccctcaagtacaccaaggagggcaagtttcgcaaattcgcgttcgtgggatttctgaatgaggagactgccgtacaggccagacagcaaatgcacaactcgttcatcggcactgctagaattacggtagaagaatgtctgcctttcggtgatgccaataagcctcgatcttggagcagatattccaaggacagcagtgcttacatgaaggagcacccagattctgaaggtccatcacaaagcaccgcgaaagctgcacaaaaggaggatgaatctgccaagcagaagggcaaaacgaacaag…	5.66761 ( 5.42007 - 5.91514 )	[ g289.t1 g10452.t1 ; rbd-1 ]	IPR000504 RNA recognition motif domain; IPR012677 Nucleotide-binding, alpha-beta plait;
g290.t1	scf7180000985950 : 795466 - 807481 +	atgctaccatcgccagcggcatgcactcctcagctgagtgctgtcgtggagcctgagcactcgtcgtccagtcaactcgcgcccttcgttccagtccatcagcagaatcctctgacgcagccgtccacatccggtgctcggctgaggtctctgccagatgcagctggagcactgttagctgcgcatcagcagcatcgcctttcgttctgcgaggacacgtcccccttcgacgtcctggatcagctcaagtcccagccggtgaagctctcccacgagttcagttacatgctcttcgtcgctggaaaaggattaatgcgacgcgcggcctgcacccgccacgcgccccaccgccattttaagctggagggtgagggtggggtctgtcctgattgcgccctg…	35.407 ( 34.7745 - 36.0395 )	[ g290.t1 g10453.t1 ; kin-20 ]	IPR000719 Protein kinase domain; IPR002290 Serine/threonine- /dual specificity protein kinase, catalytic domain; IPR008271 Serine/threonine-protein kinase, active site; IPR011009 Protein kinase-like domain; IPR017441 Protein kinase, ATP binding site;
g291.t1	scf7180000985950 : 807527 - 811365 -	atgcctcgcacttcgtcggtgcgagagcgagtgttggccatcgagaagggtcaggcctcggagaacacgatcatccgggcccggtacctgcccgacgtcaagggcgtcaatcggtataagcatttcttcaccccgaacctggatcagccgagtggcagtagcgacgatacaaaaattagcaatctgccatatttgattaggcctggaacaatccactacatagacaatcaacaaagtctccagaatagcgtggagaagatacggaaaacccccagagtccatctgcctcagctagagcagaacgtcacagttggtgctacttctgcgtcctcctgcaatggcgggtttggcatcacgaagaagatgcgcaaagctatggaaattgtggatcaaatagat…	0.684144 ( 0.549721 - 0.818567 )	[ g10454.t1 g291.t1 ; F46F2.5 ]
g292.t1	scf7180000985950 : 812646 - 814966 +	atgaagtgtgcgattgtcctgcttgcggtgcttggggaggttgtttctcatgggagctatgcgactgggccaccaacgttctcagctcaatcgtcttaccaatctgcaccagtagcctctcaacccacttcgcagaacgtcatctcacaggccacagtgtcccagtcctactcgccgccatctcaagggtacggcagtggaagcagccattcaagtgggtccagtggatactcgagcggtggatatcaatcagctccaagctattcgtaccaacaacagtctcagcccagctactcgtaccaacagcaatctcaacccagctattcgtatcagtcgtctcctagctattcatacgcatcacagcctagttacagcagcagttattctagcggttatagt…	19.6159 ( 18.881 - 20.3507 )	[ g292.t1 ; ]
g293.t1	scf7180000985950 : 815626 - 817224 +	atgaacgccaacgtattcggcttgttgcttgtacttctcctggctctcatcacagatgcccagaaacaacaacacaacgtcgatgtgacccagtacgacgacaaccaggcaagtttgagtaaggtctacgatcaattattgggtgctctggcgatggtagatcaaatgcaagaaggcaataaaataacggctgagaagcggcgtaacaaattcgagttcatccgattcggaagaaaataa	86.438 ( 83.884 - 88.9921 )	[ g293.t1 g10456.t1 ; flp-12 ]
g294.t1	scf7180000985950 : 817926 - 820280 +	atgataggcgtttttgtggaggcccccattcgagtggcccggcatatcgaggagtattttaaaacctacccctatgtcaataacctgacgatgtcgttcaactacaatcaaatcgtcagaaccctactccaaattaacgggtttcgaatgaagagagtcgacgaagttaacggtggcgagatcgacactttttacgtctatgcggatttgcttggcgaattggactacacgactgggaaatacaaagcgctccgagagtgcaccgtccatttcatagcaaatgtgggagaattcttcaaatactacattcaagatgacatatacgaagaagcgggtccggctcctgtcctggaaaatccgaatttgctattcaataaggtcgtcaaagtcgagcctggg…	5.02573 ( 4.53893 - 5.51254 )	[ g294.t1 g10457.t1 ; ]
g295.t1	scf7180000985950 : 820456 - 822985 +	atgtcggaagagaaaattcacaaaatctacgtggaagttccagataggagtgctcagcgtgtcgaaaaatatatcaaatccctgcccagtgtggttcatttagcgatcagcaaaagctttggagaactcggaaaaagcctcctaaggttggccggactcaggattactagaaacagaagctttcgattttcgtataccgacatttgtttcatgtacgtggaatttacagacgatgaggagtggaacatgaatttggtgaaagtgctagaacccttcaacgctctctatgtcactgatatgagaatgcttttccggaattatttagatttgccccctctgaccgcggcatatatgtcgaatggtgcagaagaaatgagaaggtacactttgagggagtgg…	2.88075 ( 2.53469 - 3.22681 )	[ g295.t1 g10458.t1 ; ]
g296.t1	scf7180000985950 : 823676 - 825545 +	atgtcggatgaagaggagattgtctccggagaggaggaggatgaggaggtcgaagaggaagcccccgctgaggagcccaaagctgaagagcctgccgccgatggcgaagcggaagaagaggaaggagaggccgagaccgaggaacaggagccatccagagaagtgaagaaggaggcttcgccagataaattgcgtagagctccggtccaagaagagaaacctccggcagagatgaccgaggctgagagagccatgctcgccgccaagcagcgccacgagcaggaagaggctgccaagctgctcgactacgagcagagacgcgttctcgagaaggagcagatcgaggctgagctccgcgaactcaaggaaaagcaagagatcagaagaagggaacgcgat…	46.9368 ( 46.094 - 47.7796 )	[ g296.t1 g10459.t1 ; tnt-2 mup-2 ]	IPR001978 Troponin; IPR027707 Troponin T;
g297.t1	scf7180000985950 : 825553 - 826465 -	atgggcctctcgtactctcgagaggactacatgcttgtcagcatgattgtcatactgctaatgatatcgctagtcatttgggtatcgttttgtttcgcatttaaaggagcagccaagcgatttattgctatgagacggcaacgacagcgagaggcgctgattgtagcggcgttaagtcgtgcggctagtaacgttagtcaagtgtcatcaattatgagtgtaaatcaagtaaataacgaccctttgccgacatactatgaggccatatcgatgcgctctttagcgcctgattcgcatagaggaactcagaggcaaagcacgactaaccgtagcaatgttagcaatcattatgcagtcagcaattattttgtaccaccacccaccatctcacaacagcac…	13.5683 ( 12.398 - 14.7387 )	[ g297.t1 g10460.t1 ; C04A11.1 ]
g298.t1	scf7180000985950 : 828170 - 830405 -	atggatcgatatcccggaccaattgttgattcatcactcctatttgagccgatcaccttcaaaaatggcgctacgttgaagaatgcgctgatcaagggccctatgtccgaaggaatctgcacttggagtagcgatgtgaaaagccgggggtatccaaaccaggaaattttcaatttatacgaacgatggtccagaggaggcttcagtatgagcatcacaggaaacgtcatggttaatccgtactgccttgagatccccggaaatgcagtcatctgtcaggaaaattggtcgaacgagttggaaaagttactgaggaaatgggcagacgtctccaaaatcgacggatgcttggggatcatgcaattaggacactgtggacgccaaaccgctgtggactct…	3.26838 ( 2.9547 - 3.58206 )	[ g298.t1 g10461.t1 ; ]	IPR001155 NADH:flavin oxidoreductase/NADH oxidase, N-terminal; IPR013785 Aldolase-type TIM barrel;
g299.t1	scf7180000985950 : 830688 - 843655 -	atgaaccggttctatttcatctatctatgtgtccgtatgacttctctgttctctctgaccagctcctctatctctaacactctaacctcgacgaatgataatgtgattgatttatcggacaaaacggttgtcgtcttcttgaaatgtctagaccagcgtatgttgggtttactcctagccgggctgctcctcggggcggcgacggcgacctacatcgaggcaagtccatcatcggccaagaagcagcacgagaagttcgtgccgctggtggcgttcgaatgcggcttccgcaacaagttcatggctgaggacggcacgtggcagaccgacgaaacgcgatacgccacttgcgtctccggcaaactcgacattctcaagtattgcaagaagtcgtacccc…	186.825 ( 185.416 - 188.234 )	[ g299.t1 g10462.t1 ; apl-1 ]	IPR008154 Amyloidogenic glycoprotein, extracellular; IPR008155 Amyloidogenic glycoprotein; IPR011178 Amyloidogenic glycoprotein, copper-binding; IPR015849 Amyloidogenic glycoprotein, heparin-binding; IPR019543 Beta-amyloid precursor protein C-terminal; IPR019744 Amyloidogenic glycoprotein, extracellular domain conserved site; IPR024329 Amyloidogenic glycoprotein, E2 domain;
CUFF.231.1	scf7180000985950 : 845137 - 845337 +	atgcaactaagtttgaacggatccttattagagaaatcaagttcggaactcctttcaatcttacttttggcacagtggcgtgtgctatcgagagagagagaaaaatcgatatttaccataagatatttccgaaagagaggcagagaaagaaatccttttcctctccataaccgtgctctctcagcgcattctgcgcacgcg	0.796307 ( 0 - 1.92246 )	[ CUFF.231.1 ; ]
g300.t1	scf7180000985950 : 849478 - 856355 -	atggcctccggcggccccgaagacacggctcaggctgtgcttcgccaagcggtcggcacgttgctggacaacttcagcttctcctcgacgagcaatgagtcggtcgatttgctgaccgatttggctaggaggttcatggttgactgctggaagaagggcaagacctacgctgaacatgccgggcgcaccaaattggtcccaaacgacatgaatcatgccttcaagaggatgaggtttcctgtagccgaattgcatgactacgttcagcaaaacgggtcagtaccagcattgaaacctgtcaccgcttttccagtcaacaagtcgctgaatcgaggcgtttttgctccaacgccgagtgaacaggaacttgaggttcgacccgaatatattccatcccac…	7.48569 ( 7.2376 - 7.73378 )	[ g300.t1 g10463.t1 ; taf-3 ]	IPR001965 Zinc finger, PHD-type; IPR006565 Bromodomain transcription factor; IPR009072 Histone-fold; IPR011011 Zinc finger, FYVE/PHD-type; IPR013083 Zinc finger, RING/FYVE/PHD-type; IPR019786 Zinc finger, PHD-type, conserved site; IPR019787 Zinc finger, PHD-finger;
g301.t1	scf7180000985950 : 856648 - 857435 -	atggacggcaccttctttcgcgtgccgaaatggtactggtgggtgattattccatttggattgtggatcaacttcatggcctggtggaatccaatgttcctgaagacgagcccctgtttacctgtgatcgggaaaactgctgcgtggatcgctgagacttttcctatgtttgtcattttcgccaatatcatcgctgtggttttgcacgttggtgaagctgcgtacgcttacaagttggctgaagacgcgggattaaacgacgataccagaaagaaatggaccctgcagacgtttatcgttggattcccatcgctgaaaatactgaaggcatactcggaaaccaagcagaagaaatcataa	26.3225 ( 24.5766 - 28.0685 )	[ g301.t1 g10464.t1 ; ]	IPR028110 Protein of unknown function DUF4499;
g302.t1	scf7180000985950 : 858016 - 864015 -	atgttggctccgatcgtcacgaaggacatgaagctgtttccaagcaccaagatcccaccgagtgtgaggaacgttcgcagtcgcgctcaatccctcgatcacatccagcagctgcaaaatagcggcagcacccgaggccgcatcatcacgtctcgtcctcgagtgagccagtccaccgggaatctcccgtccgtggccaaatccccgcccaaatcgtcgacagtccggaagaccaccctgaccgccatccaggagggcgtcgagtacagcgagtcctcgtcaagtagccagcataataacgccggccacaaagagcgactcaaagtcagtctgagtcagaattcgccatcctcgtcctcaacctcgaaagggatcgcgatacggaagaaagcggctacg…	26.882 ( 26.0249 - 27.7392 )	[ g10465.t1 g302.t1 ; F13C5.1 ]
g303.t1	scf7180000985950 : 867130 - 869511 +	atgaaactacttcaaatcaaggcagcttacaatgaaaaatctgcgtatgagattttctatcggaaagaattcgactactcgacatttctggagaaatttaattatactaccccgaagattatcccgttccaggacacttcaaacgatagctacttcaagatcggaacaatttcgaaagagaccctggaaaactacacggcgataaacatgcaggaggtccttggcacgctgaagaacaaaccctggctacctctgcagcagatcaaagaagaaatcgcgaattgtttattcgtcaagtacggatccgtatccgaccatgatttcaagtacgacaaaggcctgtatggctggatgaatatcatgaagttttcctgcgcccaggttcgcactgacctgtgg…	1.50125 ( 1.29995 - 1.70254 )	[ g10466.t1 g303.t1 ; F13C5.3 ]
CUFF.234.1	scf7180000985950 : 870922 - 871119 -	atgattcctcagcaccaatcagtgtgtatacgtccactttcgaaacaaccacccctcactcctctttgcgtgtctgctgtctctgcatactcaatagtccctaacatatcgatcgttctgttctgcatctctatgccaacagcacaattcgcccattcattccatcttcctttttcgacacccactcagttaaggaat	9.5227 ( 5.71362 - 13.3318 )	[ CUFF.234.1 ; ]
g304.t1	scf7180000985950 : 874540 - 886734 +	atggactggatatgcgagttttcgcaagatcagagctatccaaattccacccgactagaatcggtatccatcggcccaccaccagatcggcccttttgcctgccgataggagatgggaatattttgccgacaatatttttaatcctattctgccccctaaccttctatgatctctacaaatcttcgaacgcgcacttgcggagtagtagtccagttaatatccgaattctaatctgcttccttatcataatcgatctttgcatatcattgtgctattgtctcaagttgttttttgatgagcaattcgatttgccttatcgaacctacgcaatacaggatgcgggccaattgatcggcgtcggtctagcgctaatgctcttgatagcctgtaggaaccga…	17.9302 ( 17.5854 - 18.2749 )	[ g10467.t1 g304.t1 ; mrp-1 mrp-2 ]	IPR001140 ABC transporter, transmembrane domain; IPR003439 ABC transporter-like; IPR003593 AAA+ ATPase domain; IPR011527 ABC transporter type 1, transmembrane domain; IPR017871 ABC transporter, conserved site; IPR027417 P-loop containing nucleoside triphosphate hydrolase;
g305.t1	scf7180000985950 : 886840 - 889259 -	atgatcatttttctggatcttctttttctaaatataatttttggagcagaaattcctgaggctggctctgcccgggcagcggatattttgataagcgtgaaaacaacgggcggatatcaccggtcacgcgtcggcgaggccgtggacacatggctcgcggatgccgaaaccagaaaactgccggtctaccatttcaccgacgcatatgatgaccaactgaattataccctagacggaaacctgaaaatgacaaagtgcgatgtgggacatgggagaaatgaattatgctgcaaaatgcagaagatattagagttttcgattattaagaacaaaagctggtcatgcatagtcgatgatgatacatttgtgaacatagaaaatctaatgcaaattttgaaa…	1.00254 ( 0.778318 - 1.22677 )	[ g10468.t1 g305.t1 ; ]	IPR003378 Fringe-like;
g306.t1	scf7180000985950 : 890440 - 891728 +	atggcacctccagccatctacggtgagccgaaaatcaacaacaaggacggcactgttttcctcgaggtcacagctacgggcgccgatcccaagaagacgcaatggttctacggcgacaaggagctcgatgaaaatgaaaccgtcaaattctcgaacgccgatgagggcggcaaccgacggaaattcgtctgtgaaatccgagactttgacaaacccctggcaggagagtacaaatgcgttatgcactccgctgatggatccaatcatgccaaattcacagttactgcaggaaacgcccccgacttccacgacaagccccatattgttcagcgagataacggcaatgtcatcgtgatcaaagtccgagccaaatcgcatctggagatgaaggcagagtgg…	71.0248 ( 69.2031 - 72.8465 )	[ g306.t1 g10469.t1 ; M02D8.1 ]	IPR007110 Immunoglobulin-like domain; IPR013098 Immunoglobulin I-set; IPR013783 Immunoglobulin-like fold;
g307.t1	scf7180000985950 : 891890 - 893942 +	atgcagcgaagtattgtcgaggagttcgctcggggcgttattcgtactttcgaactgccgaaaggacgcagtcggagccagtaccaccacgacgatgacttcaccgatcgaaaagagctcattacgacaaagcgaatggaacgacgatcacccggtggacgtttgatctctgtgacggacatgaggaccaggcgctttgatgacaccaggccgcgacaatactcaccgcctccaccaatcagagaggagcgaagatccagatacgacgacttttatgctcagagagaattttcctccagctattacagcccagactcggtctcttacgaggaaaggcgttacagtccgaggaagcgcgtcgaaatcaatcacccgatatccgttgagcgacaacaacga…	1.91613 ( 1.67716 - 2.1551 )	[ g10470.t1 g307.t1 ; C04C11.1 ]	IPR014044 CAP domain;
g308.t1	scf7180000985950 : 894050 - 895016 +	atgaaaaccgccattgttttgcttcttagtttttccgtcgtttgctcagcgaatattggttggcagagtgctactggaagcattgcaaatactggatatggaaattgtcagcaatggactcagctacccaacggtcgtacctgctgtcttgtgaattacaatggccagaacctatggcagtgctttgataatcagcaacaagatatgggcaacggccagtacaataactattggcagtggtattgccaattgtatcccaatattcagggttgtcaaaaccaacaatacagccaactgcaacagacattctgccagaattaccctaacgactaccgatgccaaaataacggcggctatgctaaccaacaatactggtacatttactgttcgcagtaccca…	12.5734 ( 11.3819 - 13.7648 )	[ g308.t1 ; ]
g309.t1	scf7180000985950 : 895300 - 896847 +	atgacaaagataattacctcaattatccgagacgatctttttaattaccctggtaacccgtacgctatgggctttgatttgaatggactcagagcgtctaaagtagctcccatcccctatccaggagcatattattacgttggagttccggctgtttatggagagcctttgtcgaatgacgacttcgtcgacatgttggggagctacagctcatcatacccgccagacaatgatacgatgagcatcgacaatggtctttcttacgtgctctacaatctaaaccaaagccggaacgccgctggaagcttcctgcccagagtcgttattctagtggctaacaacgattcaacagtgggtgaagcgaaaaggaccgcacaattgctgcgcaacaccaacacg…	2.78425 ( 2.40636 - 3.16215 )	[ g309.t1 ; ]	IPR002035 von Willebrand factor, type A;
g310.t1	scf7180000985950 : 896951 - 899019 -	atggcgaatcaaccccagctggaaaatcccatgtacaataagaaagctggaaataattgggcgctggatgcaggaaatgtcgcagttcactcagcgtcttacggtcaacctgggaattcgaatatctacgactcacccccagcctatgataatcctcctacttcaaacgtctataattccgctccacagccacaactcgcagccacaactccacaaaatgtgactaatgtcgaggcaggtggacccaagaagaatcttgtatttacagaccgatcgctcagacatgccttcatcaggaaagttttcctgctggtcacaatcatgttaataataatagcgataatgtgctccatcccattctacactgaagggctgagaaacttcgctcaaacgaacata…	5.57124 ( 5.00152 - 6.14095 )	[ g310.t1 g10473.t1 ; ]	IPR006214 Bax inhibitor 1-related;
g311.t1	scf7180000985950 : 900650 - 903317 +	atgatgggacgacctgtgtattcaagggattcatcctcaccggataacgattcgagtttttcgaagaaggaaaagaaccgtctggctgcggcgaggttccgaaacaagcagaaaacccagattcaggactataaatcgctttgcgagcagcaagagaaagaaattctccaacttaagaccgaactcaagatttcttccgagcgagttacggaactccaaaggatgttagacatcgcgatggcctacaggtcgatccccgttgcgttgtccttctctcagactacttcgcagcaaagcacggccccacaacccactgttacttcagcatctgaattggcgcaagcgttggctcaggctcaaatacaagcccagattcaggctcaggctcaagcgttatca…	2.10396 ( 1.80429 - 2.40364 )	[ g311.t1 g10474.t1 ; ]	IPR004827 Basic-leucine zipper domain;
g312.t1	scf7180000985950 : 903530 - 906245 +	atgctattcgatactaaccgcttccatatgatagttatgctaacatggcttttaattatattttacggaactcaaatgatatttactattttctcaaactatacgcctaagtggcagtgtgatgatggaccgatatcttcaaattgcgacgttttaaagaactgcaagggcaatctaacatttgtgaataatcaattctattctatgcgtcaggaaatgaattggttatgtcctccaaacagcaaatacgcttccatgttttcttcgatcatttttgtgggcgtatttttcggcactattacctggggcacaattggtgatctgatcggtagaaagcctgccacaatagcctcattaaccatatccatgagtgctaatctttacatcggtttcgcccct…	4.77044 ( 4.32264 - 5.21824 )	[ g312.t1 g10475.t1 ; ]	IPR005828 General substrate transporter; IPR005829 Sugar transporter, conserved site; IPR016196 Major facilitator superfamily domain, general substrate transporter; IPR020846 Major facilitator superfamily domain;
g313.t1	scf7180000985950 : 906320 - 907005 +	atgtcaaatatgcttaatgatgatgttagggatgttagtaggccacgctcgtggtggtgcccttccagccttaatttcgggttttcgccgcagcccttccgtaggctagaagatattcccgagccgaatctgaacgaaaccgaactcgaacaattcatcttcactctcggaggctatggcgaatattttgatcgggaatactacacgaggagaactaggttctccacaatgctggccgaaattaactatgatttgcttgaccgaggagtttatctaaataaattctacgcgttcattctgcttattgtagcctcaatcactctactcttcacgatgcttgtcattctggataggtcgcacaagactttcaatcaaggaccgatataa	1.10483 ( 0.726883 - 1.48278 )	[ g313.t1 g10476.t1 ; ]
g314.t1	scf7180000985950 : 907051 - 908239 -	atggtacctcaatcgagcttaataatactgttgctggctctgttggtattgatcgatacgtgctttggcgagagtcggatcaacaaagcgtcgtgggtctggccgtgggactatttcacgaggcccaaaccgcccgaacaatcgatcgaaatcagcgggtctctctactgcaacggacagccgctgaatgacgtctacatgaagctaatcgatgaagatgcctatttttccgacgaaatggccaaatcgctgacgtcccggacagggtttttcatgctccaagggaaggcgagcgatgatgatggtcatattgaccctattctaacattcgatcatgaatgcatcgtcaacaagaagcctaggatgctatgccatctacggacccgcgtccgtcttcat…	6.00077 ( 5.31849 - 6.68305 )	[ g314.t1 g10477.t1 ; ]	IPR001534 Transthyretin-like;
g315.t1	scf7180000985950 : 909440 - 910888 +	atgatgatgaagaattgttttcaaggcaatccgggtatgtctggcgaaatgggcaacgtaggggctccaggctttgacggcaaaatgggagcaccaggagaacgtggcaaagacagtgagcagctgatccccagaaagggtcatagaggaccccctggcgaaatcggacccccgggcgaggaagacggtgaaattggggagtctgggcctcctggcatggaaggtccgatgggattccaggacgcggccggacaattgggagatgaaggagctccaggtcaaggaggtcaggctggtggcgattctctttactgtccttgtcctggtagggacggcaagaagggctccgacgcatctaactacggctcgacaccaggccacacttctggagcgggcacc…	2.26321 ( 1.84855 - 2.67787 )	[ g315.t1 ; ]	IPR008160 Collagen triple helix repeat;
g316.t1	scf7180000985950 : 911890 - 913067 +	atggcttgtggaaccgtaaaatgtctcctgctaacggccttagcgatcaatatctgtttatcgatatcgatttgcatttacgatacaacacaagtggaaagcgactatttctttaacttcgttaaaaatctaatcctggtcgatctattcacaattgctgtcatcgccgtttggaaagaagatgagtgttgcattaaattcacctatgtcgtattcgttatcagattcatttacaacttcataatttacataaaggatttaccgcaacttgtgggctcagcacaaagcgatgaaactcaatccattatgggatgggttttagcgttcggacttaccacttcaaatatcctgaaccaaaccataattctggtgctgatcttgaagatgttacggtggtta…	9.55376 ( 8.42261 - 10.6849 )	[ g316.t1 g10479.t1 ; ]
g317.t1	scf7180000985950 : 913105 - 916389 -	atgtctgccaacgctctggctcaagatgctcagggattagagttgtcaattctggcctttataagtctagtcccatcgatattcaccgccgattctgaggaagacgtttacaatatcgagaaaaatatcgccaaggatgttctggtcttctcgaaaaatcgcgaaatgcctaaggaactacctatcaaaataatgtcgtatctattcatcaatcatatctcttatgtcgacgaaaaacagcagaccattcacattcacggcactttgctattcgcttggagggattcccggctagcgtgggacaagtcgaagtataaaaatgtcagcacgattgtccgtccgttcggctcctatgaattctcgaacatttggatgccgaagattcatatgactgaaata…	2.36048 ( 2.01832 - 2.70264 )	[ g317.t1 g10480.t1 ; lgc-28 lgc-24 lgc-23 ]	IPR006201 Neurotransmitter-gated ion-channel; IPR006202 Neurotransmitter-gated ion-channel ligand-binding;
g318.t1	scf7180000985950 : 917770 - 922774 +	atgcgacttttatttgtatttctattggttcctacattttgcaacgcattgaatattttattatttttaatcggcacaaatcaattcgaacgcggtatttttgagtttctcgcccagcaattagcactcagacatcacaatgtaataacggtgaagccgattttgattcctgaagagccgagactagtcaaaccgaaactacacttggttagggagaagaccgtcaagaatgtcctgccaaaatccctttacgagcctcttgaagaaatcgcaaagaagcttccctgggaggatgaatatcgaatcgacgcgtttgataaggtttattgggccgcgcacaatgctagttgctataagattctcaattcgaatctaatggacacgctgaagcaagaaaat…	5.01601 ( 4.65365 - 5.37837 )	[ g10481.t1 g318.t1 ; ugt-57 ]	IPR002213 UDP-glucuronosyl/UDP-glucosyltransferase;
g319.t1	scf7180000985950 : 923611 - 926479 -	atgaacagactcttccatgatgacttgaggctgctcaaatgcctggcaattgttctcctgattttgggcctgataggctcaataacgataattgggacttcgatcatgggtctgaatgagttatccttcatttctccagtagtcgggacaaacctgctcaactacgcgctttgcatttctttgatgattgggatcctgatgttcacgctgacgccagtcgggctctattcagtccttctgaatcagccaaccgtgatggttgccttcatgtgcctgacgttcttcatttcctgcctcggaggcaccacggctattttcggattcaggcttagattatatttgagcgacaatacagtgaagagctggatgatggatagtctgatgcatgaatatggaaat…	5.54822 ( 5.03171 - 6.06474 )	[ g319.t1 g10482.t1 ; tsp-16 ]	IPR008952 Tetraspanin, EC2 domain; IPR018499 Tetraspanin/Peripherin;
g320.t1	scf7180000985950 : 926720 - 929369 -	atgagaagtttagttttgttttgcgctgttgttgcgtcagccttcgctacacttggatacgatacgattgatggacaaacagtagcctcattccagtgtatgaaatcgcatgggtacgtgttttacatcgctcgtgcgtatcgctcttctggtgtggttgatccagcgggaatcgcctcaattgggcatgcttggagtggtggtatggcagatgtggatgcctatattttcccctgcgcttcggcaggatgcccctctcctcagacccaggttgatgcgacagtcaacgcgttgaaaggcgtcaaatttggcatgatctggctcgacatcgaaatctacaaatggcccgccaaccacgcctcaaaccagaacttcattcttgctttgggcaaagctttg…	28.0632 ( 26.7309 - 29.3954 )	[ g320.t1 g10483.t1 ; ]	IPR013781 Glycoside hydrolase, catalytic domain; IPR017853 Glycoside hydrolase, superfamily;
g321.t1	scf7180000985950 : 935740 - 939844 +	atgcatcctcggcctcagatcgccaatctaacactctcgttgttagtcatatcgtgcttcgagttaataatggctcaatcgctcaagcgaactaagaacttcgaaatacatagcgatgacctaattgaccgggccggtgaatatacgctgccttctttccacgacgaccccatcgtatttcgagttgtgaccccaaataataagttcatggtaaaactcgaagtgctatccgaatcgaatgaaaaaatttgcatgcgaaacaatgcggccctagatagtagtttagtgaagataggattaacgaaattcgaggatgacagtacagtctgcaacaacgacaatagtgtatccaattatttcatgggcaaagcgccattctatgaagtgcatgtgtatcaa…	4.25122 ( 3.83791 - 4.66453 )	[ g321.t1 g10484.t1 ; ]
g322.t1	scf7180000985950 : 941727 - 943499 -	atgcagtcttcccgaatcttcgccgccattaacctacttattatcttgtgctttctggacgtagcaaaatgaaatttatgccaaccgatcggaggtattcgttctgggccctgtccgggacaggatttaacgaattcggaaaaaatctattgcgttaggtacatggacttgtgcaacggaaaatctgactgtcccgacggcgccgacgagcgggaggatatttgcatttttcacaaattgagggccgaaaatctcgcaaatctacgggaggaagtccgaaagacggctgaaatgtgcaaggaggatttaagcagagcttaa	5.30317 ( 4.63811 - 5.96824 )	[ g322.t1 g10485.t1 ; hen-1 ]	IPR002172 Low-density lipoprotein (LDL) receptor class A repeat; IPR023415 Low-density lipoprotein (LDL) receptor class A, conserved site;
g323.t1	scf7180000985950 : 950420 - 955561 +	atgaggacgagctatgtgatgcccgtcgccgacgaacagacatacaccctatttcaggtgctgaagggctccgctctcttccttctagtaatttggacgatattcgctaattcgttagtattcatagttctctacaagaacccccgacttcagacggtgccgaacttattggtcggaaatttggcgttctccgatctggccctggggctgatcgtgcttccactttcttccgtctacgcgatcgcaggcgaatgggttttccccgatgctttgtgcgaggttttcgtatctgcggacattctctgctgcacggcgtcgatttggaacctgtccatcgttggactggatcggtattgggccatcacgagccccgtagcgtatatgaataagcgaaacaaa…	4.5235 ( 4.22203 - 4.82498 )	[ g10486.t1 g323.t1 ; tyra-2 ]	IPR000276 G protein-coupled receptor, rhodopsin-like; IPR017452 GPCR, rhodopsin-like, 7TM;
g324.t1	scf7180000985950 : 955650 - 957394 +	atgctgacccattcgcggatcaagcagttcctcctgatcggacaatccttcatctacctcatcgcgtttacttcgttgtattggcagattccgggactttacggggagcgaggcctcttacccatcgcgacacgcctaaaatgtagcggcaccccttggtatcaatgcactttacctctgctccaatttggacacgtccatttatccctcagtccttcggtagcctatcaactcctctcgttatgtggaatcgctctttcgatcgtcaccattctcctgcccaaatccaggaacattctgctctatctcggactatattacctgtatctgactgcttttgaggctggctctacattcctttggttccaatgggatactttactgctcgaatccggattt…	14.6422 ( 13.6285 - 15.6558 )	[ g324.t1 ; ]	IPR009613 Lipase maturation factor;
g325.t1	scf7180000985950 : 957450 - 959138 +	atgttggaagatctcttcctctgtcgtaacaagtggttctctcggctggagtggattctttctatcctcgttttgggagctgtcacctaccttttcgtccttcacttcggaattcaactggatttggcaaaaatgcagattaactcgaaaatcgtgttcgaccgcgctctcttcgacaaaggcatcaaaatcgccatgacgatcatcatccatgtggctcttctgatgttcacgattacggcacttattgccgcttatagaatctaccgccatcagtctcctggaattagaaaatacttgaccctcatcttcacaggaaccgcagctacagctctgttctttaccagctttgtctccttcacggttctggatcggaattccgcatcgagagttccagaa…	12.1831 ( 11.558 - 12.8082 )	[ g10487.t1 g325.t1 ; K11G12.6 ]	IPR009613 Lipase maturation factor;
g326.t1	scf7180000985950 : 959210 - 964539 +	atggctcagtcgaaggaaaagcgtgtgggccgatggtatttcggaggactggcctcggcaggcgccgcttgctgtacgcatccgctcgatttactcaaagtccacctgcaaacccagcagcagggcaagctgacgatcactcagatgtccagcaaaatcttcaagtccgatgggttcatgggtttctacaacggactgtccgcctcactgctgcgtcagctcacctactcgactactcggtttgggatctacgaaacagtcaaagctcaaattggatctgacaccaacttaccgttctaccaaaaggcgcttctcgctgggttttccggagcgtgcggaggtttggtcggcacaccgggtgatctgatcaacgttcgcatgcagaacgacatgaaagtg…	20.0429 ( 19.2922 - 20.7937 )	[ g326.t1 g10488.t1 ; K11G12.5 ]	IPR018108 Mitochondrial substrate/solute carrier; IPR023395 Mitochondrial carrier domain;
g327.t1	scf7180000985950 : 964670 - 965785 +	atgcaatcactattttatggctattttgtttatctcgtcctactcgaaatcccatttcatctcgatgctaaaacaatagttcgaaggcaatataacggaggctacaataatggcaatttcggcggttttggctatggaaacaatggaaaccaggaggaagaggaccgtacgaagggcagcgtgggtaattcgaaccaaaccgagaaacccaagccgggctacggtaattggaacgggaattacggaggaatgggtggatataacaataacggagaaaacggtggaggcccgatgggcggtatgaacgggtatgggtttgggaatcagaagaaggttgaaaccgagaagggtagcatcggagcgacagaggagccgaagaaaaataacacctgggggaat…	3.23282 ( 2.7225 - 3.74314 )	[ g327.t1 g10489.t1 ; ]
g328.t1	scf7180000985950 : 965795 - 968059 -	atgccgatcggtctaatattatttcaactcttcacattttcgatatttaacgtatcgaatggcaacatcgaaaccgtactcaatcagctgaaggatggtattaccgactttgaaggccagccaaccgagagcttcgatgactaccgaatgaatagactcgctacaaccctctggaacgaaataatcgagcctgggtacggtagtttggatgcggctgtcaagcatcgacatatgaggaagaggggcatcggcgaccctcccgacgactccccggcagatattccggaagaatttatcaacgaccctctgaccaagactatgcactctatagctgggatatgccatgccactgaatgttggttcaatatgacgggtattgtctatattcaccggattatt…	3.67891 ( 3.31719 - 4.04063 )	[ g10490.t1 g328.t1 ; ]	IPR001839 Transforming growth factor-beta, C-terminal;
g329.t1	scf7180000985950 : 968470 - 975184 +	atgtcggagagatttcgtgaacgactgggctatttatccgacgaattcgagggccagctgcggtcggtgtccccgatcattggtgggtcgagctcgcgacgagcctcaaggtcacccagacccccgccagcaggagagcgcgaaatcggggtgacacatccgctcgtccgagattctcgaccggacatcatcgcatggcccgcccctccaccacaaccgctagcaatactcactccggtttcgccgtcgccgatctccccagtgtcgacggcgtccataaggcacagcgagtatgagtccgcagctgcgtcgtcgttgctcacaatgctaaaggttgcaacaggaccaaatacgcctagaggcccttcaccttctcctggtagagaaactgagctgaag…	25.7176 ( 25.2564 - 26.1789 )	[ g10491.t1 g329.t1 ; tag-278 ]
g330.t1	scf7180000985950 : 975193 - 981899 -	atgccgaccatcagcgaggactctgaccgccaccacgcgtcgttgagcggtttgggaggagggctgacaggtgctggcgagggtctgggcggcaatgcggaggaggccggcacgcacgatgccaacatcgagcagctgatggtgaacatgctagaggaccgagacaaactccaagaacaactggaacagtatcgacgtcaactcgatgactcagggcagaaaatccgagatcaggaacgagaaatggagagcctccggcggcaatgtgacatgtacacacaacatctaccaaatgatctgcaagcgatgactaaggagctggtccaaatacgtgagcagctgctggagaaggacgaagagattgtcgaattaaaggccgagagaaacaatacgcgttta…	21.9872 ( 21.5935 - 22.3809 )	[ g10492.t1 g330.t1 ; syd-2 ]	IPR001660 Sterile alpha motif domain; IPR011510 Sterile alpha motif, type 2; IPR013761 Sterile alpha motif/pointed domain; IPR021129 Sterile alpha motif, type 1;
g331.t1	scf7180000985950 : 983470 - 988018 +	atgactcatcccattcaggttctgcttcttttgtctataacatttgatttattgcttggcgatgacgagattctacgtccgtcagcaatcattccgtggtcccagtaccagagacgaatggcccaaatgcacaaaaatgaaatccacattcctgtttccgctgagcgacctcaaacatcgccactaatccccccaactcgacccaaggagacccactttgtgggcgtctatgagcccgcgccaatccccagcgaatatctcatgccaaatcccaattacccatatgtggcgacgcaaaaactgaatccaggtaaatctcagcacaaagtgatccgtcctcagctgaggggtcgagttccagccgagccttcggacttcgctcatatggggcattttaaa…	2.36822 ( 2.19932 - 2.53711 )	[ g331.t1 g10493.t1 ; F59F5.7 ]	IPR019545 DM13 domain;
g332.t1	scf7180000985950 : 988330 - 989131 +	atgctggacggaattgtgcagagactgaacaaagctaagcattctatcggcaaaagttttgcagcgaaaagaatacgatctaaagaagatgaacgggaattctatctatcgctatgcttactatacaatcgcaatattaatcagtttatcaaacatggaacgaaatctatcatcacccagcgacctgataataacgataagaatgatacaagaaaaatttgcaaggtttcattgccccgaacaaaatggctgaatacgattaaagaagaggcggaggattctcaatcaaaccgatcatttaagtaa	7.56237 ( 6.5206 - 8.60414 )	[ g332.t1 g10494.t1 ; ]
g333.t1	scf7180000985950 : 989148 - 990919 -	atgaatattcgatttttactgttattgggactagcagtttgtctgatagtggaattggatgccgctaaggatagaagaaggaaaaaaccaaccagaaaagacgacgatgaagaaacagaagacaaaaatcaggcaggattttcccgggaggaggaaaggaaggaaaaagctgatagggtagccggattggttgaacgtcagaaggagcgtgcagaagagaagaaagaaaaagaagagagttctgaagagaaagatgacgagaagtccaaaaatggcactaatactaaggagattcagattccgaagagaatgagacgtaaccaccatggagatcacggcgagctttacgaaaccaagccctcgaaagagatcaatgacggaaagcagatcgacatcaaa…	24.7682 ( 23.7762 - 25.7603 )	[ g333.t1 g10495.t1 ; ]
g334.t1	scf7180000985950 : 993800 - 999239 +	atgccggaagaaaacgagtcatcatccatgggtggctcgccgaagagcagcaaggcaggagcgagtcagccacaaccaaaatcaccagcatcgagcaaaatgagcaacggctgtccccaggtcatcatctcagcgccaggaagcccagaggaaatcgaaaacgataaggatttctatcttggggacgacgactatagcctatacgacggcagtcagtttctgggcgttcacaacgaattcgacatgagttccacgctatcgctcaacattcaaggggacacagtcgcattagttcctacgcccccagatggaggctatgggtgggttatcgtcattgcagcgttcatgtccaatttgatcgttgatggcattgccacctctttcacggaattcaaaaat…	12.2667 ( 11.8988 - 12.6345 )	[ g10496.t1 g334.t1 ; pes-22 ]	IPR011701 Major facilitator superfamily; IPR016196 Major facilitator superfamily domain, general substrate transporter; IPR020846 Major facilitator superfamily domain;
g335.t1	scf7180000985950 : 999550 - 1004171 +	atgattggcctacttttgtcgtctttattatttttgcaatgtattcctggacaggttctaagagcccatatcggaaaacagcctgtattcacatatcaaccaaaagatacttcggcggttgaaggagaagcggttgagttgacatgtgaagcagaaggtgaccctagacccacaattttgtggttgaataatggaaggactattgtaccgtctagtagatatgaattcactaaagccaactccaagctcaggatatatccgtttcaagtagacgatgtcggaagttattcttgtaaagcagaaaatatccacggaaagatcgagcagaatttcaaagttaatttggctcaattggagaaaccaattattgttgatgccccaatgtcgaagaaagcgaat…	6.14447 ( 5.87188 - 6.41706 )	[ g10497.t1 g335.t1 ; pxn-2 ]	IPR002007 Haem peroxidase, animal; IPR003598 Immunoglobulin subtype 2; IPR003599 Immunoglobulin subtype; IPR007110 Immunoglobulin-like domain; IPR010255 Haem peroxidase; IPR013098 Immunoglobulin I-set; IPR013783 Immunoglobulin-like fold; IPR019791 Haem peroxidase, animal, subgroup;
g336.t1	scf7180000985950 : 1004186 - 1009569 -	atgcgcagtaaactcaaactccccaacacactcaaagtccccgataagctgtccaaaacccaatgggagttcttggtcatctctgtcattctagtcgtcgtgctcgtgtgcatctattttatcgctctaattagcgcgtcgccacattctggcgagtattttaaagcgctaacctgggtgttaaccgagatggtgtggctgctagtgttctggggcatgatggccgcggtttgctacttcgccctcaaccacctgggcgcgacgccgtcgagtgccgtcatgggctctgattcctccacaagacaaacgacgaacggcactacggctgctacaggaagtagcgaatggacgaacgaagtggtgaagtggctgtacgacaatttgcacaaagtgccacag…	16.8856 ( 16.4937 - 17.2775 )	[ g10498.t1 g336.t1 ; R11G1.6 ]	IPR000008 C2 domain; IPR002219 Protein kinase C-like, phorbol ester/diacylglycerol binding;
g337.t1	scf7180000985950 : 1014560 - 1017049 -	atgaaactatcagtgccattttccttatattttatatttagctgcatcgcgttctttctgctgggaaaattactattgattctgggagtgaataagcgagtctacaactacgtgcctggtgaatgctctgtgattccgaacttggacggcgtcatttcgttcgactcctcgaccgatggtctattgtttatgagcgtgaacccacatgaaaatggctcgcacggacacattttcacgtttaatgccgacaataaaaccgcctttgaagtgacaccaactaacgggcttatgaaaatgatgcctcaggcaatttcggtcatatccaataaacagaatgttcatatcatgactctgaataagcgaatgaaaacaacgactttagaaatattcaggtattta…	6.41874 ( 5.78138 - 7.05611 )	[ g10500.t1 g337.t1 ; K11E4.3 ]	IPR002640 Arylesterase; IPR011042 Six-bladed beta-propeller, TolB-like;
g338.t1	scf7180000985950 : 1017700 - 1027783 +	atggagaggcgcaaaatcgtcttgttctgcacatttttaatcgcttatgtgaactgccagtccacggatcgagccaaggctgatcgagtcacgaatctgcctggaatcgcctttccaacgagtttcaaccagtattcgggatatttgaaatcctccacggataatggcacctcacctgatctgcattattggttcatcgaatcacaacagccaacatcttcgatcgtctggttcaccaacggaggcccgggctgcgcgtcggatttcggaatgatggacgagatcggaccattccgcctctacaaggacagttcaactctctacgaaaacgtcttctcctggaataaaattgcaaatttgctgatcatcgatgctcctggggttggcttttcgataaat…	8.3665 ( 8.13775 - 8.59524 )	[ g338.t1 g10501.t1 ; Y16B4A.2 ]	IPR001563 Peptidase S10, serine carboxypeptidase; IPR018202 Peptidase S10, serine carboxypeptidase, active site;
g339.t1	scf7180000985950 : 1027791 - 1030809 -	atggcgtcggaattggtgagagcgctcgtgaatcggccagatatcacaaagccacgatgggatcagaataccttcgaagggcgggctaaacacttctttgccatcacaaatccactcaacttggcgtacaccgatgcacaactcgatacattcaagactatcgttgaggaatacaaaaaagaccgagtgccggagaatctgacgctgaacgaactatggaaggcaaaacacgtcgtggagtcggccttccaccctgcaactggcgagaaaatgttcgtggtcggccgaatgtccgcccaggtgcccatgaatatgctcatcaccggtggaatgctcactttttacaaatctcccgccgccattatcttctggcagtggtgcaatcagagctttaacgcg…	12.4054 ( 11.8064 - 13.0045 )	[ g339.t1 ; ]	IPR004686 Tricarboxylate/iron carrier;
g340.t1	scf7180000985950 : 1031330 - 1036725 +	atgaccacatcgtcatctagcgttatcgaggacgagaatgcacatgtacaggagttgaagaagttatttttatcgtgctgcatcaatggtgagcaggtgctgaacagctctgggcttcaggcgctctgcgaaaagctcaaattgtccgaattcggctacgagatctccgagcgcgttctcaatggctacaaattcgtcgatttcaatatgttcaaagaacgattcgtttcgatcctgccggaaatcatcgatgtgtcgagtggccaagtggatccgattgcgtatcgcatcaaggagaccgcgctcaggctcggctacaacgaggggcacagattatcccgatacgatattcgacttctatgcgagaatacgcccggcttagagcagctttcgatcatc…	11.6279 ( 11.162 - 12.0938 )	[ g10504.t1 g340.t1 ; T04F8.6 ]
g341.t1	scf7180000985950 : 1036930 - 1040324 +	atgaagcagttcgcttcatttcatattttcttcatactttcgattttactgtatcaacaatcgtattgtgaagatggtagtagcgaaaagaagaaggagggtgattcagttctggataaactggcgatcaacctcgctggagccgcagtgaaatcgattttgcccgggtttgaagctacgcaagcggctcagagtcaaaatattgaaccttcatctgaaatcagacgatcgccacaaagagcttatggaagtcaaacctacgaagcagcccctcgagatccgtttagtttcagcggtggctcgccagtgagcttccaacctacgtatatgtctcaatctcaaccagcgcctcaggttcaagagtcctactcccctcaaatcgctacgcaatcagcgatg…	4.83756 ( 4.45778 - 5.21735 )	[ g10505.t1 g341.t1 ; F22F4.1 ]
g342.t1	scf7180000985950 : 1040329 - 1043039 -	atgctctcccttctatcattgatcatcgcttcgggcactgtattgagagcggatactgagctatgggagtccatgacatatcccgaccctcggacaaacgccacagagtgtaatatcgctgacagtgggacgttatgcgacccagatcacatactaactgatacctggcgccagaccatctatgaaaatctcaaacaacatatgctcaagttacaactagccgatgtccgatacaccaaagaggctgaagcggagtgcaggatgaacgacactgaaggcgttcagattttcgtcattcttgcccgacgaattaatacagccaataataatcagagtatcactagcaatgatttgaccagcttcggccacggtctccgagacgcgtatggcttggataag…	5.06477 ( 4.64116 - 5.48839 )	[ g342.t1 g10506.t1 ; C09B8.3 ]	IPR007621 TPM domain;
g343.t1	scf7180000985950 : 1043306 - 1047909 -	atgattattcgagcgctacattcgacggtgctgctctacgtcggatcagttctggctcagtcgtccacgaccgcagaagaggaattgcccaccatttataaattcatccaggataattcgtatatttgcaatccagtgctattaggagacggcagtttggtgacttttctcacagaggaacaaagcaaaaattgctcggaatgtgatcggtttgtgttcgattttgtgccgaacaaagcgtgcgcaacgcggacgtccggcaaccaggtggagaccagcgctggctgcttcgatgtgccacaattatgcgtggaagaatacgtactgaggtattcgaacaaattcccgacgacaacaagacctcgagtaacaacgaggccgacgacaatcacacgaaag…	1.95514 ( 1.79382 - 2.11646 )	[ g343.t1 g10507.t1 ; F54E4.4 ]	IPR003582 ShKT domain;
g344.t1	scf7180000985950 : 1054914 - 1061232 +	atgctgaatccggacgaaggtccaatcagggccgctgcccatctcagtgttattgtgccacccacgatagtctacttcgaaaattaccaaacgaatagaagtatcgaagtgttcgagggaacagagctgaatgtgacatgcgtagcgccaaacaccaaaccgaaagctcaaatttattggttcatcaatggtcaacgggtagaagataggaatcgagttaacgagaaggatgtgtatcatatgaataaaaccacatcggtgtactcgtcgttcttgtggaagccgagaagagaagatcaaaagaaacaggtcgtctgcgaggcgagccagtacatctctggaaagaagacttccgcgcatctgactgtggatttgctctatgctcctgatcgaccgatc…	13.7705 ( 13.4505 - 14.0905 )	[ g10508.t1 g344.t1 ; syg-2 ]	IPR003598 Immunoglobulin subtype 2; IPR003599 Immunoglobulin subtype; IPR003961 Fibronectin, type III; IPR007110 Immunoglobulin-like domain; IPR013098 Immunoglobulin I-set; IPR013162 CD80-like, immunoglobulin C2-set; IPR013783 Immunoglobulin-like fold;
g345.t1	scf7180000985950 : 1061334 - 1063768 +	atgccggccccgttcgatatctcgcttatttcgacgcttctgttattgatcgacttggttctgcttgttcatcatgtagacggctttcacgttccatgttctcagaaactcattggaagtccctgtctatttgatgaggaatgctacgggatgaactccgtctgccggaaaggaagatgcacctgcccgacgaatttcgaggaattcaatattgatcccgagaagcgaatatgtcgactggccccgtcgaagattggtgatacttgccaacgagattgcaagccacctttgctttgccgtgatgggcgttgcgagtgctacggcggcagtattatcaacaacgagtgtgttgttccctgccctgccggtcagcagctgtacggtgtcgagtgtacccga…	5.65255 ( 5.29495 - 6.01015 )	[ g345.t1 g10509.t1 ; M03F4.6 ]	IPR006149 EB domain; IPR006150 Cysteine-rich repeat; IPR009030 Insulin-like growth factor binding protein, N-terminal;
g346.t1	scf7180000985950 : 1064039 - 1068253 -	atgtgcgacgacgaagttgctgccctcgttgtggacaatggctccggaatgtgcaaggctggattcgccggagacgatgctccccgagccgtctttccgtcgatcgtcggtcgccccagacatcagggcgttatggttggaatgggccagaaagactcgtacgtcggagacgaggcccaatccaaaagaggtatcctcaccctgaaataccccattgagcacggtatcgtcaccaactgggacgacatggagaagatctggcaccacaccttctacaacgagctgcgtgtcgcccccgaggaacatcccgttctgctcaccgaggctccactcaaccccaaggccaacagagagaagatgacccagatcatgttcgagacgttcaacaccccggccatg…	191.262 ( 189.285 - 193.239 )	[ g346.t1 g4624.t1 g10510.t1 g20612.t1 g22886.t1 g35304.t1 g14679.t1 g4079.t1 g4080.t1 ; ]	IPR004000 Actin-related protein; IPR004001 Actin, conserved site; IPR020902 Actin/actin-like conserved site;
g347.t1	scf7180000985950 : 1071194 - 1072928 +	atgagcacctcagtgttggtgggaacggtgacaggcatcacggcggtcatcacgctgggagcgatcgtctctgtcttctatttgatcaacgacatcaataccttctacgatgactccatccagagtctcgaggagttcaaggactcctctaatggtgcgtggcactcgatgcagccgaatccattcgacgtgagagagagacgctcggtgttcgccagaagacgcagacagggacagtgcaactgcggacaacaacccaataactgcccacctggaccaccaggaccccctggacaggctggaagccaaggagagtctggatatcctggcgagcctggccaagcaggagttgctggaatcggtctcatctccaacgagcagggaactggctgcattaaa…	134.792 ( 132.031 - 137.553 )	[ g10511.t1 g347.t1 ; ]	IPR002486 Nematode cuticle collagen, N-terminal;
g348.t1	scf7180000985950 : 1073544 - 1075129 +	atggataccccggaggccctggacccaacggaaaccctggacaagctggaggacccggccaatcgaactcccggtcaggatggaaacttgggtggcgactccgaatactgcccctgcccagctcgtggtggatctgctccagtcactggcggtagcagcagcacctacacccagcccgctgccccatctgatggtggctaccgccgtcatcgcgctcgctctcacgtccgcgcccacaagagagtcgtgaagagaaagccccaaggctggtcccgcagagccgctgtgaagagacgcgccgcagccaagagacgcgccgccgtcagaaaggtcgccgccaagagaagagcgtaa	203.83 ( 199.976 - 207.685 )	[ g348.t1 g10512.t1 ; ]
g349.t1	scf7180000985950 : 1075424 - 1076623 -	atgtgtctatccggcatcggtcagattatattcggcgtcgttatgattggatgcacaattctgactgctgtagcgttattcactcctgattggagaacagcgaagaacgacgttcaaaacggggaatttaatgattggggcggcttgatgccctggagctgcatcaatcattcacagggacgcgagtgccacaattggtggaatagtcttcctggatggctaaaagccgtcgtcattttgatgatcgcgtcgctagtcgctgaaatcataacgctgatttggaatacatttgtattctgtgcctgctgctgcaagaaatacctcattcacccattggctttgatggcattcatcattactgtgatgttattaattgtgatcattatatacgccgccaac…	25.3572 ( 23.8467 - 26.8677 )	[ g10513.t1 g349.t1 ; clc-1 ]	IPR009545 Tight junction protein, claudin-like;
g350.t1	scf7180000985950 : 1080164 - 1083028 +	atgtttgagcgacgatttttgaagcatactatgccgagattagaagccacaatttccatgcttcacgtatggacaatcgcagcgctatcagcccatagatattggaagatatcaaggcctgtaatatctcgattaaaggatacggtacaccgcgccagaagtatgctgatagttatgctaatattcgtgctgatatttcgagctccaacattcttcattgaattagaagtgaaattgtcgccgaaatttcggatatcaaaacgtattgccgccactgagatcctatcgccatatcgttttctgtatcattcgattttgaacccactatttcaaaatatccttcctttcgtgtggatgagtttattttctgtgctcacattacgggaaatttatcgaagt…	1.71495 ( 1.41818 - 2.01172 )	[ g10514.t1 g350.t1 ; C09F12.3 ]	IPR000276 G protein-coupled receptor, rhodopsin-like; IPR017452 GPCR, rhodopsin-like, 7TM;
g351.t1	scf7180000985950 : 1083274 - 1088913 -	atgaaactccactctaatgatcccagggcttatggttacgcctcgacatcaatttcacccccggttccagaaaggaaaggcagcctacgtcatgggacgactaaatcgcttcgaacaggcgtcatgcctagtcagtctgagacccaattgcacaataatcacaagaatgaatctctaatcgctcacgactatgaactagcgctaagcattgatcagatggaacgcgatgcctgggagaggcaagaatacgcgcgtcgaaggaggctggaggaatcaagagatccaagcctgcaaaggaatgagaaaaagcgaaaatctgttatgaagaagttcctgaatttcactgataagcttcttggaataaagaatgaccgagctatgcccagaagtgcatcaaga…	11.2364 ( 10.8489 - 11.6239 )	[ g351.t1 g10515.t1 ; ]	IPR001394 Peptidase C19, ubiquitin carboxyl-terminal hydrolase; IPR018200 Peptidase C19, ubiquitin carboxyl-terminal hydrolase, conserved site; IPR028889 Ubiquitin carboxyl-terminal hydrolase-like domain;
g352.t1	scf7180000985950 : 1089818 - 1096563 -	atgccacgtcgccgcgcgcccataattgatggtgcaccgccgcccgtcaaggctccgcgagtgcgcaagaagaagacggacattgagccgaagccgcttcaacccgcaccggacccctacgatccgaccggtgggggtgcgctgatgcagatgcaaaacggctacgcgtctatggatgatggcagcatgtacactcaggatgcatacggctacgcttttggcgcgcaaccgcccttcgctagccccgagtctagcggatctccctatgtaatgacgcctcagaacggcactccacagccccctagtcatcagatcatgatgcgtcctccgatggtccctccgtcacagccctcgtccatgggcgttcctcctcagatgccgcaatcctctcacctcgtc…	55.0284 ( 54.1873 - 55.8694 )	[ g352.t1 g10516.t1 ; ldb-1 ]	IPR002691 LIM-domain binding protein;
g353.t1	scf7180000985950 : 1102263 - 1106753 -	atgtcgataatccaaagcaattggccttcgacgtgcgcgctcatccccgtcgtgtccgtattggccgcgcccagggctcttccagtggttgaccatttgcacagcagcagccatcagcgaggaacgacaacgacagcagcagcagcaacgtcggcagccacggagcgatcgcccatcgagaggatgcagcacatggtcgccggggcggccgctggccatagcgcaaacaccccgacaagcaacggcacacccccggatgggacgagtcctcgtccacctttagctggtctaaatggtggtattccaatggattcgatgctgaacgggaatggcattattaatggtatcaatgggatgaatggtatgacatgcggaacgatgggccctcccggtgcgaat…	17.7041 ( 16.7251 - 18.6831 )	[ g10517.t1 g353.t1 ; ]
g354.t1	scf7180000985950 : 1108261 - 1113363 -	atgatttcagccccggaaggcatgtacgtggcggtcggttctgcactgggtgtggctccgtcatcggagtccgaagcggctccatcatcgtcttcggccaccaggatcgtgtctcccaaatctgcagccggctctctcattgaccacattggcgtcgtccttcagcagcgagcacagagcagtccgacgctgagtactgcatccacagagagcccagagccattatcgcctaagatcgtcaaacgaccactgcagacagggctcaccttggaatgtgagagcaagccgaagaaatcgaagaaggatgaagaggaagtctcggatatggactcgtctgatcggggcactcacgacgacaccgtgacgacggactcaatttcaccaaacgtgattcgaccc…	27.2524 ( 26.5841 - 27.9207 )	[ g354.t1 g10518.t1 ; ]	IPR004979 Transcription factor AP-2; IPR013854 Transcription factor AP-2, C-terminal;
g355.t1	scf7180000985950 : 1114974 - 1116511 +	atgtcatcgaagaaaatattgaagctctacgcaaatgatagtttgataaagttaaattcatcactgaaagttatagttcaaatattactggatcggctttatcaggacttgaacgaatttgcaaattattataatcttcaaaaccataattgcttcaaaatgcaattgtcgaataacatatcaatcgatgaacatatagagattgtcgatatttcgaatcaaggtcaactcgattcttggattcaggagaagaacaatgataagaaccatcttcatctctgcattgtcgaatttccacttggcgaaagaactcatgatagtgtatcagtagttcatctaccgttaaatattcaccttcccgaaacgcttaccgaaactaactcggacctcaagaaatcg…	7.25363 ( 6.43806 - 8.0692 )	[ g355.t1 g10519.t1 ; F52H2.5 ]
g356.t1	scf7180000985950 : 1116934 - 1118707 +	atgcagcttaagttcgcatcgttgattgccttgactctgatcggatttgggaattgcgctggaacgtggtccacctggggagcgacgtcgtcgacttgcggaagctgtccagccggaaccgtcaagtggggccgaacacgcacatgcatccccgatgctcctggagccacttgcgccggagaccgcgttgagtggacccaatgcatgagcaccaccacgagtccgcctcagaccacaacaacaaaaccaccgacgaccacaacgcctccacaaacaaccacaaacggatgcgatcaatgggggcaatggggagcgtatggggcctgctcgaaggactgcggaaactgcggaagaagaacgagaaccagaacttgcgactcgctggctacctgcccaagc…	12.4821 ( 11.8219 - 13.1423 )	[ g10520.t1 g356.t1 ; F11C7.2 ]	IPR000884 Thrombospondin, type 1 repeat;
g357.t1	scf7180000985950 : 1119864 - 1124290 +	atggactctgtaatgcgtatttggcggtcgttaggtagtgtgattgagtttagaaagaagtcaaagcatcggaacaaagacgaaacttgtacgcaatgccaaaacggaactgtctgtacctcatctaagcactcatgttctggctctacagcagcggggaaactagatttgtggctcaatgagcagaagcaaaatttgaatggcaaatttgatatagctgatgtctctttaaatgatgtacaatttatacggtctattggggatggatccttcagtactgtctacaaggcaaaagatgtgaagcggaatttgatcatagctatgaagataattcaacgtacccacatcgaacggcacgataaagttgccgcgattgaacgtgaaaggaatattcttcac…	29.9901 ( 29.2388 - 30.7413 )	[ g10521.t1 g357.t1 ; pdk-1 ]	IPR000719 Protein kinase domain; IPR002290 Serine/threonine- /dual specificity protein kinase, catalytic domain; IPR008271 Serine/threonine-protein kinase, active site; IPR011009 Protein kinase-like domain; IPR011993 Pleckstrin homology-like domain; IPR017441 Protein kinase, ATP binding site;
g358.t1	scf7180000985950 : 1124306 - 1128033 -	atgattgatgaagagcatgacatagacgatttgctagggggcatggaagatctcgagaactccctgttccggcgaccgtcttcgggcccaaagcgcaaaccagccacttcaacccagagcccagcatcctcattgtctattgccgatacgctatttggacctagagggggcacagcaccggccagaaaacccacagtgacttttcaagactcagcgtctttaataacttccaacgcacctgaacccacaagaaaattaactccgactaaatcaaatttggatagtattttcggagaatcgacttcaaatgatgctaagtctggcagtgatagtctatctcgaccctccagattgggaacttctattggaagtcgacgggaacaaactgctcctcaacaa…	4.60319 ( 4.27672 - 4.92965 )	[ g358.t1 g10522.t1 ; Y43F8C.4 ]
g359.t1	scf7180000985950 : 1128994 - 1132126 +	atggctgattttccgagtaacgctcaggatacacagttttacaatgtaacatacgaacatattggcgaggcggaagcaatccattttgatggaagttgtacgaagacttttctggttccgaacaaagatcgaaccctctgcattttgccaaatcgcatcgacgtggctcgtcattatatgatctacggtggcatcgaggccctccgagagtgtcctaaggtctcattttcccgacttctctcattcggtcgctatatgttcgatctggacaagtatgaagctgttaagaaactattcgagtccgaaaaatttacgaatgcagcgaaacaaatctgccctaagaataagcaatacctggacccgtttcagttcaattttattattcaagtgccaggccaa…	3.55917 ( 3.16018 - 3.95815 )	[ g10523.t1 g359.t1 ; ]
g360.t1	scf7180000985950 : 1135994 - 1141573 +	atgatcggttctgggcagggaggaagaggaagggattacatgacattctccctctcttgttcgtcgaacgaggacatgactgccacaacgggttcttccggtgacgataaaccggcaggcgaagaccacgtcgatcgactcgccattccgggagctcgacccccgaaattctctaccggttgcggatcagatgaagaagtgaggtgttgtacgaccgttgcctacaatggaaacggagttcgattcgaaggcatggatcccgaaatgattcctccgtcgctttctggaagccagcgcacaatctacattgaagatgacccgaatcgagagacctgggacaataaagcccaatttatcttcggagtgatttcttatgcagttggtctggggaacgtttgg…	3.56835 ( 3.30754 - 3.82916 )	[ g360.t1 g10524.t1 ; ]	IPR000175 Sodium:neurotransmitter symporter;
g361.t1	scf7180000985950 : 1141884 - 1143027 +	atgtatgcgatatttgcaattatcttgggtgacaatactatttcaacttgtaggacagttcttctgaacgatattatattatccggtgacccagttcttctttcaaatatcgaatgtcttgcacatttttatgtgaaatcaaaatgtttacttatgttaagtagtgacttcttaaacatagcaagtgagttattcgaatctcaatacgccaatgcaaatccaagtcaaaatcacacaattcattga	5.75084 ( 5.01601 - 6.48568 )	[ g361.t1 ; ]
g362.t1	scf7180000985950 : 1143035 - 1144653 -	atgaaacgattattggttttgggacttctggttctgccaggatacgttcaatcagcgatatgccccatggacgagcaccaaatctgcaaccctgattccgaggatcacatttgcacctgcagcgtagcgcagtccgatgaaaaccccgtgaaggcccaatcatgcaacagtatgattgaacgtgatgaaagtggcaatttccccgtcgtctcagtacaactcacactcgatgactctgtagacaacctcgacgaatggccggagcaatcgtttagagaagccatagctagcagtttgagggttaatgaggacgacgttataattctcagagctaactgtaaaggcactgaagaccaacttaccgtgcagtttgggattctcaagaaacaaaacaacagt…	40.8875 ( 39.2395 - 42.5355 )	[ g10525.t1 g362.t1 ; F13C5.5 ]
g363.t1	scf7180000985950 : 1145416 - 1151373 -	atggtcgttttgaaaggaattccgaatcttccagattcggacgagggtacaactagcgcacgtcacgccgcctgtaatcctcggcgtctctgcgcgcgaaccctgagagcctcgcggcaaaaaaaacagggaaaaatgagcgccgaaggaggcggtacggtttccgtgccgatcagccccgacaaatcagatccgatccaaaccacgatactcgccgacaaaccgtcttcagtttcgtcaatacccccggcggatccgttctcttcctccagacttaattctctcccagctataaatggctctttcagtagtccgaacactgggcgaatgtcatcagagtcggcggcaattgtggaggaatcgttagccttgctcggacttcattcctcgactacgccc…	38.5086 ( 37.617 - 39.4002 )	[ g363.t1 g10526.t1 ; unc-96 ]
g364.t1	scf7180000985950 : 1153140 - 1155743 -	atgctaccacagttctgtatatcactacagaagttcgctgttttcttgctcctggcactacctcatattacgttatctttgagtttgatccaaagaagacaacattatcgaagaccgatttgtgagtcatcacaagcctgttcgtacgtcgttaacggaattgatatgactttttgcgactgtcccggcgaagacagatcgtgccctaccgggccggaattctcaataaactcgaaagggactgtctatcagttctgcgagccccgaaaagtcccaatttgcgatgaggggcaagtagccacctcagtagaggatctccaaaccgccatccactgcgtgtgcccagacaatatggtccacagaagaagaaagatcccaggcacgcgaaactccgaatac…	2.06709 ( 1.82543 - 2.30875 )	[ g364.t1 g10527.t1 ; M6.4 ]
g365.t1	scf7180000985950 : 1161261 - 1162023 -	atgctacgatgcgcactagttttccgaattgcctctattaaccaacaattattattgaattattttcatgtgaagacgtggtttcaaaacagaagagcgaaatggcgcagggtgcgaaaggacggcgatgaagatgaattgccgattcaaggcaattgcgccaacaatacgccaattgacgcacagtcattgaatgccaggctagcctccgaattgaatcacctcgcccaaaacccacccgaagcattctcgtttacctccagattttgtgagtag	7.55033 ( 6.69828 - 8.40238 )	[ g365.t1 ; ]	IPR001356 Homeobox domain; IPR009057 Homeodomain-like;
g366.t1	scf7180000985950 : 1163125 - 1167123 -	atggatgcaaaattttctattgattgcctcctacaggcttcctgcgctaatccagatcagcaaaatgatgaatccgacctgaagaagaatgacgcagaggcgaattccgaaagttcaaattattcgccgaattcgtcaattcaagatggatcaaaacccaccacaccagttatggtcggtcaaaaccccgcaacgcaatttctcaactccctgaattaccaactgctctcgcaacaattagccgctcagatggcacaagccgccgcggctaccgtaggccaacaacagcagaatggaggagcggggccctcaacgttgcctcctggaaccctaccaaatgccccggaactaatgcaaggtctatgggacttgaggatgtcatggctctatccctatatg…	5.4631 ( 4.85497 - 6.07123 )	[ g10528.t1 g366.t1 ; pha-2 ]	IPR001356 Homeobox domain; IPR009057 Homeodomain-like;
g367.t1	scf7180000985950 : 1169584 - 1175476 +	atggccgacgccaatccaaatgcagtcgcggagggtggtgaacaggctcaagagatgcccggaatgtggcaaatgattcgtaccttggcagggcgcatgatgatgatctacttcgtgacaagtctcatcaaaggttttaccggtggccctaaccaatcgcaaaatgcaacgatcaccccgtcggtcaaatatccgccggcaaggaacctctttcctcccggacagcttttcgacctctacatgtacctggacgaatcggacgaaacgttcatcgaattcgagaagggcaacttgttttggatggaaaaaggcctcaagtacggcgattattcggctggacccgataaggacggcatcttggtgtttcaaagaacaattcccactcctgaagtgttgctg…	20.403 ( 19.7578 - 21.0481 )	[ g367.t1 g10529.t1 ; C36B7.6 ]	IPR008429 Cleft lip and palate transmembrane 1;
g368.t1	scf7180000985950 : 1175624 - 1176724 +	atgacgaaaaccaaatctgatgtagtaaataccgagtcaactacatttgcaaatgatgccaattcgactacggagaattcgatctctaaatatggagggatatttaatatttacgactatagtacgcattcttacaacggctttaatatcgctgctatagcgatatgcttatttttgatagtctggtttatattcatgatcgttcgttatacggtattccttcggggcgttcggccgagaagagacacgatttggagtttctccggaaaccccatgcaattgaggaagaacggtcatattggaggtgtcagggacaacctcggatttgaaggcgatatgactcgacagaccagatttgatagtattcagttgtaa	4.02529 ( 3.07081 - 4.97977 )	[ g368.t1 g10530.t1 ; ]
g369.t1	scf7180000985950 : 1177384 - 1179729 +	atggctcatctaccagcagtcagatcccacaccccttgcgtgttgccgagaagtcgatccgtagaaagactcggcaaggtcgctaccgtctcgagagtcgcttcggtgccaaacctctctgccgcgtacgtgggaggtgccagataccgtccatcgacgctgaatcgatacaagcgggatttcgactcgtatgacgactggtgcaccgatcgctacacattctacacccccttctactggcagacgtaccgcttcgccgctcgccgatcgctgttcaccgacccgattcccggaacgcttggattccagtatcctgctttctggtcgcagtacaaatggtacgtggactggctgaatccgacgtattggcgaagatacagagaccccaactacgacaga…	174.13 ( 171.262 - 176.998 )	[ g10531.t1 g369.t1 ; tag-18 ]
g370.t1	scf7180000985950 : 1179736 - 1181603 -	atgactatgaccgctgtcaggaggacgaatgctaaagacattcctgacgcgaaaatctcatcagacgatatttcagtcaaagaaaaagcagacaaagtccgattaagactcgtggatctcgatgaagaaatcaggaggatcaatagagatactctagatagttctcgaagaatcgtctgtgacttggaaaccatcaacgaagagggcgtgcatactttggccgctttagatgaacaagatgaacaattggatcgggtggagcaaaacctcaccaaaattcaggacgatctcaactcggtgaatagagaaatcacctaccttcaagcgttttgcggcattccttggaagaaatattttctcgctccattccgatgcattttgccgcagaaaaagaagggt…	2.26961 ( 1.87156 - 2.66767 )	[ g370.t1 g10532.t1 ; aex-4 ]	IPR000727 Target SNARE coiled-coil domain;
g371.t1	scf7180000985950 : 1182139 - 1186593 -	atgaacaaacctgttgtccaccacagtcccaatacgatcgtcagtcggatattgcaggtagcccttggtctcttcgtcaccacatcagatttacctcctctgccctctaatcatgaactcctaccctatgattgctcattcgatacggactgcagatggacttcggtcggagggacgattgaccgatggaggatagcgcgaggagagccggactcgtttctatggttggcggctactgggacgatgcaattaccaaaggagccgtttgctctggtagaacaaaggggcgagatcgtggacgcactcatgacggacgcaattcgatgtcaacggggatactccgatttatcgttcacatactggactattggtcaggctgacttggagatttgcttgacg…	4.59302 ( 4.38133 - 4.80471 )	[ g371.t1 g10533.t1 ; mam-1 ]	IPR000998 MAM domain; IPR008985 Concanavalin A-like lectin/glucanases superfamily;
g372.t1	scf7180000985950 : 1192464 - 1197051 +	atgcaacttgcaatttgcaactcgcttgaaatagcatgggaagtgaagagagcgcgattgcaccatttttgtgctctcctgatttctcatgctatttcaagcgagttgcaaattgcaagttgcattgcaacttggaatttcgccgagccgtgcgtcaagattatcgtggacggcgtcaaaacgatcgaaaaagtcgacgacagcggtggaccggtcatgggcgtgttcgaggagagtccgcccaaagataagggcaatttcgtgttctattgcgtcgtcctaatcgggctcggggttttgatgccatggaacatgttcattacgattgcgcctcagtattacgtggagtattggttctcttcaaacggaacgtcgtggtattcgaacactttcatgagc…	6.68536 ( 6.27933 - 7.09139 )	[ g372.t1 g10534.t1 ; F16H11.3 ]	IPR002259 Equilibrative nucleoside transporter;
g373.t1	scf7180000985950 : 1198535 - 1204363 -	atgtccgaagtcaaggtccgcgtcaagcttgtggatgacaatgctgtcgaagataaggtctttgtaactgcttttccagatggaacgacacttgacaagctgatcgaggagagtattgcgagtgctggatggtcagacagaaacctggttgtcaaatcagctcgaatatacgaagaagacttcaatgaatatgctgacatccctaagcctcacgattcactgactttagccaacaagcaacgattcgaaattcatctcaataaggaaactcctgaagctggtacaatcctagccgatataacgatcaatgagactatccagcaaggacagaaactagcgttgccttccggttccactgtcattgacttcattatggctgttatctccacattctgcaag…	0.0145887 ( 0.00280492 - 0.0263725 )	[ g373.t1 g10536.t1 ; ]	IPR006073 GTP binding domain; IPR027417 P-loop containing nucleoside triphosphate hydrolase;
g374.t1	scf7180000985950 : 1206214 - 1207018 +	atgaaaaaggtaaaggagcgacagaaattgaacgtcttctggatatacaccgtaacacttttcgcaaggcgaacaagcgatatcaagaaaccggatctaacgacgatcgccctcgctccggccgtccgaaaaccgccaatacagctgctaatcgacagaagattctcagtcgaatcgccagaaactccagaagtcgaaagaatttcaccagaaagttgggcaaagaagtcggaatctccaattggtcaacgagtggcattgaactctccggagctcaatcttatggatttcttcattttgggcatcctggagtccaaggcatgcgcggagcctcatatcttgatcaaatctctgaagcgaagcttgaaaaaggcatgggtcgagattccgatgaaaatg…	0.735488 ( 0.476509 - 0.994467 )	[ g7047.t1 g9629.t1 g13727.t1 g10434.t1 g10078.t1 g29786.t1 g20484.t1 g22001.t1 g22074.t1 g25393.t1 g28426.t1 g18588.t1 g29303.t1 g24369.t1 g6678.t1 g5355.t1 g9173.t1 g11112.t1 g15523.t1 g25313.t1 g27966.t1 g30631.t1 g18154.t1 g21967.t1 g8816.t1 g11191.t1 g35626.t1 g13369.t1 g33001.t1 g4844.t1 g153.t1 g3614.t1 g36247.t1 g8165.t1 g24488.t1 g25535.t1 g21641.t1 g24990.t1 g9196.t1 g25182.t1 g5962.t1 …
g375.t1	scf7180000985950 : 1207055 - 1210563 -	atgccagcgccgattggaatcgatttgggcacgacgttttcgtgcgtcgccacaattggtccaagcggagagcctgaggctattactaacttcgaaggtgacaaaacaactccatcagtcgttgcctattcgaatggcgaaatctatgtcggaaaacccgcagtgcgatccgtggctccaacgacgaatatcatctacgactcgaaacgctttatcggcagacaattcgatgaccattctgtgcaagcagatataaaattatggccttttaatgtcgtttcaaatgaaggaaagccccttgtgaagctgactcaaaatggagaagaaaagaagctagccgcagaaaagatctccgctgaagttctgaaaatgatgaaaatgattgcagagaaatatcta…	2.27475 ( 2.01506 - 2.53444 )	[ g375.t1 g5441.t1 ; ]	IPR013126 Heat shock protein 70 family; IPR018181 Heat shock protein 70, conserved site;
CUFF.297.1	scf7180000985950 : 1212423 - 1212602 +	atgaagggagttagaggattttctctgcattctctagtccccgatgatagtcttttcttccatattactaataaatttactcaccaatcacctactcattcgcttaaattgacagctgatatttctgaattcatacacgcacacacactgactctatttccagacgaaaatagattttat	0.695265 ( 0 - 2.08579 )	[ CUFF.297.1 ; ]
g376.t1	scf7180000985950 : 1213144 - 1214646 +	atgaagtacctgtctatattgatagtcttcatattgaacctattcgttcagagtataagttcacaggaccgacaattgaatctattggaccgaatattggactacaacgtgcaaaactcgatgcagaataatatggacgagcgatttcagcaattagatcgaggtaaacgatgtcgatggaagctatgcggtgcgggcactggtagacgattcagatacttgtaa	6.74036 ( 5.51087 - 7.96984 )	[ g376.t1 g5442.t1 ; ]
g377.t1	scf7180000985950 : 1217998 - 1221632 +	atgcgaaggggtccctatcgattcccggcgtccttgagcaatcgaagcctcattagccttgttcttcacctattgatcgtccacattgttcattgcgacgttattccgaatggattgataggagaccctctagtggaatgcggtagtgaaagtctaacgattagcttcaaaactgataaagctttcgagggacatacctatgtgaagggacattattcatcagcagagtgcagagctgacgctacattggatagttcagtcaacttaaccgtgccttacaacgattgtgatgttctgaggcaacgatctgcaaaccctcgaggaatcatgattaccaccacaattatcatttcttttcatccgatgttcataacgaaggtcgataagtcctacaaagtg…	10.1079 ( 9.58198 - 10.6339 )	[ g377.t1 g5444.t1 ; cutl-3 ]	IPR001507 Zona pellucida domain;
g378.t1	scf7180000985950 : 1225358 - 1228478 +	atgcggctcgcagcattgactgtctgcgtgggcgttttcatccaaattcggaaaaccgaagcagtgaaatgccccagaggatgctcttgtgatggatcgatttctatgtcctgcaacgagttgtcgaaggaagagtcatcggaattcctatcagctctatcctcagatgggttcaaggatttacaatccctaacaatatcttccacaagttttattcaattagaccatttaccagcgttaagttcgttaaaaagtctaatatttgaaaattgttcatcgatatcgaataacgaagaatggaacattgagagggataagtacttcaatttacgggtatttgcagcacggtatagtggattggagcaaattttccgatcgatcgtgactgcaatgccgact…	10.5786 ( 10.0689 - 11.0884 )	[ g378.t1 g5445.t1 ; F20D1.7 ]	IPR001611 Leucine-rich repeat; IPR003591 Leucine-rich repeat, typical subtype; IPR003599 Immunoglobulin subtype; IPR007110 Immunoglobulin-like domain; IPR013783 Immunoglobulin-like fold;
g379.t1	scf7180000985950 : 1228541 - 1230217 -	atgaaattcctcgttctctgcctcgtggcgaccgtcgcttacgccgggcatcacagcttggacccagcacaggatgcagaacatttgaagggaaaagaccacaatgccaagtacgatcacgagcagttcctgggcaaggataccgccgccgaattcgatgagatgacccccgaaaaatcgaaggagaagctcgccctgctcgtcccaaaaatggacgcaaacggcgatggatatgtggaagagaacgagttgaaggaccatatcaattttatgcagaagcgatacgtgaataacgacgtcgagaggacgtggaagcactacaaggacgataagatcgtggatggaaagctgaagtggcccgactacagagagatggtgtatgggcactccactggcgag…	118.99 ( 117.303 - 120.676 )	[ g5446.t1 g379.t1 ; calu-1 ]	IPR002048 EF-hand domain; IPR011992 EF-hand domain pair; IPR018247 EF-Hand 1, calcium-binding site;
g380.t1	scf7180000985950 : 1230480 - 1234687 -	atggaatatcgtctatctttcacccaggatataaacgaaagattactgaggaaaccgcgaactgagcagactagatttaaaaagagaaagaccgatttgcagggctaccttagcgaggctggagcgtccctggttgataggaagctcggcctgaacatcgtgccaccgacagatgtcattgagttggccgctcctaccttctactatgacagaatcgacagggcaaaggcgcgcaccaaggaaaggattcagtcacgataccccaacttgggcagacggtttcataggatcgggcttccgccgaagaagggaagtttccaactgtttgtgaaaggctatcaggatgcggcgcactggctgcggatctggcaacaataccccgaacaggccccgccacca…	7.37233 ( 7.02 - 7.72465 )	[ g5447.t1 g380.t1 ; ZC8.6 ]	IPR000403 Phosphatidylinositol 3-/4-kinase, catalytic domain; IPR018936 Phosphatidylinositol 3/4-kinase, conserved site;
g381.t1	scf7180000985950 : 1234798 - 1247087 +	atgtttccctgcttgggaatcaatagccaaaccgcggatcgtcgctacctcgtcgtctccgagccaccctcgtcagccgaagagctctcgcgggacgcgtccagcgacaatcttcatcaggcatcccaacagccaggcccgccgtcctgcatctcacctgcatcctctgcgccagcagccctcgagcatcgcaccctctcccctcaaggtcgactcgtccacagtcgattggcccaactttcgtccctctcggccacttccagctcagaccacagtcgagcttcatcaccctcggtcaaagtcgagcccatcgtccctggcaagtggacgcatatttccgctcgagtcgccgtacgccctctaaccaaggaggagaccgattcgctactctctaagaac…	46.8786 ( 46.4927 - 47.2645 )	[ g381.t1 g5448.t1 ; lfi-1 ]	IPR012929 Tetratricopeptide, MLP1/MLP2-like;
g382.t1	scf7180000985950 : 1247089 - 1248457 -	atggaccctattcgacatacgggcaagagtcgcgataattcagaatctactgttacatcagcttcagtcggtatgaggacgtctgtctcggtgaattctgaatccgaaggcgatttcgctgatgaaaatgttggcttaatcagcaaaactcctaagaatcggcgaaatatggaaagaacgcccctactacatcggcctttgacgtcttcagctgatccagctaccgttgaaattaggcagcgactggaaagagaatccgaagatgtacgattgtcgactgatgaagaacctttaaatgctcatcagtacagctccaccgctggagcggattattatgccgtcgttcaagaagcggttcgagccatccacaatggtgtattccctcagagaattgcgcag…	4.99469 ( 4.32222 - 5.66717 )	[ g5449.t1 g382.t1 ; ]
g383.t1	scf7180000985950 : 1249148 - 1253312 +	atggcacctcctgaaaagcgagtcaagcagaggctagacttctatccattcgcctatgctctgtataacgaggatctaattgatcattgctggtactgcctcgagccgatcgaaatcagaaatagatgcctcggctgcggtctagcagtattctgcaataaacaatgccaaaccttgggctggaaggaccataaagccgaatgcaaagctctgccaaaatgccaagagctacccgacatcgaagttaggttgctagggagaattgttgtcagggaaaaggatattctgactgggaaagacaagaaagacccgaatttctaccaggatcgcacctctgagagaaaattgatggatatctgggctcatacggaggatattcgaaaggacaaatatgcgatc…	10.3512 ( 9.87512 - 10.8272 )	[ g383.t1 g5450.t1 ; set-30 ]	IPR002893 Zinc finger, MYND-type; IPR011990 Tetratricopeptide-like helical;
g384.t1	scf7180000985950 : 1253368 - 1257382 +	atgtcgctgaaacgggacgaggatgaataccatggaaacgggttgcatcgacctatggaggcccattcttctctgtctacaatcgggcatatcaactacatccgaatgttcgtctccgatcgcttgcagttccctgatgaagaagacgaacaccctttcggatacaaggatctccaagaggttcaaactatcggacagggcagcttcgcgcatgttagggaaatgatacacatttctactggacgcagaatggctgttaagcgagtaagaatcctgggaaccggtcacgacgacacgagtgagaaccgatccatgaagcaacttcacaaggaggtcgaagcaatcagatcggccagcaactgccctcagatcgtgagattctacggattgacctttcat…	3.1354 ( 2.82884 - 3.44197 )	[ g384.t1 g5451.t1 ; ZC449.3 ]	IPR000719 Protein kinase domain; IPR002290 Serine/threonine- /dual specificity protein kinase, catalytic domain; IPR008271 Serine/threonine-protein kinase, active site; IPR011009 Protein kinase-like domain; IPR017441 Protein kinase, ATP binding site;
g385.t1	scf7180000985950 : 1257499 - 1266907 -	atgctccagctcattcctctagtcctagttctaccttcgacagtttcgatcgactttcccgtctaccgccccagtgaacagtacaagtgcggatcattccttaaggggcatgatgataaagcactaacactgtattataaagcgatagaccaatttattcgaattctatcttcgccttttcctcatcaagatttgctcaataccaaagccctatccggggatttaaatgagatcaaggaatcgctagagaccaaatatgagcagtggatcgactggcaaaagtcatgggtgactttatgtgcaggccttgtcgtgttcagcgccgtattcacgatcagctacttggtctaccgactgctggcctgttgcatttgcgagcggtcgtcatctggaaagaaa…	14.0603 ( 13.5987 - 14.5218 )	[ g5452.t1 g385.t1 ; F08B12.1 ]	IPR008795 Prominin;
g386.t1	scf7180000985950 : 1267088 - 1271631 +	atgccgcgtaaatacaatccaattgaaacatacaccactcaagaagatgaagatttattctgctgcgaaactacttcctccagaactttttctacttgttgtcgaaatttgatctgcacgactaccgtaatgacagatccagaagaccttctccgctacggcggtgcacaggcggacgaagatggcgaggaggccaagaaaaagaaggaggaacgcgagcgaaagaaggccgaggtccgcaagcgtctcgaggaagccggccagaaaaagaagaagaagaagggtttcctcacgcccgagagaaagaagaagctcaggaaacttctgatgctcaaagcctccgaggatctgaaacgacagcaggccgccaaggagtccgagagattgaaggttctccaa…	663.149 ( 659.068 - 667.23 )	[ g386.t1 g5453.t1 ; tni-1 ]	IPR001978 Troponin;
g387.t1	scf7180000985950 : 1271859 - 1273937 -	atgagccaagaaatacctgatgatccagaggacaaattgccagatgtgagttggttcctgcaaatttccccgactgttttcgaacctgaaagtatgatcccgaatttttcagttcagaagattagaacctataggaaaaattacattagctcaaagaagaatagctcgatagattactctaaatcgaatatcaagcctccgttaagttatagtcaattgatagaagaggctatttgttcggataaatctggaaaattgtcactgccagatttgtaccgagttatcgaacgaagatatgcattttatcggcatcgaaaaagtggatggaagaactccatcagacataacctatcatgtagcgagaaattcaagaagattccgaaatctgaagatggtatt…	4.87802 ( 4.33282 - 5.42322 )	[ g387.t1 g5454.t1 ; ]	IPR001766 Transcription factor, fork head; IPR011991 Winged helix-turn-helix DNA-binding domain; IPR018122 Transcription factor, fork head, conserved site;
g388.t1	scf7180000985950 : 1274606 - 1280997 -	atgaaagaggaagtccgtgtctataataatggattagacatcgaatcgggatgcaggatatttcaggacgggcagtggcttaatcgaatcgtggtgtgcaagaagccgtcggatgtttgtgaagcgctgctaacggtgtacaaaaatcgtcgagatagaagattaaatcgacagcatcaagcgatagtgctgcataactatgtggggattgagaaaggcgctgttattaaaaaacagacccacactttatcgattatcaccgaatcccgagccattactttggcatttaattattcatccacattgattcaatgggatgcttggctgagacagaattttcatgaaagtgccttatattatatgcagatgcgaaattgcaacctgcctggagtatcattt…	9.38149 ( 8.99854 - 9.76444 )	[ g5455.t1 g388.t1 ; F14D12.1 ]
g389.t1	scf7180000985950 : 1281663 - 1284387 -	atgtcggcacccgcgaatggaacattacccgattggtttccttacatcgaagctttactcagctattctatgatgaccatggtggtctttacattgcccttgtatttcttagagatcatcgttctaattagtctaaggaaaactacgtataaaagcatgttctatcgaattttcttagtcggagctaccgtcgatatgatagcattgttgaataattacttaggcgcgatatttcctgctcgaagttggttcattgagttctacctatcgaaaggaactacgctaggacatatctacttggttatagcttggacgactaggagcatacaagggtgcactgtaacaatattagccttaaacagagcaactgcagtcgtttctccaatcaggcataagcga…	1.5602 ( 1.23473 - 1.88568 )	[ g5456.t1 g389.t1 ; srv-7 ]	IPR019426 7TM GPCR, serpentine receptor class v (Srv);
g390.t1	scf7180000985950 : 1286088 - 1289913 +	atgtcatcgtcgctcattcgtccagtggaacgtaccgcgatggccgccaagcgcattttgatgtgtcgccccacgcatttcgagttgaagtactccatcaatccctggatggacatgcgcagaggcgtcaatagacagaaagccatgcagcagtgggaagcactcagacagggtatcgaggccgcgggtgcgcaggtatccgttatggaagctgagggagccgacaacttgccggacatggtgttcgctgcaaatgcggccgtcgtcaaaggcaacaaggcatatctcgctaatttcgcgcacccggaacgaaaaggagaacggtatttctacgagcaatggtttacacaaaacggctacgagtgcgtgggagatttggacattccattcgaaggagcg…	23.2044 ( 22.3783 - 24.0304 )	[ g390.t1 g5457.t1 ; T22B7.3 ]	IPR003198 Amidinotransferase;
g391.t1	scf7180000985950 : 1290129 - 1293277 -	atggacgcttcaattagtcgggtagaggatggcaatcaccgtcaaattaaccacagaaacgggcatcataataatctaccgagttcaagcaacgcaacgaattccattggaatcggcactcagagctacgtcaatgaaattcgattagaaatgggtaacgacgacgacgtggagcagggcacgagtcagatcgccgacaatcaaaatgcgcctgattttgaaggccttggactgcagctgaatggcgagacagaaaacggagacgacagtggtgcttctgacggaggggacgctgctgacactggaacgcagcagctcagagcgagtttcaaccgactccggcagtccatcgaggagaacagacaggcacagagtttgatttacgcgttctgtacctca…	11.1708 ( 10.6286 - 11.7131 )	[ g5458.t1 g391.t1 ; ZC13.1 ]	IPR001841 Zinc finger, RING-type; IPR013083 Zinc finger, RING/FYVE/PHD-type; IPR017907 Zinc finger, RING-type, conserved site;
g392.t1	scf7180000985950 : 1293478 - 1296137 -	atgagccgatctcatttaatgcatactggtcatgcacaggcccaggccaaggtctattccccagttatgacgaagactttggcgccttctgaaggcactggaacgaccagttacacttacaccactgattcgagtagtactgcaacagtggataaggcggcgaattgtatgtcctgggtgaagtatggaatcatcctggggaacatcgtgtatttgcttgtaggcggattaatattggcattaggggtctggctccgaaccgatagtcgattcaggaactttctgagtgaacgataccgtcaagctgttgaagaagcattttgggaggctccaactttgtacacattttcgtatataatgatcgttcttggttgctgtatgattgtggtcgcgtttttc…	14.3741 ( 13.5271 - 15.2212 )	[ g392.t1 g5459.t1 ; tsp-13 ]	IPR000301 Tetraspanin; IPR008952 Tetraspanin, EC2 domain; IPR018499 Tetraspanin/Peripherin;
g393.t1	scf7180000985950 : 1297286 - 1301767 -	atgccgatttcgaaaatcagccggccgaaggagctgttggcttcatccggcatgtcttcaaacagcaggcgatgggaggttcaaccgcaaaacaatcaaaatgagaagctacagtcgaataatgaaccagcgccgaagactggcacatccaaggaaattcaggaagaagctaacgaaaaacaaatggaaatcatctcctgtggagacaatagctattatgatttcgaaaccatgaaacttctgcggaaagcagtctacagcaatgacctcatcatgtgtcacattctctcatacatatcgaatgttagggatcgagcggagatcgagttgtgcaacagtcgaatgaactatctgagcggcaaagccaaatataatttccggactgaacgagatcatctg…	6.70903 ( 6.34458 - 7.07348 )	[ g393.t1 g5460.t1 ; ]
g394.t1	scf7180000985950 : 1304718 - 1308867 -	atggaaaatcccgttgagatggctgccaagaaaatgatggagaaatgcgaagcggatgacctggatctgatgatagtcttcgataattcggacaagaccaaaaacatgagcaacccggccgttaatagcaatcgatatttgctattggatgttctcggctccctctccaaactaatgggaaatagacccgcccgagttcgaatttcagtggtagccgttgcaggaaaaggaaagcccaaagtgaatctggactttaccgagatttctgagagggataaacttttcgcggagatcgaatccatcaaggccataaatggaaaagcctcatattccgatgctgtaatggttgggttgaatcatttggggaaagctggaagtaagaaagctcgtcatggccta…	1.81617 ( 1.63842 - 1.99393 )	[ g394.t1 g5461.t1 ; ]	IPR002035 von Willebrand factor, type A;
CUFF.310.1	scf7180000985950 : 1309317 - 1309831 +	atgtctctccgacttttcatctgcctctcagtgatgattgcctgtgccctggcccaatactactcagtcgccagcgcctatccttacctcactggagcctacgcaccaagtcccctggccggaggagtccccgcagtggttgaacccgtcgctcccgcacttgcccccgcctacgctggctactatccgggttatctcggcagaaaa	408.068 ( 386.784 - 429.352 )	[ CUFF.310.1 CUFF.2473.1 ; ]
g395.t1	scf7180000985950 : 1309969 - 1320137 -	atggattggcttttgaagctggtcgcattattcgctatattacaatcatgcacttcgaaaattgacgataataatttcgctgattgttctaaggaagttgaagttgtatttctggtcgatatttctaatgcagataagaccgtctttacgctacaacagaatcgattattaaggactttgaggcatctggaagctactgtcggagctcagcacttaaaattgggattggtaacttttgcccagacccaggcattggttctcgacattactgatccattgtcgaatgatactgaaaggttcacaaattcgcttatgtcattgcggcctcatttgtctttggatacttctgtcgcgaaggctttgcagattggagctcagcagctatcatattttgatact…	1.19516 ( 1.09448 - 1.29584 )	[ g395.t1 g5462.t1 ; C16E9.1 ]	IPR002035 von Willebrand factor, type A;
g396.t1	scf7180000985950 : 1323839 - 1326117 -	atgttctaccaagcttcgatatccttggcagttttatatcgactgttgtcattaatcatattcaatgcctacttcatgggtttcctagttaatattctttctataccggtctatttacaacttctaactctgcaatatgtcactgtcatatttattctgcaaagttttattctttaccaaattgcagtaagaccatttgatcgacgatgtaccagacatgatttgggcttcaattttgaggaacatgagacttcgagtaccatgaaagaagcgaaaatacggagaatcagagggttgaaacgaaataacgaaaaccgagagttaccaccagcctttggaaatgggtggtacatgattctagagtcagaagagctgccgaaagggtctatgaaagacgtc…	5.07168 ( 4.65667 - 5.48669 )	[ g5463.t1 g396.t1 ; daf-36 ]	IPR017941 Rieske [2Fe-2S] iron-sulphur domain;
g397.t1	scf7180000985950 : 1327299 - 1335307 -	atgattcctcacaacgcgtcatcgatagcggacacgagctggaactcgccctacagtgtcatcgtccagatcatcgtttggctggtgataattgtactgagtctggagacaatcataggcaatgcgatggttatagccgcttacaaattggaacggaatattagcaaacaggtgagtaaccgttacatcgtctcgctggccttctccgaccttataattgggatcgaaggctttccgctcttcaccgtctatgtgctaaatggcgagcgatggcccttaggaagtatagcctgtgaaacatggctatttttggactatacactatgtctcgtatcgattttgacagtgctattgatcactgcagaccgatatttatctgtgtgccatacggcgaaatat…	3.93163 ( 3.66331 - 4.19995 )	[ g5464.t1 g397.t1 ; gar-1 ]	IPR000276 G protein-coupled receptor, rhodopsin-like; IPR000995 Muscarinic acetylcholine receptor family; IPR017452 GPCR, rhodopsin-like, 7TM;
g398.t1	scf7180000985950 : 1339553 - 1340217 -	atgaatttttcggataaattagcatacttgacgtatgatttcgatgagaaggagtacaggagattgacgaaagcggagaggaggaaaagacgccgagccactcccaaatacaggaatctgcatgcgacgagggagcgacattgcagcatccgggttgagtcgttcaatactgcattcgctgagctaagaagcctcctacctactctacccgtcgacaagaaattatcgaaaatcgaaattctacgcttatcaatttgctacatttcgtttttagacaggctacttcaattcaattaa	1.5418 ( 1.10786 - 1.97574 )	[ g5465.t1 g398.t1 ; hlh-15 ]	IPR011598 Myc-type, basic helix-loop-helix (bHLH) domain;
g399.t1	scf7180000985950 : 1340478 - 1341451 +	atggaaaatccagtaatggtcaacaaaaatagcgattcatttgtgaggattctacacaatcgaatgctgcagattattttgttgatattgtgcgtcggcaaaattgtattcgcctcgtttgttttcctgactcatttacaattggctaacgaacttatcgttaccggggatatagtttttgaggtaatagtcttcatattcggcttcgtctttattattttcaacaatcaacacacaattctgcttctagtcttcctctacgccgggtcaattctaaatgaaattctgggaattacattttcgacgaagagcaagcatatcagggactacaacttcatgatcagtctgtgtctgtttgagctcattgtctcagcattaatctgcctattcgccctccag…	1.10885 ( 0.656166 - 1.56154 )	[ g399.t1 g5466.t1 ; ]
g400.t1	scf7180000985950 : 1341558 - 1357340 +	atgcgctgccgaccaatacagcctactctcgtatttcgagaggcaaaatgttgtggaatgaaaccaaaagcaattctactgacattatcgttcatttcatcgatttgcacgcttggactctacatttatttcctattttggggaccgaggagaggactcgtgattttgtggctatctttccagatttcgatttctttgattgcattcattggagcttggctgcactgtagatggatgctatggctgataatggttgcatatgcaggtacaatgtgcgtttacatcgtatttaccattttagctctgacttcatatttcgacgaattttcctcgagccaatattatcaatatctttatacttcgagtggaattcaattccaacagcattgctactggttt…	5.65687 ( 5.3677 - 5.94604 )	[ g400.t1 g5467.t1 ; mbr-1 ]	IPR007889 DNA binding HTH domain, Psq-type; IPR009057 Homeodomain-like;
g401.t1	scf7180000985950 : 1358926 - 1360067 -	atgaactatgcaagatatcatcattcgctcattgtcgctaacggaaagttgtatgctatcggaggcatattcattattgtaattatggatattcagttattgatggttggggaagtagaaagatatatggattatcagacgatgaacagaaatggattgaaatcggagagattccagaaagacgacgttctttcggagttgcatcgctaa	0.51583 ( 0.101642 - 0.930018 )	[ g401.t1 ; ]	IPR006652 Kelch repeat type 1; IPR015915 Kelch-type beta propeller;
g402.t1	scf7180000985950 : 1360222 - 1364127 -	atggcatatattggcatcgacttgggtacgacatattcgtgcgttgcaattatagaaaatgatcgacctatggcgattcatagtgatgatggccggaatactctaccctctgtagtggcatttaacgatggcgagattctggttggaaatccagctttggactgcaacaccgatatggcgaatattctttatgattcgaagcgcttactcggatggcatgttttgaatgatcttccgattgctgatgatagacaattatggacgttcaatgcagacaccagaaataattgtgctggatatattttgaacgagggaactccagatgaaagatttattcgaccagaggaagtttccgccgagattttgaagagcttgaaatctcagacagaaaaatacaaa…	0.329047 ( 0.202072 - 0.456023 )	[ g35736.t1 g26466.t1 g15007.t1 g20426.t1 g27082.t1 g27332.t1 g29889.t1 g21481.t1 g32590.t1 g9653.t1 g35738.t1 g7852.t1 g21094.t1 g35969.t1 g26535.t1 g16925.t1 g53.t1 g26627.t1 g9654.t1 g33070.t1 g23830.t1 g35764.t1 g33365.t1 g29984.t1 g4759.t1 g6681.t1 g402.t1 g9049.t1 g10540.t1 g24989.t1 g25477.t1 g6414.t1 g17916.t1 g728.t1 g29143.t1 g8866.t1 g9530.t1 g31213.t1 g16602.t1 g33136.t1 g19327.t1 g66…	IPR013126 Heat shock protein 70 family; IPR018181 Heat shock protein 70, conserved site;
g403.t1	scf7180000985950 : 1365493 - 1374037 -	atggtctggaagctgagatcgagctggacaactagaatctgttgtctgcttttgggaatcagcctgatcgttatcagagtcgaggcaaatctcgcagatttcggcaccccatcatcagacatattcaccaccgaaaaacccagacataaattccaggatcaatatactcttcatttggacctaacgaaagaggaaaaacagctcggcgtgaaactagatgaagacggcaaaaaatacattctatgtttggtaaacggtacacactcagcagcaataaacacgtcgttgttgacagaatctgaaaaatctgtccgatgttatgccgaaggcagtaaacaaatcccagcctgcatcgctgtattcaaagtcgtcgataatgcagatgaccacggtaaccag…	6.4566 ( 6.20643 - 6.70678 )	[ g403.t1 g7263.t1 g5469.t1 g408.t1 g18053.t1 ; daf-4 ]	IPR000333 Ser/Thr protein kinase, TGFB receptor; IPR000719 Protein kinase domain; IPR002290 Serine/threonine- /dual specificity protein kinase, catalytic domain; IPR008271 Serine/threonine-protein kinase, active site; IPR011009 Protein kinase-like domain;
g404.t1	scf7180000985950 : 1378124 - 1384518 -	atggattcccaagactttcgccaagctgggaagcggatggtagactatgtcgcggactattgggatgaacttcgtactgggcaacgaagaccccttcccccaattaaaccaggatacctgaatgagcttatgccggaagccccaatgaaacccgacgggtgggacaggattttccaggatctcgagccgatgatcatgaacggcaatacgaactggcaccatccgcacttcttcgcgtactttccaactgcctgcagctatccggcgatcgctgccgatattttgagcggtggaatttcagcggtcgggttcacttggaaatcctgcccatccatgacggaactcgaaatgtctaccctggattggctcgtcgacttgctgggtcttcctcagcacttt…	9.48034 ( 9.02331 - 9.93736 )	[ g404.t1 g7262.t1 ; bas-1 ]	IPR002129 Pyridoxal phosphate-dependent decarboxylase; IPR010977 Aromatic-L-amino-acid decarboxylase; IPR015421 Pyridoxal phosphate-dependent transferase, major region, subdomain 1; IPR015422 Pyridoxal phosphate-dependent transferase, major region, subdomain 2; IPR015424 Pyridoxal phosphate-dependent transferase;
g405.t1	scf7180000985950 : 1386169 - 1388816 +	atgctgggagtggtcggttgggccctcgtagctgccttgggatatttcatctattgggtggctcagcccgatccagtgccatttttgggcgtctacagtcggccggggaaatggtactggctgaaattccgtctaatgaagctcgtaatcgcgctccgccagcgaagtaagaaaaataagaaatctggggatgctaaaaaggaggaccttatgaactctcagtggggtggcgacggaggcattcgggatatcaatgagctagacaaaaagcatgatctacctaaagacaagaaattcgccggtgattgcgttttcttcgacggatcaaatcgggatggctggtacttcactctgggaacggctcaaagacatgataacatcatcaatttgttcctgatc…	53.1938 ( 51.9123 - 54.4753 )	[ g7261.t1 g405.t1 g25198.t1 ; C05D2.8 ]
g406.t1	scf7180000985950 : 1388995 - 1396348 -	atgtccggattcacttctgcttcaaagatgcctcagaccggtgagaactacctgatgaaccggttcgcgggaaacaatgaacagagaaccgccctccaatttgcgttctacaacacgcttcttttcgtgctgttaggcatttgtttgtgcggggtatttgctctgtacaagatgctgtacatgttcctgtcgccgataatgtgggcggtgcttatcggcaccgttctctttcccttcaagcgaaaggtcactcaaaccatgcaggattggctcaagcatttgaaaacttcaaacactacactgattcgcgggctcatcaaactgcctttcagcctgttctgggatgcttcagaattcgtctacgacaccgctgctagccaaaccggagtaatgattgga…	8.29144 ( 7.95359 - 8.6293 )	[ g406.t1 g7260.t1 ; M01F1.4 ]	IPR002549 Uncharacterised protein family UPF0118;
g407.t1	scf7180000985950 : 1396530 - 1400528 -	atgtctacgtcgactagacgaaaatctgctcattccacatctgacgcgaaaccgtccactccgtacagtctgcgagaaaacagcaagttgccgtcgaggtaccgggacgaggaaatcgaaccaactcgcaccagatcgccaggaaaagtccgactcaataccagaaatggcgccaacctcgagacaaattctccctcgaaacgcaccaaggccaagtcactgtccgtgccaaaacaaaccacagaatctccgcagaaaccagtcaagaaagaagaggagccaaccgacagtccaaattcgacgttgagcacgccgaaccaagcgactaccagttatggaaaggacgtcactccactcgcctcgcaggactcggcttcgaacgatgaaccacaggacgag…	6.29789 ( 5.97258 - 6.62321 )	[ g407.t1 g7259.t1 ; lin-9 ]	IPR010561 Protein LIN-9/Protein ALWAYS EARLY; IPR028305 Protein LIN-9;
g408.t1	scf7180000985950 : 1408028 - 1411088 -	atggtctggaagctgagatcgagctggacaatcagaacctgctatctgcttttgggaatcagcctgatcgttatcagaatcgaggcaaatctcgcagatttcggcaccccatcatcagacatattcaccaccgaaaaacccagacataaattccagtatccatatactctttacttgggcctaacggaaaaggagaaacagctcggcatgaaattagatgaagacggcaaaaaatacattctatgtttggtaaacaacggtacacactcagcaacaataaacacgtcgttgttggcagaatatgaaagatctgtccgatgttatgccaaaagcagtcagcaagtcccagcctgtatcgctgtattccaacccgtcgatcatgcgaatgaacacggtaac…	0.184985 ( 0.0956988 - 0.274272 )	[ g403.t1 g7263.t1 g5469.t1 g408.t1 g18053.t1 ; daf-4 ]
g409.t1	scf7180000985950 : 1414489 - 1421554 +	atgcgtctacacgcatttcttctgcaatttctgttccacctaacttgggctcaattcgacctgttctcctcgcagcaaacgatggaggagatttcggatcagttcggaatgagcaaggccttggctgcttggggcaaggtcttcaggcggatttccaatcggcatgatcctagatacaatgaccccagcaaacttcgagagttcacgatatctcccaaagtcccagaaggcatcgatccaaattcattacgcaagaagaaaggggaaatcatcaatgaaaaactgctcaatattatcttgcctaggataaagggcgaagacccgttcccaactacaaccactactgcgactacaacaacaactacaacaacaactcagaaaccaacgactaaacctaag…	9.7705 ( 9.4531 - 10.0879 )	[ g409.t1 g5470.t1 ; R07E3.6 ]
g410.t1	scf7180000985950 : 1422789 - 1427007 +	atgggttctctcgacccaacgaatcgagagcagcaactgaggagggaggctgacaggctcaaggccctagccattgcaggcatctcgatatccgtcgcagcggccttcttctgcattttaatggtgcccttcatctatcgccatattcagcaaatccattcctccctacaacatgaagtcgagttttgcatattacgaactggcaatttatggaatcaagtaggcaagccgggagaacaaattcgaagaaaacgacatctcgtcaataataatcaataccagggatatgccgctagttatggaggctatcaaagtatgccaatcaggcctatgccacagcctgtgcctatgcgacctgtctatcagccatacatgccctatgggcctccaccagtcaac…	2.52885 ( 2.30442 - 2.75328 )	[ g5471.t1 g410.t1 ; col-173 ]	IPR002486 Nematode cuticle collagen, N-terminal; IPR008160 Collagen triple helix repeat;
g411.t1	scf7180000985950 : 1428689 - 1431926 +	atgaaatgttggccatttgcagttgtcaacgaagagggaaaaccaatggtacaactgacacaagatggtgctgaaaagaaattggctgccgaagaaatttcggctgaggtcttaaagctgatgaagaaagtggctgagaactatctaaaagaagaagtgactaaagcagtcataactgtgcctgctaacttcgaccagcgtcagcgtcacgcaacgatggaagcggcaaaactggccggaatcgaagtgattcagctgatcaatgagccgactgccgccgcaattgtctatggagctcacaatgaagggaccaacaccgtgttggtctatgatttgggtggaggaactttcgatgtttcgattgtcaaatgcgaaggaaacagaaaactccaaacaatt…	0.152992 ( 0.083296 - 0.222688 )	[ g411.t1 ; ]	IPR013126 Heat shock protein 70 family; IPR018181 Heat shock protein 70, conserved site;
g412.t1	scf7180000985950 : 1432167 - 1438298 -	atgcctccgttgattctgctactcttactatgtagctacagtcggttgatttattcgaggcctgcgggcgaaagtgaagaaacggatgcagacttggacaaatcaggaaatccgattgcgaatgtgcgcagcaacgaaatcggaaacgaggaaaatcccgtcgagatctcatcgggagccatggattatgacaccaacacgattattatcagagctggaaagaaactgctaatttcgtgtctgtatacaaaagacgatatcggtgatttgtcggatttgcaatggaccaaggaaggagggcatattatcgatggggaatcttcaccgagcgcattcacaatcggaatgatagaacaacgaaccgaacacaagaagaagaacctgcacttcacctcgatt…	22.1376 ( 21.4456 - 22.8296 )	[ g412.t1 g5474.t1 ; rig-3 ]	IPR003599 Immunoglobulin subtype; IPR007110 Immunoglobulin-like domain; IPR013783 Immunoglobulin-like fold;
g413.t1	scf7180000985950 : 1439735 - 1442468 -	atgtcgaaggatgacaaggacataaaatggatgtacgatggagcgaagtcggaagtcaaccgggaagattacctgcttggaaaaaaggtggacaagaatttcgaaaagtattcggacgcggttttggcacaggcccccgagcggatcgatgcgatcatcggggagaggacggtacaaagacgatcgagcgaagatgccgccaaaaaaagcagcctgcaaatgaacgtcgtcaaaactgaagacccactcgtcgcattcaaactgaaacaagagctgcgcaaagcggaaattctcgagaatccgctgatgaaaatgaaaatgcacaagctgctgaaggacatgatgagcaaggacaaggacaagaaaaagaagaaacacaaaaaggagaagacaaaacga…	6.8963 ( 6.52144 - 7.27116 )	[ g413.t1 g5475.t1 ; F52C9.7 ]	IPR022209 Pre-mRNA splicing factor;
g414.t1	scf7180000985950 : 1443178 - 1445578 -	atgaaagatgtttgcgtgattggcgccggcgcagcgggtctagccgcagcaaaacattcattagagctgaatctcaacgtcaccgtgtatgaacaagcgaatcaattaggcggaacgtggatctattcggaccaaacaaactcccacactagcatgtataccgatcttaaaactaataccgcaaaagaagcgatgatgtttgaaaattttcgatacccagatgataagccgtcatttttagattcgcaagatgtcctagactatctgaagaagtacgcagaaggattgccaatcaaatacaaccatacagtcaagcaagtggcaagagaaggcgaaaaatggagggttatagtagatgaaataggaatcgtttcatcttttctctatgatatcgtcttc…	8.22491 ( 7.66015 - 8.78967 )	[ g23395.t1 g12108.t1 g9571.t1 g5478.t1 g414.t1 g5481.t1 g417.t1 ; C46H11.2 C01H6.4 ]	IPR000960 Flavin monooxygenase FMO; IPR020946 Flavin monooxygenase-like;
g415.t1	scf7180000985950 : 1446222 - 1449358 -	atgctaagaattttccttctactcattgcattcttcgtctcattcactctgtcttctgtatgcgattattattcacaattttattccaattccttcaatgctcaacgacatttcgcaatggaagagcaaaacaatacttttctgtttacatcagaatccgtgtccatcggtcatccggataaaatgtgcgaccagatatctgatgcggtactcgatgcacatctggctcaggatcctaatgcgaaagtcgcttgtgaaacggtagccaagacgggaatgataatgctactcggcgaaataagcagtcgagcaaacgtcgactatcaatcactcgttcgaaatgtcataaggaaaattggatacgatgattccaataaaggatttgactacaaaacatgc…	9.54474 ( 8.99736 - 10.0921 )	[ g415.t1 g5479.t1 ; ]	IPR002133 S-adenosylmethionine synthetase; IPR022628 S-adenosylmethionine synthetase, N-terminal; IPR022629 S-adenosylmethionine synthetase, central domain; IPR022630 S-adenosylmethionine synthetase, C-terminal; IPR022631 S-adenosylmethionine synthetase, conserved site; IPR022636 S-adenosylmethionine synthetase superfamily;
g416.t1	scf7180000985950 : 1451429 - 1453606 +	atgtcggacgttcctccgttccagcaacgacttatgaacctagttatggaatcaatgctcgcgagcggtgtagctctgggtagcaaacttggccttttcgaagctctggccgctattggatcgccagaaaaaccagccactccgaaagagatcgctgataaggctgaatgcaaagaaaggtacgtaaaagaatggctcggcgctatggcatgcggagatttaatcgaggttacagaggatgaaaaattctacattaaaccagaaaatgttcagtttctcaatagcaaaaatctcgcaatcacgcagccttcgatgaatctggccatgttagagccctatcccaaattactccaggttatcaaaaaagatgggccactcggactgtcgtatgagaactac…	12.4757 ( 11.771 - 13.1804 )	[ g416.t1 g5480.t1 g11837.t1 g23244.t1 g25592.t1 g31460.t1 g7410.t1 g35559.t1 ; R08E5.3 R08F11.4 K12D9.1 ]	IPR011991 Winged helix-turn-helix DNA-binding domain; IPR025714 Methyltransferase domain;
g417.t1	scf7180000985950 : 1453612 - 1455718 -	atgaaggacgtttgcgtgattggcgcaggagcgtcaggtctagttgcagccaaacatgcactggaactgaacctcaatgtgactgtctacgaacaaactgacaaaattggcggaatctgggtttatacggacgagacaaactgccacactagcatgtacttcaatctaaaaacgaacttaacgaaagaaactatgatgttcgaagattttccctatccagaacatttgccatcatttttaacctcgcagaatatccttgattatctagtgaagtacgcagaggggttgccgatcaagttcaatcatgaagtgatccaggtttcgcgtgaggctgaaaagtggaaggtcgctgtgaggtctaatgactccatatcatatcatctttacgatattattttc…	0.581875 ( 0.426363 - 0.737388 )	[ g23395.t1 g12108.t1 g9571.t1 g5478.t1 g414.t1 g5481.t1 g417.t1 ; C46H11.2 C01H6.4 ]	IPR000960 Flavin monooxygenase FMO; IPR016040 NAD(P)-binding domain; IPR020946 Flavin monooxygenase-like;
g418.t1	scf7180000985950 : 1457469 - 1459629 +	atgccgatggcctctgtatcagagtcagtctgcacagcggtggccgtcactccctcgaggaactctgcctcaggggaagattcgccctcgcccctctcggaacaaccggaacaggccgaacaaggacaaatcgagaatgtcgagaatgaaggacgggttgccctcatcgagaacaacgaatttcacgacatcgcccaatacagattccccatcgttaaaggggtcgtcaatctcctaaccctggtgatctatatctacatgttgtgtctgtcctacatccgcgtgcacaccgtcttctctcacgttgtctgccagctctacaagcgatgcactattgcagatccacaccctctcttcttcgaatggttcgaattctgcctggttgtggtggtgcaaggt…	0.832539 ( 0.643271 - 1.02181 )	[ g418.t1 ; ]
g419.t1	scf7180000985950 : 1459969 - 1465551 +	atgaacctgtcgtggaatcagctggcgaagacggccaatcaactggccaaacaggcgcagagacgcatcgacactgtcctcgacatcaaggatgacggagagggatcgaacgttgcaggggaaagcagtggacagagcatgatggacatcgacttgctctctccgagctcgatgatcgcgaatgtcgaggacagcgaagaatcgattcactcggtcgctgagagcacgtcctcacagtccacagtcacggtcaccaagcagccagagattcagaatccttgggacaacacttggactacctcggagttggttgtggattccgagccgaacccgatgcgagaccaggtgctgcccgcagagacggccctcgtcaaccactcgccctcatcgaattcgaat…	6.9962 ( 6.71567 - 7.27674 )	[ g419.t1 g5490.t1 ; ]	IPR022091 TATA element modulatory factor 1 TATA binding;
g420.t1	scf7180000985950 : 1468359 - 1481119 +	atggacacggagaagggtagcggctcctcggacacctcgggtggatgggaacgcgtgtccgacaattctcagttgaccgaaggaatgaacggatcgacagatcagcagccgtactggaaggaccaggacgagatcgtcatttctggagtatcgggaagattccccagatgtgaaaacgtgaaggagttcggagacttgctactggccggcgaggatctgatcaccgaggacgatctgcgatggcctcccggtttctacgatttgcctaagcgccacggcaaactcaaggacttgaaaaaattcgacgctcaatttttctcggtgactccgaagcaagcgaactacatggaccctcaggttcgcatgctcctcgaggtctcttgggaagccatgattgat…	32.9689 ( 32.6577 - 33.2801 )	[ g420.t1 g5492.t1 ; fasn-1 ]	IPR001031 Thioesterase; IPR001227 Acyl transferase domain; IPR009081 Acyl carrier protein-like; IPR011032 GroES (chaperonin 10)-like; IPR013149 Alcohol dehydrogenase, C-terminal; IPR013968 Polyketide synthase, KR; IPR014030 Beta-ketoacyl synthase, N-terminal; IPR014031 Beta-ketoacyl synthase, C-terminal; IPR014043 Acyl transferase; IPR016035 Acyl transferase/acyl hydrolase/lysophospholipase; IPR0…
g421.t1	scf7180000985950 : 1481170 - 1485348 -	atgttcagatgctgtaatgtgatggggctgcgtcgtgaccttctgaccatcatccaactcggcgctgctttcgccctcatcttctctgcgttcaattcgcaaggacttatcgaaatcgatgtcctcagaagcctggccaaatcagccccagagacgggcatcactgaaaacagtggatattacagtctatcgataatttatttcgttttcacgttaagcaacttggtcgtacctccgataattcgaagacttggcaataaatggtcgcaggttgtgggagcgatatgctatctaagtttcatggtgacgtttctgcatctgaatgcaggtctgctctatctcggatcggctattctcggatttggagcagctatgctatggaccgcgaatggcgcgtac…	18.8919 ( 18.2286 - 19.5553 )	[ g421.t1 g5493.t1 g16069.t1 g11551.t1 ; C27C12.4 ]	IPR010291 Ion channel regulatory protein, UNC-93; IPR016196 Major facilitator superfamily domain, general substrate transporter;
g422.t1	scf7180000985950 : 1485495 - 1492078 -	atgaactgctgtgtatttcatgtactccatccgaatggctaccgcatcaaatggatatggtttataatgaaattctacatttcctttgtttcttccttggaacaattggaaaatgcggattcagatcaaatatcaaatccgaatctggcaatttctcaggatcctttgcttgaaggaaacatcacaaatgatgccgagttcatatcatcgtcatacatcgtgcaaatagaaatttcaactccctatattcgtgaagataattccgaattggaatttcgattggaaaaagtggtgagcgatgggttagaggctggaagatctgagcatcttaaacacgaagtttcgctatttggcaacgaaagcagagagcacaacttcaatgcgcaagtcaaggtggta…	3.61982 ( 3.25299 - 3.98666 )	[ g5494.t1 g422.t1 ; F01E11.3 ]
g423.t1	scf7180000985950 : 1492968 - 1493318 -	atgcacaatgcgattctaatgagccaccccttctcctctctggcagtcaactcttcgccttcgtcctttcgagtcttctctctctatctatctcggactcaggctcaatgtcgtgtaatttgggcattcatttcgacgagccgatacgatgaaagtgcagaaaagcagagcaaaatcagagcaaagaagaagaagaagaagaagaagaagaagaagaagaagaagaagaagaagaagaagcgaaggaagaacgaacaaaatcgaacatag	0.399952 ( 0.0559401 - 0.743963 )	[ g423.t1 ; ]
g424.t1	scf7180000985950 : 1496619 - 1509248 +	atggcctctgcactcaccgtcatccctccgcccatttcgaggagacttgccagagctatgcacacgaacctcaagaaatgcgagcggctgaatcacgtggctcgctatccggtccatccttcgagtgccgctccgcacgacactaaattctccaaaacatacctcaacaaggatcgaaagtttctctcggccggaatgctgctgtactacctggcagccatattcaaaggcctccacccgcgggtcgacgatgatttcgtggacaaactcaactatcactacacttcggccatcatatttgcattcgcaatcattgtttccgccaaacaatatgtcggataccccatacaatgttgggttcctgcgcaatttacagacgcttgggaacaatatacggaa…	27.7303 ( 27.0685 - 28.3921 )	[ g424.t1 g5496.t1 ; inx-1 ]	IPR000990 Innexin;
g425.t1	scf7180000985950 : 1509359 - 1511918 -	atgtacaaaaataaggcatcagcctcttcatctgcagcgcgagctgacgacagcaagaatggccatgcaatggcaaagagcaaggtggaagagtatcgacaagcgttcgcattgttcgacgcgaataaggacggcttcataacgattgacgagttggagaaggccatgaagcgattcgggaagcggatctcccgactcgaattgtccctcatcatgcatcatgctgataatgatcagaacggagtgctgactttcgacgaattcgcaaatattctggacggccggcaggagatgcccaaattcacttatagccagctcagggagcagttcgacatgttcgatcgagaccatgacggattcatcgagaaggacgagatgatgcagtgcgtagcagaactg…	8.71021 ( 7.97416 - 9.44626 )	[ g5497.t1 g425.t1 ; K03A1.4 ]	IPR002048 EF-hand domain; IPR011992 EF-hand domain pair; IPR018247 EF-Hand 1, calcium-binding site;
g426.t1	scf7180000985950 : 1514326 - 1515678 -	atgcattaccatcaccatgaacacgcccacttcggggttcttcttctcctgatcgttgttacagtacttactggcgtcgggacatttacctatcattgggctgaatcgaaagtcttcggcctcttaacaagaagttaccccatatacctatggagccacggggacttctcagatttggagccgtggaataagtgcgtcgtgatcgttatgctaatggccttcagtgcagagctgttaatggtgctctggacgatcgctgccatcgttctgcttcgacacaatccacgcagccacggactgcacttcctcatttctctatttatatctagttgcctatgggttggagtaatcgtttgggccgcggactatgaccgtctgtccaatacagctgccgcgaac…	3.17936 ( 2.59838 - 3.76035 )	[ g5498.t1 g426.t1 g28673.t1 g27003.t1 ; T28B4.4 ]	IPR009545 Tight junction protein, claudin-like;
g427.t1	scf7180000985950 : 1519152 - 1527058 -	atgcagatgctctctctgcattatgaggctaacattatggttttgatggggaaattcgctaaccagggactgaagtggtgcgaaaatctccgtgtttgttggcttctgcatgactgtcgaatggacgaggcagaggagctgatcagcagcggcagtgcggcctccactgtgggagatgactgggtcaaagaatcctctgtggatgtctcgacgggcctctactccttggacgaccgaatgatatggccgcgtctgcttggagtggcaaccaaacccaaccccctacacgaatgggaccaactctacaatttgcacaatcaggccgggctgaggaatgactgcaggaaattggccaagtcgcttgacaacaagaagactgtgcccgaattggagtccttc…	11.5007 ( 11.1129 - 11.8885 )	[ g427.t1 g5500.t1 ; tbc-1 ]	IPR000195 Rab-GTPase-TBC domain; IPR001763 Rhodanese-like domain;
g428.t1	scf7180000985950 : 1527197 - 1533898 -	atgaacgacacagaccagtgccgtctgaatcgattcggtgtgggacttgcggcctgtctcaggccgttacacctcgacaaactgaagcgatcgctgcctctcgaggacgctgttcctctcttcgaagaccaggatattttcaaggctaagaaaatgatgacgacagcagcagcgaatcaattgggtcagttgagtcagttgagtcagttgggccaattgggagtgggtccttcgttctcggcagcgggtctcgcacagccaactgcagccacgtcgcccctgtgtccttccactccactcacctatctgcaacagcaacagccacaactccttcagctgctgccctctactccaggcctcctcactccttatgagatgcaactgcagtcagctcagtca…	18.6432 ( 18.0527 - 19.2338 )	[ g428.t1 g5501.t1 ; tiar-3 ]	IPR000504 RNA recognition motif domain; IPR003954 RNA recognition motif domain, eukaryote; IPR012677 Nucleotide-binding, alpha-beta plait;
g429.t1	scf7180000985950 : 1534000 - 1534508 -	atgaacgtagcgctgcatcacaagggcagaatgcagaaggcagaggtacaaagtgaaggtgagcgaattagaaggaagggagagaacaagacttctggactaaattctctacaattcattcatttttctgtctcgatcaaatcacaatatccaatatcttctgctttgaatttgaatggaaaaagtcattcgaaacggcattttcattcttcgcccacttga	0.200344 ( 0 - 0.400687 )	[ g429.t1 ; ]
g430.t1	scf7180000985950 : 1534560 - 1535138 -	atggctttctgcactccagcttttctccgtcccttcccattccattttcccccttcaccgtcctcctgcccccagctagcgatattcgcatttcctgtgtgttgcctgctttctgcctttccttcccccctcccctatttccaattccataatccacttctcctggactccactttatctcgtccaatctttttgcacacaaaaatcaatcacatctcgcagagaatcgcacattcactcattgatcaactactcggcggcgcaatcgggcaatcgagataa	0.192623 ( 0.035347 - 0.3499 )	[ g430.t1 ; ]
CUFF.338.1	scf7180000985950 : 1535940 - 1536176 -	atgttctgctcggtgctgttttcctgttgcctgtttctgcttctcgattccccattcctgctcaatttttcacacccccattgtctgctgactgactcgttaccaggtttcttgttcttcccttgcttctgttcattcctatcacttccaattcgaggaattctcctcttcccgcgcaatgcaaattggcaaccaacctgtcattttcagactcaagccttcaagcacaaagacatg	0.502749 ( 0 - 1.21374 )	[ CUFF.338.1 ; ]
g431.t1	scf7180000985950 : 1537339 - 1538158 +	atggaaagaatggagaatgaaggactgaacgcgaacgtaagcggtgttattattgaaggagaggcgagtcacaagcacatcagcaaccgcaacacaatttcactctttattccccattctcagaacatgcatttgtatctcatctcagttcgtccatctccaactgtactatttctgatccaagtggctcgatctattttctgcttttccgcttaa	0.0737162 ( 0 - 0.158836 )	[ g431.t1 ; ]
g432.t1	scf7180000985950 : 1539199 - 1545805 +	atgactgaatctgactatttctatgacgatttcgattcgactcagaattcgacggaataccttaaaatgacgtccgaaatctatcgggaatcgatggatttctgcaatcagacattgcggtataatctgagcgacaaggcctgcatcatctggcactacttcgtgcagcaaaaaactagcagcaaatgtgctgaggacattcaagtggatcgtatcgtgccctctcccatcttcgactcggaatgtggcagtgtggaaatgctgttgctgcgctatgctatccccgagctgatgttgctgtgcgtgttcggcaacctgctcaacctgctcatctacaatctatcctatttcgatggcagcacttctgtcgtgtttctcagggccaaggccatattcaac…	2.33961 ( 2.09504 - 2.58417 )	[ g5504.t1 g432.t1 ; F13H6.5 ]	IPR017452 GPCR, rhodopsin-like, 7TM;
g433.t1	scf7180000985950 : 1545881 - 1552158 -	atggccactgagccagaagccgagcagcaggatgaagtgttcgaaatcaacgacttcactgtcttctcggacatggaaagactggtcgtctccatcgaagcaactctccaagaatggcaattgacaggcacaagaccgagtcgcaaatttccaaagggattcctctcgcaatgcaattggataaccaaatccacgcaaatcgccttcggagagcacaacaaactgcgtgtctcgttcgtgcaggcggactatcctgaacaaatggctctgaagatttccaaagagacgggcagtgaagaagaggatttgcccgcactcgttaatgatttggcctcggcagagacagacttcgtttccaggaaaaacattgtcgctatgtacggtctctccgagtacctg…	12.6691 ( 12.3217 - 13.0166 )	[ g433.t1 g5505.t1 ; rbg-1 ]	IPR026147 Rab3 GTPase-activating protein catalytic subunit;
g434.t1	scf7180000985950 : 1553249 - 1555846 +	atgacaaagcattataagatgttgctaacaatatatcaaatattcaatctctcacttgatttgaatacctcattactaacttctccaataatatttttaccgtacaaagcaggatttcccaacggtttatatcatcatctatttggcatttctggtattgttcaagaatgcatatggacagtcaatattgaaggtgttgctgcatcgattatggttttattcgaatatcgatatcaatgctcaaaaatggataaaagaaatggcacaataacgaaaagacgaataattttaacgactgggttttactttttcttattaaatacaggatggatgccacttatcccgtatcctttcgatcaagatcaggcaaaattacgacttgctaagagatggggaact…	4.20303 ( 3.59319 - 4.81287 )	[ g434.t1 g3926.t1 g9383.t1 g11602.t1 g21353.t1 g2346.t1 g5506.t1 g3940.t1 g16626.t1 g4225.t1 g30916.t1 g4223.t1 g16625.t1 g22107.t1 ; srh-133 srh-76 srh-134 srh-132 srh-131 srh-130 srh-79 srh-74 srh-75 srh-82 srh-87 srh-88 srh-78 srh-55 srh-129 srh-83 srh-68 srh-73 srh-71 srh-52 srh-61 srh-67 srh-69 srh-62 srh-63 srh-70 srh-72 srh-24 ]	IPR019422 7TM GPCR, serpentine receptor class h (Srh);
g435.t1	scf7180000985950 : 1556519 - 1558524 +	atgctatttttggcgagcttattcctattttctttaaaaatcgttcaaactcaatgtcaatgtcaaggagatgagcatttgtttgggaatttctgttactactttgaagcggctccggagccatttttgatggccgataacagttgtaatcttcgaggccaaaatatgacttccattcatagtcaatacgaaaatcaatttctacgggccaccgcgagcgatgcattttccgcatctggatattcctcttacctaatcggctacaccagtttgaattccgaagacggaaagacttttcagtgggtcgacgggacaaaagcggattttaatgggtgggatcgaggtgaaccctcgttcggcaaccaatgcgctatgcagcgaatgtcggatgggaactgg…	7.14901 ( 6.53679 - 7.76123 )	[ g435.t1 ; ]	IPR001304 C-type lectin; IPR016186 C-type lectin-like; IPR016187 C-type lectin fold;
g436.t1	scf7180000985950 : 1559679 - 1563676 +	atggtctccgacttggcaggcagcaacggcacaggactgcggcagcgcagaggcggcctgcagaagatggtcgaggagctcgacattttcgagaaggtggtcgacaacgtcaaggaggagaagcgggtctcgtccggatgcatctcattcgtctgtttcgcgagtatcctcctgcttgtcctgagcgagtccttccagtacctctacggcaagcccgtctacaactacaaattcgacatcgacactgagatggacgaaaagccccgtctcgagttcgacttcgtggtggcgactccttgcaattcgctgcaagtcctcagcaacgtcgaacaggaccagcccaccatgttcaatccgttccagagcaaccttatcaagaaggatccaacaaggttcgaa…	10.8118 ( 10.3718 - 11.2518 )	[ g436.t1 g9376.t1 ; C18B12.6 ]	IPR012936 Endoplasmic reticulum vesicle transporter, C-terminal;
g437.t1	scf7180000985950 : 1563749 - 1565658 +	atggccccacacagcggcgatcggcctcaacaattctcatatttgcctaagatcctgaatggtggtttcgcaggaattgtgggcgtgtcctgcgtcttccccatcgatctcgtcaaaacgcggctgcagaatcagcagccaggccccaatggcgagttgcagtacaagggaattgtggactgtgccaaacagacgtggagagcgggcggcaacactgctttcgccaaattcaaaggaatgtattcgggcagtggggtcaacattctcctcatcactcctgagaaggcaatcaaattggtcgcaaacgatttcttccgacaccagctcaagaaacctaatgaaaaacaattgtcgcttccccgaggaatgctcgcaggcggtctggccggaatgttccag…	18.9807 ( 18.2629 - 19.6986 )	[ g9375.t1 g437.t1 ; F20D1.9 ]	IPR002067 Mitochondrial carrier protein; IPR018108 Mitochondrial substrate/solute carrier; IPR023395 Mitochondrial carrier domain;
g438.t1	scf7180000985950 : 1565680 - 1567248 -	atgccacgcaaacgggccaacactaatacttgcaaaaacacaaatccaccagaacaaactggtaaaccacaatcgatttctgcagcaattcctgaagcatcaaaacgggtagagaaacaaccgaccaagcacagcactgcaatcaagcagaacggactgtcacaggctcaagagaatttctacgacggacctgcagttcgaacgagaaggaaggtgaatccggctgcttatgaaaatagaccgagcacgtctaatggacatgaattttattccgatacggatgaagaatcaaataataaaagaaagggtaaaaggaaagctgcggcaacaacggcagcagctaagacgagtagagagaagaagaagaagaaaaaattgaatgaaccagatcaagtaaaa…	13.5733 ( 12.8375 - 14.3091 )	[ g438.t1 g9374.t1 ; ]
g439.t1	scf7180000985950 : 1569143 - 1571302 +	atgttgtggattattctcacactcctatttggtcattcatattcacaagaggagtgtggtcttcccgctaatatttcctctctgccagactacgcacaggccgaattacacgatatttggaagaactatgtaattggaaagagctgcgagaaggagctgctcattcaaaaggacttgttccaagtaatcgactctttcgagccaaatctcgctgacagaactactacctctaaaccatctgctgcctcagctaacaacactgaagaaactgaaactgctgaaataattaagcaaaccttggaaactgttagtacaactgaaactccaactacagtaactctgtcatcacttcggactacgcgcagcacaacactagaagaagccgagacgcagagctct…	8.17883 ( 7.71857 - 8.63908 )	[ g439.t1 g9373.t1 ; jud-4 ]
g440.t1	scf7180000985950 : 1572484 - 1580192 -	atggagttggaagacaacgcggacatggtccttcgagcgatcgactcagtacgagattctgtgctgaatgcctcaggctcgacccccctgctgcccgttacagtggccacttctcccattccttccatcagacattccgaatcgattattcccactatcgaactcgttcttggcacaatcacatatttggtgataataatgatgactattggaggcaacacccttgttgtcgtggctgtcttctcgtaccgccccctcaagaaagtgcagaactatttcctggtttcccttgcagcctcagatttgtgtgtggcgatcttcgtgatgcctctgcacgttgtcaaattccttgcagatggccggtggctgctaggaattgtggtctgtcaattcttcacg…	6.21575 ( 5.81729 - 6.61421 )	[ g440.t1 g9372.t1 ; ser-2 ]	IPR000276 G protein-coupled receptor, rhodopsin-like; IPR002002 Octopamine receptor; IPR017452 GPCR, rhodopsin-like, 7TM;
g441.t1	scf7180000985950 : 1583865 - 1586052 -	atgacttctacagagcaaaatgcgggtgaaggttcgaaggaagcagtcgccacaacccaggctatgtttgagcatgtgcaggatttgaaactgcccataggatcgatttctcccctgtcagtcaacttgtctgtttcctatttggagacgagaaacattacttatgcagctgtagtccagcacagtacagttttcatagtccattgggacgtaaagacggagacgtacggctgggatcagattccaattttggacatgaacacagacaaaccgatcaaagtgctgcagacggtgcttgtgcaccccaattcgcgatcactgcctattgtcgttgtctgcacgattttaggggtacaattgtatgacatcaagactcagagactcatgtatcaatgctca…	3.8848 ( 3.56115 - 4.20845 )	[ g9370.t1 g441.t1 ; F39H12.2 ]	IPR001680 WD40 repeat; IPR015943 WD40/YVTN repeat-like-containing domain; IPR017986 WD40-repeat-containing domain;
g442.t1	scf7180000985950 : 1586260 - 1589162 -	atggatggcaaaatgcaggggcaaggcaggtatgcggtgcctgagggactaaggccgttgctggaggcatttgcgagggagacaattcggacgcagccaaaagacgtcgccagatttggactgctcttcttcgacgaattgcacaaccacagacgattgaacccgacgacggacattcttcacgactcctgggcgtatgaacagtttcgagtggatttgcaaagacggactcacgaagacaaagagaagcatcacaacgaggagcagagcgattccagatgcgagtccccgctcgacaaagctgccaccaaaatccaggccatgttcaaaggccatcttgttcgaacgcatccggagaagttcggcctgcccaagtcgatgccgcgcacgcagtccagc…	38.257 ( 37.1287 - 39.3852 )	[ g9369.t1 g442.t1 ; F39H12.3 ]	IPR000048 IQ motif, EF-hand binding site; IPR003117 Dimerization-anchoring domain of cAMP-dependent protein kinase, regulatory subunit; IPR027417 P-loop containing nucleoside triphosphate hydrolase;
g443.t1	scf7180000985950 : 1590018 - 1599022 -	atgggccttttacaggctctgctatttctagttctaacaggaatagcggactgctatgaagacctcgacgcatttcaaacaacacccaacgaaaattactacgttacgcctggcggggaggggcctgaattggcctgttcactcaaacctgaatacgcagatcaaaaacactacaaagttctctggagtcgatactacaaggagaatgtcaggatagttttcgatgaaaatggtattcgagacaaggcacattatgcactgaaaggagatgtaaataaaggaatctacaatctgctcatctcgaatgtgactcgtggctctgtggaaggagaatatcaatgcacggtgctttcgaaggacagcgatgagcaattcatgaccaaacgggccaaagtcgtc…	18.2561 ( 17.8673 - 18.6449 )	[ g9368.t1 g443.t1 ; igcm-1 ]	IPR003598 Immunoglobulin subtype 2; IPR003599 Immunoglobulin subtype; IPR003961 Fibronectin, type III; IPR007110 Immunoglobulin-like domain; IPR013098 Immunoglobulin I-set; IPR013162 CD80-like, immunoglobulin C2-set; IPR013783 Immunoglobulin-like fold;
g444.t1	scf7180000985950 : 1600614 - 1603192 -	atgattcgacctgccatgttctttccgcctctacctgctctgcactctctgcattctgcctgtgtgcatcagtggatttctctattcaagcctgccagtttcgaccttgttccagatttgttgtgctcttcctttgtgcaatgcttccccagttcgttctgtccaatttcccaatttcacgcaacagtcaagtctttccatccccttcttctgcacgttttccaatgtaattttcagtcttcactcgatcgcagcaattatctgtgggcgatttgccttcttccttccaatttcattctccattctcattcctcattcactcatttcctccgcctctgcctcgatccatgcgtgtttgcagtgctttgcagtcattcattcagcagtcagcagctagaa…	0.781007 ( 0.602347 - 0.959666 )	[ g444.t1 ; ]
g445.t1	scf7180000985950 : 1604256 - 1605822 -	atgcacatcaagaatcaaaccttcacagcagtttccttggttctatccctaatcattcttggattggcaatagctgctatgttcacttcacaatggacagtgatgagcataccaggaatattcatttcaagcgcagaaggcttgttcccttggacttgtgttcagagtggaacgtgctcaaatgaaattaagaagtggaagaatggccccacttatgtgatagtcgttttctcaacgatgtggggagccattgcagcagttttgatggcgacttgtctggcaattaattctgtattcgtgagtgctgcgtggattcgattcagcaaggctttcttctcagttttgctatttctttgcctgacattttcagtcatattttatggcatcaaatctagctac…	4.65382 ( 4.0351 - 5.27253 )	[ g445.t1 ; ]
g446.t1	scf7180000985950 : 1606663 - 1608045 +	atgtctcggctcacgctgccactcgtcctccttctcacaattattcccctcgtcgtgtcagccctggattgcagaaagttttcgtttgctccagcgtgtcgtggaatcatgctaaaaagagctgcacctgcacaaccaaagatggatatgctggttaaagttttggaagcagcagaaacgagaggccaagaagaaattactgtgcccgttgactggctcataagggttctcaacgagaacactgagcaatcacataacttgaaagcataa	44.5403 ( 42.8175 - 46.263 )	[ g446.t1 g9365.t1 ; snet-1 ]
g447.t1	scf7180000985950 : 1608468 - 1617422 -	atgttcggactatttgctgctcttttactgttcacatttggaggacatagacttcttgtgcaaggacaggagtacacgagcatcaacgcactcaaactccgtctgccaggtcgctgcaaggagggagactttgactgcggcgagggccaatgtgtgcctgtggcccgattccacgatggcaagccagactgcaggaatggggcagatgaggcttgcttgcttggacaagtcaagtgcggtccttactgcgtcaatccacccgactctctgtcctgtctgctgcatccctattgcgacagcacaaatcgagcgccccaattctgttcacgatcaaaagagaaactatgtgcagagccgctatccttcccttgcaagggctatggagaatgcgtcatgtgg…	1.58778 ( 1.49025 - 1.6853 )	[ g9364.t1 g447.t1 ; R11G1.1 ]	IPR002172 Low-density lipoprotein (LDL) receptor class A repeat;
g448.t1	scf7180000985950 : 1618633 - 1619252 -	atgattcttatcacagcaacactcttcatttttcatttcattcacaattcccattgcatcactcagaaagaactattggccggccaattgggtcataattatcctcacctgcagcagtacattcggcccgtagccaagattggtaatgaactgatctacccgcgtcgtttttcgggcagtacgcccatttcggacgtggttctggacgagaacggcatcccctttgcagtcagggactccccctcactgtccaacatgatcgaatccagccagtcaaacagcaatatcttctcttcccacaagaagaatgtgcaaactctgaactacgtgcccatctaccagaaacccctgtctctcagatga	1.66179 ( 1.18519 - 2.13838 )	[ g9363.t1 g448.t1 ; ]
g449.t1	scf7180000985950 : 1619314 - 1619922 -	atggtcaaaatcgatttctcctccttcttcttgattactgtatttgcctgtgtaattcataacgatgcaacgcttcttgttcgtgagagaagagatctcaatcctctagtcacagaaatgttcattcagcctgtcgccactgtagcaggggagaagatttatccgcgtcgtttcgaaaatctcccctctggcagtcgattggtgctagacgacaacggaattgcatatccagtgcgcggaaggccttctgtacagcaaataatcagctcgatgcaaaacccgacttctgcattccgaagtccgttcggccctggatggacttccctcggatga	1.85411 ( 1.41189 - 2.29633 )	[ g9362.t1 g449.t1 ; Y42H9AR.5 ]
g450.t1	scf7180000985950 : 1620112 - 1627102 -	atgggaataagctcggcagagccctatgtgcgccggctgttcgagtggtacgggcctgtttctcacagatatcgatggcttctattcatcggtccgataatattctctgccttctgctcaataggactgtttcgtctagacaaattacgggtagatgatcctgcttatatgttcactccatctgatgcaagatggaggaacgaattgcacacattcacagaaaattggcctctcaatgagaataagttccttcctggcaaatcgttcgagacaaagcgatttgtgaatattctaatcaaagccaaagatgggggctccattctacgggatcacattcttaaggagattcaaattctgaacgaatggatatcgtataatatcagtgtgtcgactaaagac…	12.8664 ( 12.4246 - 13.3082 )	[ g9361.t1 g450.t1 ; daf-6 ]	IPR000731 Sterol-sensing domain; IPR003392 Patched;
g451.t1	scf7180000985950 : 1629914 - 1630462 -	atgcaagatattcaagctcagacctcgttgcttgcctatcatctggagatcaagacgatcaaacatctaacctcatctcagttttcactgatcaaaaggattatcctcttatttgcatattgttacttggagactggagaccagaagaaaagaagaaagagttatggtcttcaaggtttcaaggcaacttgcactcggagaaggaatgaactgaactgcactgcagcgctatag	0 ( 0 - 0 )	[ g451.t1 ; ]
g452.t1	scf7180000985950 : 1631242 - 1632362 -	atgcaactcgtcattgccgggagccttctgcttgtcgcagcagccagctgcatctttgcctcttctgactcagattgcaacgggtccgaaaaggagcggctgtgcaaacttgaagatgcagttgtcgttctcgaaaatgcagtgcaagaattgctagatcggacagatatcacaatggcagagacggaagttcctcagaagcggaagaacgaattcattcgatttggaaagagaagcataaacaacgagaagaggaagaatgagttcattcgattcggaaagagaaagaacgaattcatccgatttggctaa	48.3938 ( 46.4958 - 50.2918 )	[ g452.t1 g9360.t1 ; flp-8 ]	IPR002544 FMRFamide-related peptide-like;
g453.t1	scf7180000985950 : 1633318 - 1635682 -	atggaaatttactcgctgttagtcacaaatgacaagaaggcacatgatgaagcatattctgctgctagaattcgaaaagtgctatggtttgcctcagtagtggctgtagcattgattgtcatcatgcttggatatcgggccaactacctcggcgataaggaaagacagcagcagaggcagcgatattatgaatcggcagcgaatctgccgagggactcgtcaccatctttgcacgagaatcacgatctcgaaagcagcattttgatggctgatcatttcatcgattatttgaagaggcataagaagaattatgcaacgagcgaagagaccatgaagagattccaagcattcctcaagtcaaaaaagatggagattgagcacaattccaaggggaaattc…	26.142 ( 25.2369 - 27.0471 )	[ g9359.t1 g453.t1 ; R07E3.1 ]	IPR000169 Cysteine peptidase, cysteine active site; IPR000668 Peptidase C1A, papain C-terminal; IPR013128 Peptidase C1A, papain; IPR013201 Proteinase inhibitor I29, cathepsin propeptide; IPR025660 Cysteine peptidase, histidine active site;
g454.t1	scf7180000985950 : 1636703 - 1642724 +	atgcgggtagctgcttttgtcgcagcagttcttctagtctcagtctgcagcctcgttgcatttgcacaggaacaagatatctactctattctgggcttgaagaagaatgccaacattcgggaaatcaagaaggcctacaaatcactcgtcaaggaatggcatccggacaaatcgacagacccagctgcacaggagaagttcatgcagattcagagggcctacgagattctgagtgaccctgagaagaaggagcgctatgacaaattcggaacaatggacgacagtccacagatgaggggcgcgcacttccacgaccaattcgaccatttccacagcttctttggaggcggattccaagacaatttcttctcgaagcaacgaatcacgatgaggcaatac…	20.173 ( 19.7069 - 20.6391 )	[ g454.t1 g9358.t1 ; dnj-8 ]	IPR001623 DnaJ domain; IPR012336 Thioredoxin-like fold; IPR018253 DnaJ domain, conserved site;
g455.t1	scf7180000985950 : 1642853 - 1645448 +	atgcagagtcggccaaattgtatgaagaaagtgctgcacgcgggcacagggcagttgcctgaatatcgagacggcactcgagccctgtttgactatgaggtgctcaaaccgatcgagcctgtcaaaccggaagtggggatgcctccagacagagacggattcgtctccatcgacagcacgaggaagaaatggccccacggctatggcaaacctctcgaactcgtttttggaaagaaattccagcttccaatcgtcgaaacatgtctaaaatcgatgcacgtcagcgaggtttctcagtttgacattgaattgtctgaactctcgccctatcccattgtctcgaagaagttgcgagacattgtcaaaccgcattcagaagaccaccacaagcatcaaggc…	7.27277 ( 6.78605 - 7.75949 )	[ g9357.t1 g455.t1 ; C56C10.10 ]	IPR011990 Tetratricopeptide-like helical; IPR013026 Tetratricopeptide repeat-containing domain; IPR019734 Tetratricopeptide repeat;
g456.t1	scf7180000985950 : 1645775 - 1647842 -	atgagcgatagtttaagagaaataactatcaaccacgtcattgggtctgagcagcaaatatatatggacgactcgagcaacgcggaatgggaagtcaaaaacatgtcaattgataccacggaggagccaggtattatgttcatcttaaagcgtcagactactttctatgttctattagtggaatggccttacacgataatatgcgtgctgactatatttggattatttaaggaaggcgaagaaaagcttacattggttttgactaacatcactgcattatcgtttatattcggaattttggctactgccctgcctaagacacaggatccgccggtcttagctatcgccgtttatatccgacttttaataacgattctggcatatatcgttagcctaatg…	0.504644 ( 0.294193 - 0.715096 )	[ g456.t1 ; ]	IPR006029 Neurotransmitter-gated ion-channel transmembrane domain; IPR027361 Nicotinic acetylcholine-gated receptor, transmembrane domain;
g457.t1	scf7180000985950 : 1647912 - 1648692 -	atgtggtggttttcaaagttatcgatttatattctactatttgagtctatattagttaaaaatagcacatctatcgaaacaacggattatgacaataacgctattgctttagctaactctgaaaacattataaatgtcacggagtttaatgatgctcaagacaggctctacaaggacttattcgcaaattataacggaaatatggctccatatgaacttagtcaatttatgaagccgataaatgtaacactactttatatgaagttattaactgtgtttgaagccatagaacaagtatccttaaacattgctttagatacgtcttgggaggacagtagattatcatgggattcgactaattacagtgacattgaatggatttatgtttcacaatcacaa…	0.323938 ( 0.0790639 - 0.568812 )	[ g457.t1 g9353.t1 g9355.t1 ; ]	IPR006201 Neurotransmitter-gated ion-channel; IPR006202 Neurotransmitter-gated ion-channel ligand-binding;
g458.t1	scf7180000985950 : 1648994 - 1649832 -	atgcccccaaacctgtcgaacttcgtcatgttgagcttattcacgtcactaattggtaaacctacaccatcaaactcttattcgcacgacatagtgggaaaccattcgcataatgtcaaccttatgcagaaagacactactactattagcacttcaatatcaatcgagactacaacgatgtccgatttctggcgggtagcgataattagaatggaagctaaacacggccatagaagctaa	1.84132 ( 1.24695 - 2.43569 )	[ g9352.t1 g458.t1 ; ]
CUFF.364.1	scf7180000985950 : 1651466 - 1651657 +	atgcaaatcgaaaattttaccataattaaaaatgattattttgcactagccggagttgcatcatgctatattccatcaggatgtatgaaaaataagacaaaatggaataaaatcatctttgtcaaaatcgaaccaaactttcatgctgattgtgagatattatggtatgagatctactttgaaaaattcctt	1.57854 ( 0 - 3.40129 )	[ CUFF.364.1 ; ]
g459.t1	scf7180000985950 : 1654490 - 1658252 -	atgtacattataatcgagcctcagtcggacgaagaagcctcggaaatcgtgaccgttttgcttcagaattcaaaaaagaactttacgatcaccgatgatatcagggcgtttgcaaacagaagagtttcggatccatcaaattcgaccgaataccatcttgattcggacaaggccctgtcgccgaaaatgagctccgagccagagcctccgaacgacatccacactgcgattcagcaagccattgaccatcaattcaagacggaatgtcagtccgcgggagacgaggcgcaaaacgatccattcgcttccacgtcaacggactacctcaatagcagtgcgttcattcaggacctactcgggcggcacatcgatccgaacttcgaggagcctcaactgaag…	24.9064 ( 24.0046 - 25.8081 )	[ g459.t1 g9349.t1 ; ]	IPR015880 Zinc finger, C2H2-like;
g460.t1	scf7180000985950 : 1658916 - 1663112 -	atgccgaatatttctatgcctaaattcgaccaggccaccttaaggacgctattaccgatgaagaaaattcggaatgtcaggaagagtgataaatatcactgtttggtgtgtggagatcgaccaacaggatatcactatgatgttctgagctgcaacgggtgcaaaaccttcttccgtagaacgattttggaaaaccgaaaatttgtttgtaacaaaggaggcaactgtcaattcactaaagactttcgatgcgcctgtagagcttgccgaatggacaaatgtatccgcgttggaatgaacagatcaatgatccaatacccatctgcgtctaacaataagaccacttctattcgtgatgaggattctgaagactctcacgatggggaggaaaaccctccc…	4.40925 ( 4.05227 - 4.76623 )	[ g6141.t1 g12401.t1 g9348.t1 g460.t1 ; nhr-120 ]	IPR000536 Nuclear hormone receptor, ligand-binding, core; IPR001628 Zinc finger, nuclear hormone receptor-type; IPR001723 Steroid hormone receptor; IPR008946 Nuclear hormone receptor, ligand-binding; IPR013088 Zinc finger, NHR/GATA-type;
g461.t1	scf7180000985950 : 1664993 - 1668811 +	atggcagaaataccagaatgggtacagaggatggtccagaatcaggaacaatccctcatcctcatgcaccaacaacttgcccaggccagagaagaagcgaaagaggctaacaagacgattcacgagctgatcaacaagctgtcgaatccaagtcttcttcagccaacggcacaggcacatcaaacagatggctattccctgctcatgcgtgacctcacgacatacagctatgatccagaagacgagtgcacagtcttcaagacgtggtacgaacgtcatcgcgacgaaatcgacacgctcggtgctaaactgtcggacgaggagaaacgcaacatcatcgtgcgaaagctggacagtcgtgcatttcagacttactcaaacagtctattgccgaagcac…	0.344262 ( 0.29251 - 0.396014 )	[ g17019.t1 g12627.t1 g34407.t1 g461.t1 g19039.t1 g9032.t1 g13442.t1 g22385.t1 g21936.t1 g179.t1 ; K02F6.1 ]	IPR000477 Reverse transcriptase domain; IPR001995 Peptidase A2A, retrovirus, catalytic; IPR021109 Aspartic peptidase domain;
g462.t1	scf7180000985950 : 1674333 - 1675638 +	atggaccgaactcgcaaccagcctgcaccgggaccggcaccgaggagagtgctgagaatgcgtccaatgatagcgccatactggccatccacccagccgcaccgaaccatctggcgcaaggatgccggtccatcctcccttcccactgggcatgtcgaggcctcccgctacttcgaagttgagagaatcgactgcccttacgaaaggatcatcgacaagaggatggtgggagacaggaccgagtacttggtcgtgtggagttcgtcctggatctccgaggacctgatccaccccgaagaaaggagtttggaggaggatctcgccgagggtccaggcggtcctccctccactcccccaaacaatccactctccaacagttccaacgtctatggagaaaat…	8.90064 ( 8.35547 - 9.4458 )	[ g462.t1 ; ]
g463.t1	scf7180000985950 : 1678362 - 1681392 -	atgttcaggcttctactagctttttcgctggccacatcatccttatctacgacaggatgggatggaattcagtcttgcaactccggctgtttccaatgtctgcagcagaatggtttggaattcttcgttgctcgagtctgggaatcaattggtgactacgacgagacgggaatcgctaacatcaaagctgcaagggctgctggttggcagtacgtcgatggttacgtcttcccctgtctgaaatcgagttgtgcacctccggagaaccagatcgaggctacagtcaatagattgacggccgaaggcgcacaatatggcatgttatggctcgatcttgaaatcttcgcatggtcaaatgaccagaactacaatcgagacttcatcactcgactgggcaat…	37.2255 ( 35.8108 - 38.6401 )	[ g7428.t1 g35587.t1 g29637.t1 g24658.t1 g24657.t1 g24647.t1 g463.t1 ; lys-6 lys-4 lys-5 lys-10 ]	IPR002053 Glycoside hydrolase, family 25; IPR013781 Glycoside hydrolase, catalytic domain; IPR017853 Glycoside hydrolase, superfamily;
g464.t1	scf7180000985950 : 1684173 - 1692267 +	atgaaagagcaaagccaaccctcctgttgccgccgattattgactaaattgggagaggacgtcgcagaattcgctgagcacactagtgcacacggcctacctcgagcttatgtcagtcgcggtttgcgaagagcactttggttgctgctattctgcgcctgcctatgcgtattcgggtatcaggcctatctgatcatggatcggttttcgagaaacgacatcattgtcggcgtcgagttgaaattcgaagcgatgcgttttccggcggtcactctttgcaacattaacgcctataaaaattcgccttcacgacaattcagttcggttaaatcggctatcgaagctttcgaatttgcgttggattctcaatctccgcggaaaaagcgctcaattggcaat…	1.31486 ( 1.17225 - 1.45748 )	[ g9346.t1 g464.t1 ; asic-1 ]	IPR001873 Na+ channel, amiloride-sensitive;
g465.t1	scf7180000985950 : 1692963 - 1693777 +	atgcagatttctcttcacggccatactgataccattaatgaccccaagtacgaaacagcagtcaagcatacggccgaggttttcgaggaggctctgaaaattttcggcgacatttcgcacggaaatcatggagagtggaagatcaaggatgagaaggacggccacaagtgcttcaagaagcgatacaatttgggcaaagtgtattgggttccggtggacacgaacgtatcaatggaagacgcttttttggaccattgggataagtattccgtcgatacttcatcatcataa	3.08335 ( 2.41256 - 3.75415 )	[ g465.t1 ; ]
g466.t1	scf7180000985950 : 1696311 - 1704932 -	atgtcttttactgttctttcagacgattcttacaattatactcgcaattcgacagcgactttgatcgtttcaacaagtcgagtaactatagagagcaacccgtcggaaccaccacagaagctgggaaaactcgacactgcgcagtcccagtcgggaagatcgaagcccccaagcaacagcgacgatgagtcagaagtccagattattggcgaggtcaaaggaggaacgagacctccaagcaccacgaggccgtcaagcaccacggaacctccacttcgtgcactgggagatgatctaaccacaagcactccaaggtataacctaaggtctactacttcgccaaagccagcaaccacttccaccacgagggcttcaagaatcacgaggccttcaagcacc…	0.117607 ( 0.0833581 - 0.151855 )	[ g466.t1 g9344.t1 ; ]	IPR007087 Zinc finger, C2H2; IPR015880 Zinc finger, C2H2-like;
g467.t1	scf7180000985950 : 1706128 - 1711642 -	atgatcaaaattgatgataataataataataagctaacagttaacgataaagtttatgatgcgactaatggcagattgggcaaaggaaggaggaggaaggggagtgccagaaacgcccaatatatcctactggttaagagaaggcagtcgaagggtgacatgagtgcagagggaatgaatacgaagtctgggaaattgggcgatcaagaaatcagcttggaaaatgggacggtagatcagctcttctcaacagcttcatcctctggtgttttccttcagaatctgccgaatgaattgcgtttgcacgtacttagcaaaatggatgaacaggagaagtacaaaattggacgcgtcaatcgagttctcaggaacttcatgcgcaacctgccccaattctat…	0.484445 ( 0.370177 - 0.598713 )	[ g467.t1 g9343.t1 ; ]	IPR001810 F-box domain;
g468.t1	scf7180000985950 : 1713015 - 1714622 -	atgaattcgctttccttgcctcacaaaatatcgatttggagctgtcatatgagcgataaacctatacaaacttccacaaatcctccttccaaaacccaactaccgccatttgttgaaatgttggatgtttcgcagaagaatatcatcaaaggcctatggaatttggataatttatctattcccgataaaatcgacagcatcgattggatttcgaacaaaataccattagaagcaagaagggagtatagaaaatggcgttttctgatggaccgatcgaggatgccagatttctactatttgcagaatgatcatattaaggatattatcgctacaatttttgagaaatatactgatttggaagaatttgctcgaatcataatgagcataaagccatcgttg…	0.315162 ( 0.160792 - 0.469532 )	[ g468.t1 g9342.t1 ; ]	IPR011043 Galactose oxidase/kelch, beta-propeller; IPR015915 Kelch-type beta propeller;
g469.t1	scf7180000985950 : 1716896 - 1717982 -	atggctgacgcccatacaagcgaagatgcccttccaagccctccaggcgaagatgccccttcaagaaccgaggacccgaaacaagagtatttaaaactgaaggtggttggacaagacgcaaacgaggtggatttccgcgtgaagtacggcacgtccatggtgaagctgaagaagtcgtacgcagagcgcaccggggtgatcgtgtcctccctcaggttcctcttcgacggacgtcgcatcaacgatgacgacacgcccaagaccctcgaaatggaggagggcgacatcatcgaggtttactgggagcaactcggtggcgctagacaccagatgactcgtcgacgtccgtccggactccttccttcttctttccctttccaaatttaa	0.690799 ( 0.486945 - 0.894654 )	[ g943.t1 g16411.t1 g25770.t1 g469.t1 g9341.t1 ; smo-1 ]	IPR000626 Ubiquitin domain; IPR022617 Rad60/SUMO-like domain;
g470.t1	scf7180000985950 : 1718719 - 1720512 -	atgtcccgaatgctcaccagacccacgttcacatccaagaaggcgacgccataccagccacccacccagtcacaccgaaccacccggcgcgagaatgtcggctcatcctcccctcccactgggcatgtcgaggtcccccactaccccgaaactacgggaatcaagtggccctacggcagggtcatcggcaagaggatggtaggagacaagaccgagtacatggtcgtatggaggtcgccctggatccccgaagacctgacccaccccggagaaaggggtctggaggaggacctagccgagagcgagcagatgaggggcatgtacccgggcggccctccccccactctcccaaacaaatcactctccagcagttccaacgtctatggagaaaatacaatg…	7.09356 ( 6.64723 - 7.5399 )	[ g470.t1 g9340.t1 ; ]	IPR001313 Pumilio RNA-binding repeat;
g471.t1	scf7180000985950 : 1722793 - 1725806 +	atggacgccacacagaggcccgaccagtggatacagcatcccgctggttcgcaggcaatgcctcaacagcactacatgcagccaccgaatcctcaacagtactgcatgtatccgctccaaacctttagcacaccaccagtgccacaaggattcgctccaaatcgagagtgtgaggctctatcgtcgatttcgacagcatccaagtctccttctaacattaatcccggatacatggcgactcaacagaagcatattcaatctgagcaaacgccgacacagtttcctcaacaaatagcgtctccagcgaatggagttactttgagcatgaacccatcgtcagcaactggccaagtgaaccagaattcacaaagccgacaatctcaacggccaaaggccagt…	1.35536 ( 1.19903 - 1.51168 )	[ g471.t1 g9339.t1 ; ]
g472.t1	scf7180000985950 : 1726713 - 1730464 +	atggcagaagcactccgatatcatccgcaagaccatcacttcaagaaaatcaagactcatctaatggtggagcatcttgaatattttccgtggttatgtggaaaggacggttgtggagcggtaagattcagtcagcagaagctcgaagaacatcagctcgcccaccacggagaggaatgcgagatgaagtacatcccgaatcgtgagaagcatagcgaattaaagagatgtctggaagctgtcaaacatgggctgaaagtgaatcaagctcagcctgagacgtatatgatcaatcaaatgcctgctattggacctcatttcgctactcccaacctttcatcttcaattaactcaaatcatgagcagccggttcttcagagatctattattaatgaaaag…	0.584022 ( 0.464095 - 0.703948 )	[ g472.t1 g9338.t1 ; ]	IPR015880 Zinc finger, C2H2-like;
g473.t1	scf7180000985950 : 1731159 - 1741172 -	atgaacactgatttgatgcataaagaaactagcgctctgatcgttgacctcatatcgcacaacgagctattaaaactaaaaaactcgcagctgaaagttgaaaataggcacttgaaggagtgtagaagggtcaccggaattatgaaactagagaacttcaccatgaacttcgaacttcgaatgcagtctgatctagatgagatcattcgtttcaccactgacaaagagaaaataaccccagagagacagaacaagatcacgaaactcgtagagacgatcgaggaaaagctgaatgacgaactcgacaaggatgagcgcagcattcggctcgacatcattggctcgaccgagaacggcttcggcgcgaacaacgcagacgtagacatcgctttcaggttt…	0.426067 ( 0.360925 - 0.491209 )	[ g13903.t1 g5741.t1 g11210.t1 g473.t1 g9337.t1 g25766.t1 ; cid-1 ]	IPR002058 PAP/25A-associated;
g474.t1	scf7180000985950 : 1742903 - 1743397 +	atggtattcagaggcctattcactgagactgtagcacctgaacttcattccagtagaagggaaagccctgtcgcagaagaccaacccaatctattcccccaaaggaatccactacaagtcgccccagacagcatcagacgaacccatggccgatcattgaagaaaattcaaaatccctattcgaaattcacctcatcatag	38.3183 ( 35.4485 - 41.188 )	[ g474.t1 ; ]
g475.t1	scf7180000985951 : 272 - 3820 +	tttctgggaatatcgactatctcaagcgatcatcattgggacacgttattcgttgtttctacactcgtattttgcttattgtatcgagttatcggggttgtcgttcagtgctttctgctgaataaatttggtaatggtaaccaaagtaaagagttttccaaggtggatcaattcattctatcgtatggcggtttgagaggagcgattgctttcggtttggcagcctctattccggcatctatcgttgcaaagccgatgttcgtcacgaccaccatcgtcgtcatctacttcaccgtatttcttcagggaataacaattcgtcccctcgtgcgacttctgaaagtcaaaaccaaagatgagagaattcctacgatggccgaaagcgtatacatgaaatac…	2.58829 ( 2.26228 - 2.9143 )	[ g475.t1 g4925.t1 ; ]	IPR006153 Cation/H+ exchanger; IPR018422 Cation/H+ exchanger, CPA1 family;
g476.t1	scf7180000985952 : 2276 - 4991 +	atgatggggcaattcttgtcgaccgtaaatcggagcgaaaatggaaatagccgagtgaatttggtgcaatttaacaaggctaagatggacttcatccaaacttgtaaatcactcgatgtcgttccggatattttttgtgaactggttgagaaatatcaggagctcataatctatctggtggagcgtgtccaagcttctccggatgaaatttgtggcgcgattatcgacaattgtggaaatccaaggttcttatgtgaatatcagcctctagctctccctgaaatgccaaaaaatcggagtattggaaaattacgatatgctgagagtacggttaaaccgatgaggatccttcaattgtccgatatccatgtcgatttcgaatactcaatcggatctgaa…	0.243055 ( 0.145195 - 0.340915 )	[ g25723.t1 g476.t1 g3598.t1 g29691.t1 g6994.t1 ; ]	IPR004843 Phosphoesterase domain; IPR011160 Sphingomyelin phosphodiesterase;
g477.t1	scf7180000985953 : 1 - 6035 -	atgcgctggactatttgccattctaacttattttttttattgctgctgtattgcgggccgaatcgaggatgggttgatgcggccagtcgaggttgctccaattcgccgattttgttgtgcgaaataatcgatgactttgcggaagatctcctgactggcgcatcgatcgagaccggagccaacctcatagccggcaaccaaacaacagccacgaccactacggctatcgattggggcagcttcaagccgatcgatttacgaacattctttctctataagactgatccgcgtacactcgatctgtccttggaaggttcagtgcggtggcgattccccttggtgacgaatcctcaagcttctcatgcaatgccgcatcccattttgggtttcatcgtccgc…	0.016663 ( 0 - 0.0362235 )	[ g36448.t1 g22351.t1 g21966.t1 g13453.t1 g3601.t1 g3599.t1 g477.t1 g3600.t1 g25722.t1 ; F46G10.2 ]
g478.t1	scf7180000985953 : 7818 - 9645 -	atgatccaggcgtccgcaggattcttcacctatttctggataatggctgaaaacggattctggccgatggatctgttctttctccgaagtcaatgggattctcgtgcctacaatagcttgcctgattcttatgggcaagaatggacctaccatgaccgcaagatccttgaatacacctgtcaaacggcctttttcgtttcgattgtcattgtgcaatgggctgatttgattatttcaaagaccagaagaaactccatcgtgcaacagggcatgtcaaattggatgctgaacttcggtctggtgtttgaaacagtgcttgcatggttcatgtgctatagtccgggtttagataaaggactaaagatgtatggtctcagaatatcctggtggttctgcgcc…	1.98965 ( 1.57797 - 2.40134 )	[ g146.t1 g1742.t1 g479.t1 g478.t1 CUFF.2394.1 g3602.t1 ; ]	IPR006068 Cation-transporting P-type ATPase, C-terminal; IPR023298 P-type ATPase, transmembrane domain;
g479.t1	scf7180000985953 : 9851 - 14275 -	atggactcattcaaggatatgcttccaacagtcaacagcactagtgattcgcgacggcgagaagcaacaagttcgactgaagatctcgttgttggcgatattatcgaagtgcgaggcggagaccgaattccagctgacatccgcataatctctgcctgcggattcaaagttgacaattcgtccctgacaggtgaatctgaaccgcaattacgatctccgatctgcacaaacgagcttccatttgaaacgaagaatatcgcattcttctcaacgcacgccgttgaaggcactgccaaaggaatcgtcatctacactggtgatagcacggcgatgggacgtattgctcatttggcatcgaacatcgagacacgaattacaccattggcacgcgaaattgac…	3.10992 ( 2.8708 - 3.34905 )	[ g146.t1 g1742.t1 g479.t1 g478.t1 CUFF.2394.1 g3602.t1 ; ]	IPR001757 Cation-transporting P-type ATPase; IPR005775 Sodium/potassium-transporting P-type ATPase, subfamily IIC; IPR006068 Cation-transporting P-type ATPase, C-terminal; IPR008250 P-type ATPase, A domain; IPR018303 P-type ATPase, phosphorylation site; IPR023214 HAD-like domain; IPR023298 P-type ATPase, transmembrane domain; IPR023299 P-type ATPase, cytoplasmic domain N;
g480.t1	scf7180000985954 : 308 - 1535 -	atggttcgaagggccatcttcgaagaggccaaggcccagggcatcaggttcctgttcttcatcagcgagtcctcagtcaagctgcacgaccagatcaggctgatggagttggaataccagatcctgactcaggaaatcgactacttcaagatgaagaacacggtcatgaagaaccagagggacacgctcaccaacgtggtcatgaaggtgtgtgtgtgttattgtgtggcgggaagcaaagttcgtctacctcctcgtggtgcttcctggatatccctcaaaggataa	0.128692 ( 0 - 0.267882 )	[ g480.t1 ; ]
g481.t1	scf7180000985954 : 2596 - 10089 +	atgggatgcatcatcggtagactgaggagatcgccccgaccctcccaatcgcccgagcacacccgcccgtcacgttcgaccaattcttcgggatcggcgacgaacagtcaaagtggcatgaaaaatcaacaatcaaacaagacaacgattgacacttcaaccactgtattcgtcattttaaacacatcggcttcgaacggccgtcaacagcaacaagttggcgctgccccaggcacctcgactcgaacggcaatcggtggaaagggcgcgagcacgatgaccgccgtgggaggggcacctgccggcggatcgagcacgatgacggctgttggtgctgcaccaggaagttcgacgatgtctgccgtcagcggtgatccggctggaggttcgtctaccgtg…	4.92568 ( 4.5264 - 5.32496 )	[ g481.t1 g15375.t1 g36172.t1 ; ]
g482.t1	scf7180000985954 : 14898 - 16445 -	atgctaaataatccagatgcttccgacaaacggatgaagaatgaagaaatcgaagtcaagaaacttccaactcagggagctatgaaaacgagatcaacttcccaatcgcatattcattattgtaattatggatattcagttattgatggtcgtgaaagtaaaatgatatatcgattatcagaagatgaacggaattggattgaaattggagaggagattccagaagaacgatactctttcgaagttgcatcgttaaatggaagaatttacacataa	0 ( 0 - 0 )	[ g482.t1 ; ]	IPR015915 Kelch-type beta propeller;
g483.t1	scf7180000985954 : 17326 - 22575 +	atggaactggacagcgactgcagcagggccatattggcaattgtgaatagactggccagaaaaagatgcgggaatctgcaggaggcgagtgcgctcgtccagctctggatcgtccacctgccgctggtcatcaagcacgtctatggaaggcagtcgatcgtgcagttccgagatgactacgacagtccattcaaggtgtatgcagatcttttcgacctgctcgacaggaagcagcacggcctggtgcccgcactcgacgtggagagggctgcccagggggactcgttcgagattgccaagtttatgatcggcctgctgacggatctgcgcacccagatgggcgactcggtggagaggattatccaggcagaggatgcggccggtaaattggctcctgtg…	3.4012 ( 3.1904 - 3.612 )	[ g20979.t1 g36176.t1 g17127.t1 g15374.t1 g483.t1 ; F01G10.5 lin-5 ]
g484.t1	scf7180000985955 : 403 - 1825 -	atgctgggcaactcgttcaaatgtgccaaaggcgacaaagtcatttctgtcgagcagcgctgcgatggagtggcgccctgcttggacggcagcgatgagaaggactgcggctgtgacgagtgcatgggacagcgccccaccacatacatgtgcgagaattcggcacgctgtctgcctcgtgatcaggtgtgcgcgctctactcgacctgcccgaatgccacggacagcgacgtttcgttatgtgctcgattcgtcctgactttggagcagaagcgggttcttctccacaactag	0.657907 ( 0.478882 - 0.836932 )	[ g4933.t1 g484.t1 ; ]	IPR002172 Low-density lipoprotein (LDL) receptor class A repeat;
g485.t1	scf7180000985955 : 2005 - 2905 -	atgctccttcgactggatcggaatgccgagaagggagcacaaatgtggaggacaggatctgtgtctgccgcggaggccttgtgcaatggaatcaacgactgcagggacgggtctgatgaagaggaataggaagaagaagaagaggataatttcagatgtaaagaaatggaaagtgcattgcggccagcaaaatgggcgatgggaaggaagactgcagcgatggaagtgatgaaaaggaatgcgactgcttgtcgtgctcgggctcagaagtggcgttgtgtggcgacggaacctgcatcagcagagacaagatctgcaatggggcatgcagactgcagcgatgcgatggacgaaaagaactgtcctagcacttgtgagagggagaacaaggaggaagtg…	0.870664 ( 0.581178 - 1.16015 )	[ g485.t1 ; ]	IPR002172 Low-density lipoprotein (LDL) receptor class A repeat;
g486.t1	scf7180000985957 : 1666 - 2102 +	atgtcggcagtttggcccgagtgggtcggcatgccgctccgcccggattggcaattcaatccgagtggacccgagttggtcggcaatttgacccgagtcggtcggcagttttaccaggtaaaaattgccgaccaacacggatccgagtggattggtattggtcggcaaaaattggcagtgaattgccgatcggcatgcctacccgccccgatcggcaattcaacgctggaaatccacccggatccgcccggatag	2.40417 ( 1.85262 - 2.95572 )	[ g486.t1 ; ]
g487.t1	scf7180000985957 : 2366 - 2799 +	atgaacaattattggctggctttgcgtatttcgggtgtaattctaaaatcacgaacagcatatccctgccagacaaaaagctatacgcaacctacttcgcattcgaagaaaaaaacaaatttcaccacaatcactcatccaagtctcgagtgtggggcggtcaacaatgagccgagttcagtcgtagaaattaagacctaa	1.89559 ( 0.945747 - 2.84544 )	[ g487.t1 ; ]
g488.t1	scf7180000985958 : 8256 - 9928 +	atgaagaattctcaaaatagtcgcattttaaacccgaagttcacatcgataccggtcactaaagtgcacccgcctaaacgaagagacattcagggattacgagcctgggccattattttggtgctgctattccactatttcccagagtattttccgaatggatatgtcggcgtggatatgtttttcgtgatttccggctacctgataggaatgatcgtttgtaaattcgaggttttggatcgacaggctttgcagatcttctattatcgaagagccaaacgcatctttccactctactacctggccattgggctgatcttcgtggttatgtacgtgtttctgcccgagccgtcgtacgacatcaacacgagcagcggcatgaaggccattttccttcta…	0.595735 ( 0.398432 - 0.793038 )	[ g488.t1 g4737.t1 g13231.t1 ; ]	IPR002656 Acyltransferase 3;
g675.t1	scf7180000985960 : 1 - 4559 +	acaaaatttctaattattcgaactcaggagtacgtgattcctgtgaaggaagctatcgatttggacaaactgatcgagtatttccgcaacaatcaggaaaagttgattcccaaagaatggagagctgacaaacatgcgagtgaagacgtggagaaaaagaattcgaggaagaacacccacccgactgctctcaaatcgactacatccccctctgcctcgtccactgcctctgtcaagaagcatgtcagaatcaagaagacagaagccaaacagaccaattccaattctgtctgcatcgaggagaaaaacgagaaagatgaaagcagatcgaaaaagaagaagaaggaaatcccgaaactggcagagggaagcagagcaaaagaggaaggattgcagaaa…	0.148351 ( 0.089026 - 0.207676 )	[ g675.t1 ; ]
g677.t1	scf7180000985962 : 287 - 2395 -	atggatcccggccatactctcgagagtccgaagggagtatacaaaaacttaaagtggattggcgaagggtcgtacggcgaagtttacctcgctgattacacagctaagaatacctcgaactctaagaaggtagcctttaagaagatcgcttttgacgaaattgacaagaaaaaatgcaagaaggaggaatgcaagaaggaggcagagctgatgaaaatgatctccaaattgtccacaagccagcacatcgtcaaatacttcgactcgctcatgattaccgagaccagatcgccaaactgcggatacctatatatcgcgatggactactgctctcgcggagatctaagcagcaaaatcaaggagaatgtcgaatcgagaagaccgttcgacccggaaatc…	5.64728 ( 5.20699 - 6.08756 )	[ g32479.t1 g35126.t1 g23998.t1 g35906.t1 g23996.t1 g20559.t1 g26783.t1 g33826.t1 g16797.t1 g15838.t1 g36092.t1 g5791.t1 g11266.t1 g24850.t1 g33194.t1 g28872.t1 g16771.t1 g26125.t1 g28081.t1 g21589.t1 g6327.t1 g22812.t1 g6960.t1 g3768.t1 g22815.t1 g33876.t1 g23999.t1 g17549.t1 g6394.t1 g22590.t1 g33824.t1 g23995.t1 g24430.t1 g20693.t1 g27018.t1 g34090.t1 g34702.t1 g18006.t1 g29171.t1 g26213.t1 g2…	IPR000719 Protein kinase domain; IPR002290 Serine/threonine- /dual specificity protein kinase, catalytic domain; IPR008271 Serine/threonine-protein kinase, active site; IPR011009 Protein kinase-like domain; IPR015915 Kelch-type beta propeller; IPR017441 Protein kinase, ATP binding site;
g678.t1	scf7180000985963 : 1306 - 7130 +	atgtcaagcgctctgcccaagcaacttatggttgttcttcaaaatggctcttataaggtgctatctctgggcgctgatgtcctacccgagtataagttacaacccacgaggatccaccattgcaccatcgtgcattatagccctttcaaagcggtctgggattggatcatacttctgctcgtcatttacacggccgtcttcacaccctacgtcgccgcgtttctgctgaaagagctccaagatacgacgaaaaaggctcgattttctgagcctctagagctgatcgatttggtggtggactgcatgttcatcgttgacatcatcatcaactttcggacgacgtatgtcaatgaaaatgacgaggtggtttcacatccgggtaaaatcgcgacgcactat…	6.02004 ( 5.71704 - 6.32303 )	[ g5692.t1 g6430.t1 g678.t1 g12365.t1 ; unc-103 ]	IPR000595 Cyclic nucleotide-binding domain; IPR003938 Potassium channel, voltage-dependent, EAG/ELK/ERG; IPR003967 Potassium channel, voltage-dependent, ERG; IPR005821 Ion transport domain; IPR014710 RmlC-like jelly roll fold; IPR018490 Cyclic nucleotide-binding-like;
g679.t1	scf7180000985963 : 7186 - 8389 +	atgatatatctcttcgttctaaaaatatcctcttttcgttcatctttcaacccacacaaactcggcattcaagaatcgttcataattctaggcttagagaagatcagcttttacatggagattttcatgaaagtgctcactttttcagtttttaacccaaattctagacacatttttaaattgcaaaaaccagagatttatcgaatatag	11.5659 ( 10.4802 - 12.6516 )	[ g679.t1 g5693.t1 g6429.t1 g12366.t1 ; ]
g680.t1	scf7180000985963 : 8546 - 13030 +	atggagaccaacatcgcgaaacccaaaatggtgccctcgacccgattcggtctcgcatttgtgatgttcttcggatgtctgttctcctatgcgatgcgcacgaacatgtcgatggccatcgtctgcatggtcgctccggacaattcgactgactccaacaaaacatccaagtgtgtatccgcttccagtctggacaaggatgagaatgagaaaccggcgatgataggcgaattccattggtccaaagatatgcaaggcgtcatcttgggatcctttttctacggatacattttcagtcagatcctcggaggctatttggctagtaatttcggtgggaagcgagttatcctggccacgattttgggctcttccattttgactctcgtcaaccccgtcgcg…	10.0593 ( 9.59091 - 10.5277 )	[ g5694.t1 g6428.t1 g12367.t1 g680.t1 ; C38C10.2 ]	IPR011701 Major facilitator superfamily; IPR016196 Major facilitator superfamily domain, general substrate transporter; IPR020846 Major facilitator superfamily domain;
g681.t1	scf7180000985963 : 13136 - 20102 +	atgatccgtaatgcgaaagacaaggaccgtctggagtttcacattaagggcttgccctcggtgaacgtgacgaggggattctacgatggatacatatcttacattcgggactggcaacagctctcgctgaccaaggatccggccgcactgctcgccatggccgctggcctatccctgcaaaagacaaaccccctactctccgtcgataaagatcaactcgtcatgttctcgctggccgaaaaggacaagaagtccctggtgcgcggtatcgtcgaagagcgcagatcggctaccattgctgcggtatatctgattgactacggtttccggatgaacgtcaacattcgcctgctcagccatctgcccaacgcgttcagaaatatgtctcctctctcgttc…	0.0634641 ( 0.0237825 - 0.103146 )	[ g681.t1 ; ]	IPR002999 Tudor domain; IPR015915 Kelch-type beta propeller;
g682.t1	scf7180000985963 : 20336 - 24310 +	atggcgaaaagtgaagatctgaatttccagcagcagcgagcgccgatcagtcagattttgcagaaatcttctccgcgtgctgtgggcgacaagctgaagaatgcgattgcaaagcgactcgcctcgacaccgcagaaccaacagcaaatgcaggaaaacgtacagaaggcccaggaatacgcgacagcaatcgcggcactcacctcccagctggcactctacaaggcgaagaagcagattgacaagcaaaacatgaagaaaatggacagggttaagaagaaggaaaagatgaagaaaatccccacgatctcgattccatcgatctcctcgacctcggagaaagtggcctcatctcccacctcctcttccgtccacaagtcggcattagccgcttctgct…	0.11906 ( 0.0680239 - 0.170095 )	[ g5695.t1 g6427.t1 g12368.t1 g682.t1 ; ]
g683.t1	scf7180000985963 : 24506 - 25730 +	atgttcggttgcatgggggcgagcgagagcaagcagccggaatttccgattcgacgacgaagttcggatgaaggacagagcaggcagaagatcactgttagagatcgcatgagcaccccgccaccgcaatccacgtttcaaaaggcaaagggcatgaaaagattggacaaatggattcaacatttgctctctgaagaagctcgggttgtaacaacagcactggctctaagagtctga	0.762509 ( 0.451202 - 1.07382 )	[ g683.t1 g5696.t1 g6426.t1 g12369.t1 ; ]
g684.t1	scf7180000985963 : 25836 - 31279 +	atgccggggctgttctcatggaaggctaggttcctgggcagaaaaacgccggaggctgaacgagccgtgcatgtgacattgaacaatcaagctggtacggctgtagccccagaggaggaaaagaagaaggacgacaagaagcagcaacaggcccagcccaggacagttcgattcgaacccgagaagctcggctccggcaaaattcgcaccaagagtcccgcgggtcgaaccaccacgacgatccattcacacaacgagcaaagcgctatgggcataaccgtcggtgaatggcaaaacgagtacggcgaagcgaggctgatcgctaatattcccgaccacccgcagcccattcaaccacaaccaaatgcagctagttctacaaggcccgtaatgtcgaag…	6.15257 ( 5.90837 - 6.39676 )	[ g6425.t1 g684.t1 g5697.t1 g12370.t1 ; Y71H2AM.15 ]
g685.t1	scf7180000985963 : 31817 - 33275 -	atgtttttatcgccagttcgactggcggacgcaattcgtaagcgcgaggaccgacggccactctacagacgcatcttcaccaatcagaggctcgacatcgcgcataaagtaacggtccgaacgatattcggagtgattctattcacgacctcgtactgcatcgtcaacgcgctcatctactacaagtacgtgcgacccattcgacaggaggccaaggaggagttagagaaggagctcatcgaggctgacagggccggattcctcaaaatcaagtag	12.0076 ( 11.0118 - 13.0033 )	[ g5698.t1 g685.t1 g6424.t1 g12371.t1 ; T20G5.14 ]
g686.t1	scf7180000985963 : 33426 - 35282 +	atgtctggagactataaaatcaagggaggcggcctcaagttgaagggaaacaaacagtcgctgttcaaagccgacaaggggaaggcgaaaaagagcaaagccaacaaggagaaggaagtcgatcaggacatgattgaccatggaggctggagaaaagtcaaggacgatttcgacctgaaaggtggaactcagatcgcgatcgagtcgggcagtggaaatcggacctatttgatggcactcgacaacggcacgttcactgtggggccgcctcacgataagggcgacccgcctagtcctgaggaaatcttcgcgctcgtcaaaacaccggatgaacagaaaatcagcttcaaaacgggctacggcaagtatgtcggcgtggactccgatggaaaactgatc…	15.5174 ( 14.7405 - 16.2943 )	[ g5699.t1 g6423.t1 g12372.t1 g686.t1 ; frg-1 ]	IPR008999 Actin cross-linking; IPR010414 FRG1-like;
g687.t1	scf7180000985963 : 35676 - 38067 +	atgatctcaagctatcgtacattttttctagccttactatttggaatcttgaagatatccgatcagtgtttgagttccggagtttgcggctcgtcgtattgcgcagccccacccgccgtctcatgctcgccatcctcctgccagcccggatactcttgtggacaatatggctgcgcgagaaaccgagccaggagtgcgttgacgaagaaaattgacggaattttcatcgacagcattgattcggtcactacaaaagatggcgatttccactatgagaagaaaattcgacagaaatcggaagaaaccagtagaagcagagaaaaattgcctgaaagggagaggaacattttcggattgagacggggaaaattcgagaaagttctggaaagaaccactacc…	4.24245 ( 3.74326 - 4.74164 )	[ g5700.t1 g6422.t1 g12373.t1 g687.t1 ; ZK1010.4 ]	IPR002602 Domain of unknown function DB;
g688.t1	scf7180000985963 : 38156 - 41530 +	atggcgtccgctgcgcttcaggagatcggcatttttgacgtgataaaactgcccgctgagaaacagctaccggatttgcctggcactgctccggagaccaccgagcaggatgactatttcaagttcaagaagctggaaaagcagctgcaacacctgcaggtgatggaggactacatcaagtccgagacgcgcaatctcgagaaggaactcctccatgcacaagaggaggtgaagcgcattcagtccgttcccctcgtcatcggacagttcctcgaggccgtcgaccacgatcacgccattgtgggcagcactaccggctctaactactacgtgcgcgtgctgtcgattctggacagagagctactgaaaccgggctgctccgtggcgctgcacaagtac…	12.9402 ( 12.4586 - 13.4218 )	[ g5701.t1 g6421.t1 g12374.t1 g688.t1 ; rpt-3 ]	IPR003593 AAA+ ATPase domain; IPR003959 ATPase, AAA-type, core; IPR003960 ATPase, AAA-type, conserved site; IPR005937 26S proteasome subunit P45; IPR027417 P-loop containing nucleoside triphosphate hydrolase;
g689.t1	scf7180000985963 : 41956 - 63691 +	atgtcggaatattccccagacccagcaggatttcagctgttcaaaaggaagtaccatgtacggtcagtgaaacgaatgtccccggggaagagcgcgtcccctgcgtctttgcctgtgccggagcaacttcgacgtcctgcgtttacggcgaatttccatgtaccgtcgtcaaattcgttcgactcgacccccgacatgagtgaagacacctcgacaagtccgagtagctctagcaagactcaaagctcgagaatggaaaacggcgaaaaattgccagtcgtagcccctgggattttccaccgcaagccccagccaattttatccgtgctaaatccccaaccagaagcctcagtgtctttctcgccagaccttcctcacccttccgactgcattccgttg…	12.7302 ( 12.4932 - 12.9672 )	[ g6420.t1 g689.t1 ; ten-1 ]	IPR000742 Epidermal growth factor-like domain; IPR011042 Six-bladed beta-propeller, TolB-like; IPR013032 EGF-like, conserved site;
g690.t1	scf7180000985963 : 63872 - 66885 -	atgccaaaattagacgagtcgtcaaatccttgcattgaaataccacccgaatttcttcaattgttggatgaaagcaatcaggtcatattgagtaaaatgtggcatttgcctgatgtctctaaaataaataaactacaattcattgatacattcatgactacgcaacctgatcaagtgcaaaaatcatatcggaaatggagattcgagtttgatagagatacgataccgaaattcgttaataagcaaactcctaaaatgcaggccgttctaaagtggatattgtcacaacacccaagtttagacgaattctatgagtatctccttgaattacgaaaatctttaaaagagtacgatgaatttttgaagtgggccagtgcagaacatttagaattgccagat…	0.795801 ( 0.577177 - 1.01442 )	[ g690.t1 ; ]	IPR006652 Kelch repeat type 1; IPR015915 Kelch-type beta propeller;
g691.t1	scf7180000985963 : 67606 - 71704 +	atgagtggtgaagctatgccaacttctacaaatcccatttccaaaactcaactgccatcatttgttgaaaagttagacgcttcgcataagaatctcatcaaaggtctttggaatgtggatgaattatctatttccgataagatcgatagcatcgatgcgatttcggacaaaatgcctaaagaagcacgaatggaatatagaaaatggcgttttctaatggaccgatcgaggatgccagatttctacgaattccaaaatgaggagatcaagatgataattgccgcaacattcgagaagtttactgatttagaagaatttgctcgaatcatgatgagcataaagccagtattgaataacccaaatgttttcgataaatggataaagaatgaagaagtcgaa…	0.158693 ( 0.109933 - 0.207452 )	[ g691.t1 ; ]	IPR006073 GTP binding domain; IPR027417 P-loop containing nucleoside triphosphate hydrolase;
g692.t1	scf7180000985963 : 72796 - 75700 +	atgattgcaaagggcaagcaccacgagtatctcgaatatctggagctgaaaagattggccaataaaccaaaaagacgagaatgggcgccccagaacgctaatgactggggcgattttgaatatatcggaaatatcaccatcggcacccccgatcagcaatttggagttattcttgataccgggttcaacaaaacaaagtcttccacctataaggacgacaaagagcgatggcagatcgagtacggcagcggcgaggcggccggctttctcggtattgatacagtcaggtttggcgacgtcggcaccactcaactaatcgtacctaagactaaattcgggcaggcggagactattgccagtgttttcactgatgacccagctttcgacggaattctgggc…	1.18544 ( 0.990332 - 1.38054 )	[ g11855.t1 g692.t1 ; ]	IPR001461 Aspartic peptidase; IPR021109 Aspartic peptidase domain;
g693.t1	scf7180000985963 : 75806 - 77944 +	atgttgaaactatttcgtagagcccgatctctaaatgacacaaatctcgatgtgaagaggaagaaattctccctgaaattcgatttgaacaataataagtcctacaaagaggccgaggagttagatttaaaacagttaatcgaggaacagactttcatttgggactggcctttttcctcggatggaaccgctcccggcgcttatactcgtgaaaaattcatcgtctgtttgccattcaataaaggcggcaccggcgaaactaatggcacgacccgaaaattcgagaaaatcgctgaaaccggactttcctggagcctgggcctatctcgagattcgattttaggctcgacctgcttttggcgactcgagatcgaaatcgtcaagaatctgaatgccatt…	5.36465 ( 4.77924 - 5.95007 )	[ g693.t1 g6412.t1 ; Y55D5A.4 ]
g694.t1	scf7180000985963 : 77997 - 82695 -	atggtatcggtatcgatcggcagaaatcaaactcgaagctcgactctaagaggtggttcgagctcttcccaacagtcaagtggcagagaagttgcccccggcaacgagaaggcggcagataggcagaggaaagataaggacagggaaagggggtggggcaaccaggaggagtcggtaaagacgagcaagaagaaaaagcatcagaaacctcggaaaatcgagcgatcaaaagaagtccggcctagccaaagcaaaatggagatcccgaaagatatgcctcagagtcaaaatcaaagaaaacccaaggaagaaccaatacagaatcctattccaccatctaatgggtttcagctgtctccgcaaccactcggccgaaaccagagaaatcggaatattttc…	11.9753 ( 11.3474 - 12.6032 )	[ g694.t1 g6411.t1 ; Y55D5A.1 ]
g695.t1	scf7180000985963 : 83836 - 85758 +	atgaaatatttactatttctatcattgattggatttacatcagctgatttcaagcccaggaaatatcgaatagacttggatttacctccggaccaaagatggaatcaggttattcgagaaaatatcgaagtaattccattaattgccgaggaagccaaaaaatatattccatccttcattcaacctgtcgtttggcccatcgccagggctttaggaaatctactaccaaaggatattcatgaagaattgaagggaatttcccgagagtcaggcctacctctgggtgaagtcgtcggtttaaacatcctttatgatatcaccgcgttcgatagaaaacacatcctctacgagggctgtacttcaatagttctccaagataaacggggcaatattttccac…	5.01113 ( 4.46867 - 5.55359 )	[ g695.t1 g6410.t1 ; Y55D5A.3 ]	IPR003199 Choloylglycine hydrolase; IPR016699 Acid ceramidase-like;
g696.t1	scf7180000985963 : 86366 - 86851 +	atgaaaaagcggagtgatgaagagttgctgctgccccacgactttacatggacatgcaagccacttgcacagcctgtgcgaaaggcgttcttcagagattcaatggcgtattccaagcagcactccgtctttctctcccttttccgcattctttctcgcctttccccaagggagaaatcagaagggagaacggagagtcggggctggtggtga	0 ( 0 - 0 )	[ g696.t1 ; ]
g697.t1	scf7180000985963 : 86926 - 94756 +	atgttactacaatttattctcgctatatttgcagccatacaaaagatagaatctagatcgatagaaactccctacagcagcatggtgaacaacatcattgatgatgatccgaatccgattttattatacgacgataaactcgagtccaatgtcacgagactattggattcgctaattgcaagtcatgataggaggatcaggccgaactatggaggttctccaatcgaggtgaacgtcacggcgcacgtgactacaatcagcgctatttcggaagtatctatggattataccctggatttttatctgaggcagcgatggaaagacccccggctaaaatgggacggaaattatcacaagtttttgacaataggaatcgatatggtgaaacaaatctgggtg…	1.02866 ( 0.834921 - 1.2224 )	[ g697.t1 g16446.t1 ; lgc-38 ]	IPR006028 Gamma-aminobutyric acid A receptor; IPR006029 Neurotransmitter-gated ion-channel transmembrane domain; IPR006201 Neurotransmitter-gated ion-channel; IPR006202 Neurotransmitter-gated ion-channel ligand-binding; IPR018000 Neurotransmitter-gated ion-channel, conserved site;
g698.t1	scf7180000985963 : 97566 - 98701 +	atgttctctctccgacaacttgccgctctcctagtcgtcctcttcgccatgctctgcattctggaggcccgaaacatgccctatgaagccgaggccctctacccaggataccgcttcgatggttgggccgaagcacccatgcacaagagagtaccttcagctggcgatatgatggtgcggtttggcaagcgaagtgaataa	99.2032 ( 96.0668 - 102.34 )	[ g698.t1 g16447.t1 ; flp-24 ]
g699.t1	scf7180000985963 : 99166 - 100190 +	atgctaccatcctccatgtcctacactcccatggctcctttcgaccccacccagcctcatacccacttccaattcaaccactatgcctacaacccctcgcttgctaatttctacagtactcctgtcgccccggcttcgtcttactacacccctcattctgagggcgcttatgtcaagtcggagtccgcttcggacgaatccccagaatctagcaaccagaacggcgaccccagaaaaaatccgaagtaa	33.6617 ( 31.4684 - 35.8549 )	[ g699.t1 g16448.t1 ; ]
g700.t1	scf7180000985963 : 102636 - 107226 +	atgcaagcacaaatggttttcctattatttttactcttctactcaacggattacgcgtccggcgacgtgattttcacatcggagcagtgcgataaggccctgtttgggttgcagatcgtcgcaggagacgagacgagataccggcaatgcggtccaagcggccgaatttggatcgtaccctgccctcccagaatggcttttgatgcggaagataaggtttgccgagaccgggccccagaaattcgttttacgaaaaagttgcggaaaaccacgcaaaccccgaaaatcaaagatcgacctccaactttaactgcaactgcaactgcaacaactccaaagcaagtcgaagagttcgtgttctccaccaggaaacccagacccaaatctccgaagggagga…	2.26506 ( 2.07139 - 2.45873 )	[ g16449.t1 g700.t1 ; F23F12.8 ]	IPR002557 Chitin binding domain;
g701.t1	scf7180000985963 : 107556 - 112688 +	atgtcctcctcgaacttcgccggggaaaagcagcgggttgcccattcggccgcgtcctccatgcagtcggctctcgagcagaaacgggttgccatggccaaggttgccgccgccatcaacaacggaaactataagccagccacgccaaagaagtcgcctgttaaagcggtcaaggccaagaaacctcgctacgagtccgacgacgacgatttcgtcgtggagaacagcgaagaggacgagtttctgtccgatgaggaggaaggcggaccgcccaaaagcaagaagagaaaggcaatatccgaattttccgaggacgaagatttcgattcgcctgtcaaaaagcccaagcccaggacgatttcggaatccgattccgacgacggctggatgtccaagaag…	9.56225 ( 9.21936 - 9.90514 )	[ g701.t1 g16450.t1 ; M03C11.8 ]	IPR000330 SNF2-related; IPR001650 Helicase, C-terminal; IPR014001 Helicase, superfamily 1/2, ATP-binding domain; IPR027417 P-loop containing nucleoside triphosphate hydrolase;
g702.t1	scf7180000985963 : 112756 - 115390 +	atgggaaaggcgagtgttgaagaaatcgcaaatcgctatttgaacaaaaaggaggagaagaaggaagttgttgaaatcgtggacagatgcattcagaagggatacgactatgagaaaatgaaggaccgagtcctaaacgcgatcgcggacgcccacaaagcgcacaaaatcatctcggcggtctgcgaggaatttccccaactcaggaagaggactagattcgaagaatctaaagaagacaagaaggacgtgaagcgagagcggttttctgagaatactagagagaaagagaacggtgatcgggacaatcgcgacaaggatcggggcgacaggtcgagggactcgcggagggagtctagacgggacgagaccgatggaaaggaacgagaacgcgaagcc…	12.2148 ( 11.6601 - 12.7695 )	[ g702.t1 ; ]	IPR013881 Pre-mRNA-splicing factor 3; IPR027104 U4/U6 small nuclear ribonucleoprotein Prp3;
g703.t1	scf7180000985963 : 115506 - 117679 +	atgcagaaggaacaaaccgagaaaattcggctgggactcatgaagcctccggagcctaaggtcaaaatctccaatttgatgcgagtcctcggctcggacgcgattcaagaccccaccaaaatggaggctcacgtcaagaagcaaatggctgagcgagtcaagaaacatgagcaggcgaacgcggaaagaaaactgacgaccgagcagaaagcggcaaagaaaaccaagaaaatttctgaggacacgtcaatcgcagttcacgtcactgtttacagaatcaaatccctgatgaaccccgcccacaaattcaaagtggaaaagaacgcgaaacaactccaaatgaccggcgtcatcatgctgcacagagcgctgaatgtcgttgttgtggaaggaggtccc…	20.2509 ( 19.4286 - 21.0731 )	[ g703.t1 ; ]	IPR010541 Domain of unknown function DUF1115; IPR013881 Pre-mRNA-splicing factor 3; IPR027104 U4/U6 small nuclear ribonucleoprotein Prp3;
g704.t1	scf7180000985963 : 117745 - 138315 -	atggcatcgtcgaaccaaaaatgagacccatccatttcgatgcaagacggctggtctcctttgcggccatctcggagtgagcattacatcaatggtatcggatctgggttgagctcggcaatccgaattcaccccttagtggagtccgctaatgcctatcatatcacttctccatattcagtaggatcgaatcaagatctgaccccgtccatcgccccacccgcttatgaatcaatctacggaagtcgggaaaggaaaccacctgcttacaaccaagtcccaaatcttcgaccctcgttttcgtcgtggatggtgagttcagagctacaaaagcctagaatgatccagccgacctgggccaaggaatcccgacccttagagctggatccctcttccccg…	21.1517 ( 20.775 - 21.5284 )	[ g704.t1 g16452.t1 ; pac-1 ]	IPR000198 Rho GTPase-activating protein domain; IPR001849 Pleckstrin homology domain; IPR008936 Rho GTPase activation protein; IPR011993 Pleckstrin homology-like domain;
g705.t1	scf7180000985963 : 144708 - 145695 -	atgaaattcgacaagcacgtccaaatgttctgcaaatatggcggtgagcagaacgtctgcctgcataataatgccaacaactttaaatcgacgtgctgtgctatgcccggcggttgcagttctttggagttccccaagaataaggtgtgctgcttcactcaggagtgtctgaatcgctgctaccccggcaagcgctatcagatcggatcggtctattga	31.7917 ( 29.7164 - 33.8669 )	[ g16453.t1 g705.t1 ; Y71H2B.4 ]
g706.t1	scf7180000985963 : 147206 - 150149 +	atggcaccgacacaggacgcgactgagcagaaaacgcagaagcagcgaaagaagctagtctgccaacgaccagcggtcgtggccactgttgagaacctcggcaagaagggaaaagccaacaattccagcagtgaccccttgaaggcccagacccagaagccccaattctacccgtttcccattcataggttccctgggtctttcgctggaaatacggcctcgttcctgccgcctctcagaatggccactctttcggatgtcggaatgtcgttctgcctccccaaagtgagccttacgaacagtgccattggaggacatgcgctcgtttcgatggtcatcacccccacctacaatccgcactacgcgagctgcaaggtgaacaatggccagatgacgact…	6.96666 ( 6.57699 - 7.35634 )	[ g706.t1 g16456.t1 ; pup-2 ]	IPR002058 PAP/25A-associated;
g707.t1	scf7180000985963 : 150426 - 152846 +	atgaccgatgaaaactacgaacttggcacggaagaaagggtcgagtggccggagcaaatttttccggaagaagtttgcggaacttctggaaccaaatggatcgatgtcagagtgaactcgaagttcgaaaaactcaacacctacgtcaggaactatttcgagaaattcaatggtcgttttgtaatctatcggggccacggtgaagcggtcgaaaaagtcgtttcttgcgtcgaggttttcaagcggaaattttcgcaacccctctaccagtggacgaagctctctctagtggaaaaagtcaattttctcgaaccgaaaaaggagggattggagaggttgaaagtgaccgcctcaatgccgggtcttttcattctaatttcactggatcaattcccggaa…	5.47688 ( 5.01042 - 5.94334 )	[ g707.t1 g16457.t1 ; ZK632.14 ]	IPR002775 DNA/RNA-binding protein Alba-like;
g708.t1	scf7180000985963 : 152849 - 153855 -	atgtctcagcaaaagaaggactcacccgcgttgggcgccgctcctgccaaggatgaaaagaccaagaagacactcgacgacgaagaattcgaagagtttcgcgttcaggaatggacggagaagaaggcggacgcagcggacgaagacaacgcgaacgtttgggaggacaactgggaggacgagacgctcgacgacgagttcgccaaacagctaaaagaagagctgatcaagaccggtcacatctcgcaagcgaccaactag	34.6282 ( 32.8053 - 36.451 )	[ g16458.t1 g708.t1 ; dss-1 ]	IPR007834 DSS1/SEM1;
g709.t1	scf7180000985963 : 153917 - 156185 -	atgctatgtcgactgagccccctggttagaagtctgtccctaaatagtcagtcctctgtccaactcattccgacttcctcgaaagtcgtaatctcctccaaaggatatgccgcgcgaaacccattctacgttcaggaatataagaaaacgggtcgcggcaaggccaacagaaatacgcaagtcaatgagcgatatctcaggagggagcgcggcaggaaggtcgtcgttatcgaactgccggatcacgatgaacaaagaaagctacaagagttgagtccgctcgagtacaggatgcacatgctcaaaaagggcatcaacccgtatctgaaagtggcgccaaggacctggtccgaaacccaaatttctatggattctgtccccggcataatcgatccctac…	14.3269 ( 13.7069 - 14.9469 )	[ g709.t1 g16459.t1 ; mrpl-45 ]	IPR007379 Tim44-like domain;
g710.t1	scf7180000985963 : 156666 - 161728 +	atgatttactcgattctattctggtttattctgattattcctacgaattctcaaagatcagactgcgttagcgtctgttctcatatcgaggacgatagggcctacgggaaatgtatttcggattgcgggaagagccccagaaaagacaacgttccggagccagtctattacccccaaccgcctgcaaatgtgagcgttcagacgaaggtcgtaatcgataacggcaaaattctggaaacaactgtcgcgtggactgcacaaccagacgacaccagaaccgccttctacctaaaatatatggctgtcggtcctaagtgccaattagattttcccggttattatacgacgcggataaagcctaaagaacgcacccatgacgtaccactagaattcaacagt…	5.33387 ( 5.03074 - 5.637 )	[ g3595.t1 g710.t1 ; R151.4 ]	IPR000719 Protein kinase domain; IPR001245 Serine-threonine/tyrosine-protein kinase catalytic domain; IPR008266 Tyrosine-protein kinase, active site; IPR011009 Protein kinase-like domain; IPR017441 Protein kinase, ATP binding site; IPR020635 Tyrosine-protein kinase, catalytic domain;
g711.t1	scf7180000985963 : 161796 - 166605 -	atgctagcccaaactctgacggtcaccaacttgggacgagcacttttgaggcccacaaaaatgaactcgttactcacgatgtcttcctctgtgcacacacagttggttcctgtcaaccgtgaacactacggcggcaagtcgctcactagggacgctgttgatcaggttgatcccgaagcttatgccatcatgactcaggaacgcgcccgtcagaaaagaggcctcgagttaattgcctcggagaatttcacctcgcaagccgttcaacaggcggtcggctccgccatgtgcaacaagtactccgagggatacccgggggccagatactacggtggcaacgaatacatcgaccaaatggagttgctctgtcagaaaagagcgttgcaggtattcggcctg…	39.2272 ( 38.4309 - 40.0234 )	[ g711.t1 g3594.t1 ; mel-32 ]	IPR001085 Serine hydroxymethyltransferase; IPR015421 Pyridoxal phosphate-dependent transferase, major region, subdomain 1; IPR015422 Pyridoxal phosphate-dependent transferase, major region, subdomain 2; IPR015424 Pyridoxal phosphate-dependent transferase; IPR019798 Serine hydroxymethyltransferase, pyridoxal phosphate binding site;
g712.t1	scf7180000985963 : 167306 - 167905 +	atgcctgaatggttgttttacctggcatctctatttttttctggtcaggtttctagtgctcaggaaaacttgctgatcattggaaaagttagatgttggaatcagactttctcggatgatgtaagcgttgaattactgcgaaaaaccggaggggacacttctgacattttgaataggaccctaactcgggacgagtttaaaatttctggaaccggcaaaatcggctctttcgagtcgcccatcgtcagatttattcatcgatgcagtagtattgatccggggtgccgtcgaatgtcggagtacgaaatttcgaaaactttcatcggaaaagtagcctatctcggagttgttagcctcgaaaagaaagcgaaacgagatttctacatttgtgaataa	6.46696 ( 5.45055 - 7.48337 )	[ g712.t1 g3593.t1 ; ]
g713.t1	scf7180000985963 : 167927 - 170585 -	atgcgcacacctgcagtcgctacctgtgagaaacagttcattcttgccgggctccagacggatcttcggctagatggaagacatcgcgtcgactttcgtggtgttcagttggtcgtcggaacagaatgcggcaccgctctatgcatgatgggaggcaccaaagtgttcgctgcggtgaatgcgagcatcgtgacgccaaacagaaatcagcccataaaaggaattgtggcgatcgacgtggatatgagcccgatgggcaatccggcccatgagcacaaccggcttggagaccgcggtcaggagttaaatagtctgctggagatgatcatccgggactcgaggtgtattgacgttgagtccctctgcatccgagccaaggaagaggtgtggaagttggtc…	10.4501 ( 9.96538 - 10.9347 )	[ g3592.t1 g713.t1 ; exos-9 ]	IPR001247 Exoribonuclease, phosphorolytic domain 1; IPR015847 Exoribonuclease, phosphorolytic domain 2; IPR020568 Ribosomal protein S5 domain 2-type fold;
g714.t1	scf7180000985963 : 170632 - 171925 -	atgacagaagagtcgaagggcgtgccggtggccgatctgtctgtggagcaggtggccacgctcgaaaagcagctcgtctccgaactcgagtttttcgtcgaatcccaaaatcaactcaaactggtcctcggccgcaacgacaaaagcatcaacgccctcagcattctgcaggactcgcagcccggtcacaccgccctcatcccactttcggaatcgatgtacgtaaaggcggagctgagtgacccgtcgagagctgtcgtcgaaatcggcaccggctatttcgcggagatgaatcgggacaaggcacaagcgtttctcgagaggaaaaaggcgtacatcacaaaacagatcgaatccctggagaaaataatcgtagacaaaaggcgtatgcgagcggtt…	22.4724 ( 21.3806 - 23.5642 )	[ g3591.t1 g714.t1 ; pfd-5 ]	IPR004127 Prefoldin alpha-like; IPR009053 Prefoldin; IPR011599 Prefoldin alpha subunit;
g715.t1	scf7180000985963 : 172276 - 174038 +	atgttggctcgctgcctgccgagcgggtggtcggccattcgggggatcgccactagcagctcggctatgaaatggaaaatcaaagaagctgaggagggcgacacgacggtggtggagatggagaaaatcgaggagccagcacgacccaagaatgccttctgcgcgctatgcacatgcaatctgcctatcaaggtcaaatacagcgatgtgctaattctggagcagttcatgcggccggacggcaccgtgttgcctcgccaattgaccggcctctgcagaaataaacagctacaaatcgaacgatgtgtaatgcaagcacactggtcaggactgttccccgacaagaccattgccgatttcgaccgaagtggctacaaacaattcaatcgatactggaaa…	35.6658 ( 34.3109 - 37.0207 )	[ g715.t1 g3590.t1 ; mrps-18A ]	IPR001648 Ribosomal protein S18;
g716.t1	scf7180000985963 : 175045 - 180452 +	atgatcaacagcagcacgttctcgaacaaatgggccgttttgattatcggcctcggattcgcacaacaaatttttgctcaatccctcgctcctaattcaacggcgtgcggtctgaactcgacaaatggaacatatttggttcgagcgaaatacaatgacagtgccgtgctccagtgcgactgcttcggaatgcacaaaccgaggatcaaatggttcctgtatagaccgaatacattcctaggcggatttgatttgacggacaacaaatttctcgtacctatacccaccaatgatactatggaaatattgtggaggtacgaaattttgtcgggcggctttctgcacatcaaacaggccaactcaactgtagtcgagcgctacgtgtgcaccgtcgaaaag…	13.847 ( 13.2993 - 14.3946 )	[ g716.t1 g3589.t1 ; ZC262.3 ]	IPR013783 Immunoglobulin-like fold;
g717.t1	scf7180000985963 : 180735 - 185814 +	atgtcgggaacgcccgttcagcactggaatctcggcatcggtccgatctcgtgccatgcctggaacaaggacaggactcaagtagcagtgtccgcgtcgtcgaacgagatccacattttcgagtggaaaaacggcgactggatcaacgtgcacacactcgacgagcacgacttgcctgttactggcctggactgggctccgaacacgaatcgtatagtctcgtgctcgcaggacaagaacgcgttcgtctggacgttcgacaggggacattggaagccggaactcgttttggtgcgtttccaacgcgctgctacgtgtgtcaagtggtcgcctctcgagaacaaattcgcggtgggtagtggctcgaaactagtctctatctgctactacgagaaggag…	30.812 ( 30.0171 - 31.6068 )	[ g3588.t1 g717.t1 ; arx-3 ]	IPR001680 WD40 repeat; IPR015943 WD40/YVTN repeat-like-containing domain; IPR017383 ARP2/3 complex, 41kDa subunit (p41-arc); IPR017986 WD40-repeat-containing domain;
g718.t1	scf7180000985963 : 186535 - 208290 +	atgcaggacgccaattccgagaaccagagggagaaataccaggatgatctgaagaaagagattaagaaactgcagagactcagggatcaggtcaagggatggcagaacagctcggaaatcaaggacaaggacaagctgacttcgtacaggcgactgatcgaacagcggatggagcagttcaaggacatcgagagggagaataagaccaagccccactccaaacagggcctcaatgccgaggagaagatggacccccacgagaaggaaaagtgcgacgtcgtcgagtggattcagacccagatccgtggtctgacggacgagagcgacaggacggaaatgcagctggagtcgatctcgaatgccgaccagggcaaaaagcgcggcaagaaggacgacggg…	25.0325 ( 24.6297 - 25.4353 )	[ g3587.t1 g718.t1 ; ntl-3 ]	IPR007207 CCR4-Not complex component, Not N-terminal domain; IPR007282 NOT2/NOT3/NOT5; IPR012270 CCR4-NOT complex, subunit 3/ 5;
g719.t1	scf7180000985963 : 208435 - 210264 -	atgtctggaaagagcagtggaggtggaaatttggatgatgacgacgaaggaactctaccgaatgatggaaaccaagggcatgttccagacgtgcatgaaaataacagtggaggtggaaacttggatgacgacgaaggaacactgccgaatgatggaaatcagggatatactccaaatgtagctcaaaataacggtggaggtggaaatttggatgacgacgaaggaaccctgccgaatgatggaaaccaagggcatgttccagacgtgcatggaaaggaaggtggaggaggaaacttgaatgatgatgacaacaaaggggacgtcccagacgtgcatggaaaggaaggtggaggtggaaatttggacgatgacgttcacggaaaggaaggtggaggagga…	0.646348 ( 0.499032 - 0.793664 )	[ g719.t1 ; ]
g720.t1	scf7180000985963 : 210647 - 212334 -	atggagccgccaccagcatattcttctacactggaatcctcaaaaactcgcccccatgagtacgaaaatctccacaatgcatcgaccgctttagcctcgatttctcaggctccagaaacttcaaatcacaatccaacaatctacagcggtcattccgcaccgactccttcaactttggatccccaatcactaccaatttcaaacgagccactacaaggcggtagtgctattcaacaaggccgtcaagtttacattctgcctgacgcgcagcaatgcgtccagaacggagtgccgtcaaggatcgtctattcgatgccaccctccggcaaacctcctcgggagaaatgttgtcatcgaatgaacaacaaatgcttcgtcataatcatcgttgcaattatc…	0.905877 ( 0.641605 - 1.17015 )	[ g720.t1 ; ]
g721.t1	scf7180000985963 : 218995 - 243992 +	atgtcccatttcgtcccaaactccgccattcttcccgctagccgatattcgtcgacctacaacgccgccagctactcaagccccaccgtcccacttctactcactgacccatccgctaccgcatattctggtactctgccatcgacatcgggcctgatagatccaattctaatggcgccatcccagtcaaacgcctacccctcgacctcagcaggaccttcgagcgctccagcagccaacgcaacaacggcctacccgccagctacagactcgctgcttctaacgctacgagcccgacctcagtcgagagtattccgagctctgttccaatacttacccctgagagactccccaaacgaaaatccacagctcgagttaagtctaaatccgggagacatc…	17.287 ( 16.9874 - 17.5866 )	[ g31182.t1 g721.t1 ; tag-168 ]	IPR001452 Src homology-3 domain; IPR003961 Fibronectin, type III; IPR011511 Variant SH3 domain; IPR013783 Immunoglobulin-like fold;
g722.t1	scf7180000985963 : 245010 - 254044 -	atgctcaattcaaacagagcaaagcaaaagccggatgcggtgaaacaggaaacgaagaagaggaaggcttatcgagtcggcaagtacactttcgtcgaaccggaccccgcctttcggatgccgaaattcaactgttgcggcggtgttcacagtggcgtcagcgtgccggttcacaagattccgggcttccccgtcattgccaaccctcagccgatgaagaccctcggcaaagcggagaacaaacaagccgggagtattcctggaaatagttcgagcaattcgggttccagcttcaaaatgcccttccccatgcccatcgccaacaactcggccacctctcatgccaaacttcccgctcagttagtcagcattcccactgcgtcgtcctcaagttatgcg…	5.76033 ( 5.55442 - 5.96624 )	[ g722.t1 g17660.t1 ; him-6 ]	IPR001650 Helicase, C-terminal; IPR002121 HRDC domain; IPR002464 DNA/RNA helicase, ATP-dependent, DEAH-box type, conserved site; IPR004589 DNA helicase, ATP-dependent, RecQ type; IPR010997 HRDC-like; IPR011545 DNA/RNA helicase, DEAD/DEAH box type, N-terminal; IPR011991 Winged helix-turn-helix DNA-binding domain; IPR014001 Helicase, superfamily 1/2, ATP-binding domain; IPR018982 RQC domain; IPR027…
g723.t1	scf7180000985963 : 254146 - 256384 -	atgtcccgggtgtcgttcacagacgagggcgaggtgtcgatcgactgcaatttggagccgcaccagcagacactcatcttcactgcaggcagagtcgccacgttcaccagatggcccttcgacaaaatcgacaacgccacttgcacgtccactgcgatggccctggccggtttcaagtcgacggcgacggcgggctgtcccgaatccgcgtgctgcgttttctgtggcaaagagatgttattcgaggagaacgacgatccgtggaaagagcacatcgagcacacgcgcttctgcccttttgtggagttggatcgaaagaaggagtcggattggaccgtcgaggactatctcaggctcaaggccggcctcatcgccactgatattctgcggcagaaccgt…	14.6038 ( 13.8625 - 15.345 )	[ g723.t1 g17659.t1 ; bir-2 ]	IPR001370 Baculoviral inhibition of apoptosis protein repeat;
g724.t1	scf7180000985963 : 257034 - 258224 -	atgaacgcctgcttcgtcttcgctctcttcttcgctttctgccacattcaaacggccagcgcgcaactcggagttccttaccctgttccttataccgcgccagaattggaggagaaaatcagcaacgctacgaaacaaatgcaagaggaacagaagaaactagaggagaaaatggtgaagctgaaggagttggttgagaaggcggtacatggtgcgaatacgatatcaggagctggtacttcgagcgctcaaacctcaaattcgacgtcaatgtcaacctcgaccacaacacttgcaccactgccacctatcactgcagaatatgtgactgtcgacgctaatggagcgtttcagtttgacaacggagtcaaagcggatgttggagggacgataacgaca…	14.603 ( 13.6946 - 15.5114 )	[ g724.t1 ; ]
g725.t1	scf7180000985963 : 259494 - 261934 -	atgtccagttttgctccgattaatcaaaccagcagtacaactacaaaaccatcaataaattatgaaatgcctattgaagatgtccgtcgaaatatgattatggtagtttatattagttatggcattatcgcaaacattttgatggtaatagctattttacggaataaggaattgagaaatcaaacaaggcaccaatacctggatctaggcgttaatatcgctgttcaaatcttaatgatcacttcttatatcgtaattctacagaaagtttggaaaaatgaaaaagtcatgatgagctataaaggaaaagctgcaaatatggtgctatcagaaagagctccagaacaatatataatcagcaaaaaggaactacgaattctaggccagtttatcggtgca…	0.0814946 ( 0 - 0.162989 )	[ g725.t1 ; ]
g726.t1	scf7180000985963 : 264525 - 269837 +	atgaacacttctggtgaagaatcggtaaaatccgaggatgagttggatatagatgagagggattcgattcgggaaagccaggaaggaggaaggggcaggaacgaaagggaggagaacggagacgaggacgagacggcgatggcagacccgagacgagccatgaacagggtcaggcagttcaacgagacggctgctggagtgcagaaaaaactcacggaagcggacactttcgagatcctcgtggccaccgacattcatgtcggatacggggaaaagaagccgggcagatccgaagactcgatcaacacgttcgaagaggtgctgcaaatcgccgtcgaggaaaaagtcgactttcttttgctggccggcgacctgttccatgagaacaacccctctcga…	5.56995 ( 5.33032 - 5.80959 )	[ g17653.t1 g726.t1 ; mre-11 ]	IPR003701 DNA repair protein Mre11; IPR004843 Phosphoesterase domain; IPR007281 Mre11, DNA-binding;
g727.t1	scf7180000985963 : 269866 - 273544 -	atgcagctattcccgattgttatcgcgttagtcggaatggtcgaggccgaactcgagttggtgcaaattctgttcagacacgctgaccgtgccccatcgggtaactacccgaatgacccctatgatgagtcggcctggtcgcggggctacagccaactgactgcgagaggccatgaacaggccaaggagttgggacactacttggcaggaagatatggacatttcgtagggaactataacaggaaaaaggttcatattcgatcgagtgacaaggaccgatgcattgaaacagcgatgggcgtgaactcgggtttattccctgatcaaattgtccctgtccacacgttttctagccacaaggaagacttgctcctgaagccgaacagcgtcaaatgcctt…	10.5569 ( 10.0236 - 11.0903 )	[ g17652.t1 g727.t1 ; pho-9 ]	IPR000560 Histidine phosphatase superfamily, clade-2;
g728.t1	scf7180000985963 : 275105 - 278709 +	atgagtggtgaacttacatcaacgttcacaaatactctttccaaacccaaaggaattgaaataccactgatagctggaacactatctacatcaagtaatgcaggatctacaaaaaatgaacagacaacttctagcaatccgattaagctgaagaatacagtttgcattggcatcgatctgggcacgacttattcatgtgttgctatcgttgaaaatggaaagcctagaataattttcaatgaagaaggcggaaattttacgtcatcgattgtatcatatggggataataacgaagtattagttggtaaccatgcactgaactatcctgatctttcacaagttttatacgattcaaagagacttatcggttgggagtttatgtatgatcttccgatcgcc…	1.6257 ( 1.39364 - 1.85777 )	[ g35736.t1 g26466.t1 g15007.t1 g20426.t1 g27082.t1 g27332.t1 g29889.t1 g21481.t1 g32590.t1 g9653.t1 g35738.t1 g7852.t1 g21094.t1 g35969.t1 g26535.t1 g16925.t1 g53.t1 g26627.t1 g9654.t1 g33070.t1 g23830.t1 g35764.t1 g33365.t1 g29984.t1 g4759.t1 g6681.t1 g402.t1 g9049.t1 g10540.t1 g24989.t1 g25477.t1 g6414.t1 g17916.t1 g728.t1 g29143.t1 g8866.t1 g9530.t1 g31213.t1 g16602.t1 g33136.t1 g19327.t1 g66…	IPR013126 Heat shock protein 70 family; IPR015916 Galactose oxidase, beta-propeller; IPR018181 Heat shock protein 70, conserved site;
g729.t1	scf7180000985963 : 280624 - 284694 -	atgtcgcgagtcgtcaagttgcctggcgcggaccagtggacgcaggccgacctctcgagggcggacttcaacgatgcagagctgggatttctcggatccttcgaggaatacatcccgggagccgaaaccaaaaagaaggctaagaagaagaaagagaagcctaaggaaaagaagaacaacaaaaccgcagagaagaggaagacggaaaaacaaaaagaagaactagaagaagacggtgaaccgaggaagaagaaatcaaagaaaggcaagaaaaaaaaaggaaaacagcccgtcccagaagaggtccaatccgaagatgaacagtcggagacgaatgcagtggattcggagcaagaagggggacaatctgaagatgaggaaagggaggatgaagaagac…	10.5072 ( 10.1529 - 10.8615 )	[ g729.t1 g17650.t1 ; F55F8.2 ]	IPR001650 Helicase, C-terminal; IPR011545 DNA/RNA helicase, DEAD/DEAH box type, N-terminal; IPR011989 Armadillo-like helical; IPR014001 Helicase, superfamily 1/2, ATP-binding domain; IPR014014 RNA helicase, DEAD-box type, Q motif; IPR027417 P-loop containing nucleoside triphosphate hydrolase;
g730.t1	scf7180000985963 : 284819 - 291354 -	atgagcgatggattggacgaagcagctaccacagaagccatgcgactcgctcaactggcgatcaaattcgatcagggccagcgttacgacgaggcgatgtatttctacttggaggcagcgaatcagctgctcaatttgttgaaggctaaaaagacccgcgtcatccttcgcaaaaacgccgaagaatacatcaatcgcgtggagtttttgaagaaaaacctcgaccagcttcgaaccactgcgaagaaaggcaagaccgagcagcaactcatcttcgagaacgtcgaatttctcacgctcaaggcggaggatcttgaacgaaaaggacatatttccttggcactggatgagtttcaggaagcgatcgggatctgtttgaaggcggtcaactccaccgac…	4.67545 ( 4.43503 - 4.91586 )	[ g730.t1 g17649.t1 ; clp-2 ]	IPR001300 Peptidase C2, calpain, catalytic domain; IPR007330 MIT; IPR022682 Peptidase C2, calpain, large subunit, domain III; IPR022683 Peptidase C2, calpain, domain III; IPR022684 Peptidase C2, calpain family;
g731.t1	scf7180000985963 : 291561 - 298874 -	atgcaatggattacggtagctgattcacgacgccaggaagattctggagatactccacttcaacgccaagtcgttcaagtgtcaaatcctgctccctccttcgatatggtatggcagtcaatctcatttccgatcatcgtggggattacggtagcgcttctgaatccgactaacgccgacttcaacgacgacgcatctccagaagaggaacgccatagttttagagatttcaagctagttcgtatcaatcctgaaaccgaggagaatttactctatttgaaatcgctctacgacggcccatcgccctatgagttggatttctggcagccaccaacaagaattggtggaatcgtggatgttaccgtgaccccttctgatgcaccaattttcgtcaaggac…	4.21158 ( 3.97934 - 4.44381 )	[ g731.t1 g17648.t1 ; T06A4.1 ]	IPR000834 Peptidase M14, carboxypeptidase A; IPR003146 Proteinase inhibitor, carboxypeptidase propeptide; IPR009020 Proteinase inhibitor, propeptide;
g732.t1	scf7180000985963 : 299009 - 309964 -	atgcctcagacctcgagcggtacgagcccctttccggtggacgctgggagcagtgcagtgaaaacccgaccggctgtgcccccgaaacccccgattgatactctacgatacagcatgaacaacattaaagaatcttccgaatggcaactagacgaaattcttgaggaattatccgcactcgaaaaccaattgaactcggccaatggagatcagctcctcctcgggatggctgctctccccgcatcgacttcgatggaacgaatcaaacaaccctcagtcatatcccaacaaccacctgctcagcccgtccaaatgatgcaaccgaatggctaccagaacagactaccaaatgggacacaaacaatggcacaccacgaaaaccctcgggtgcccctccac…	34.1397 ( 33.4834 - 34.796 )	[ g17647.t1 g732.t1 ; mig-10 ]	IPR000159 Ras-association; IPR001849 Pleckstrin homology domain; IPR011993 Pleckstrin homology-like domain;
g733.t1	scf7180000985963 : 317066 - 332524 -	atggtgtgccaactcggcgccgacgacgatttggacagcgacgaggaacagatcggcgagaaatgcatttctctgctcgcctcgcttttgccacaacgaacctcgccaagtgacgatataacgaacgaccaactcgaatcagaccaagtagcagagacagagtcactcgaacaacaagccagagacgcagaggaccaggggcacgtcgatacgttccataaagatatggaaaccaaaacaacccaagaagtgtccggaaacgtttattccgatcaatttgaccaatag	3.67558 ( 3.12128 - 4.22988 )	[ g733.t1 g17357.t1 ; ]
g734.t1	scf7180000985963 : 333316 - 338674 -	atgtggaattgctgttgttgcatgcatcgacggccccaggaaaatcggaaacctcggaaaatttcgagctcgtcgatcatgcccgctatcccgcctaaagacacggccaacgattcatcggctccaatcgagtatgacctgattgtgatcggcggaggctcgggtggtttggcgacttccaagagcgctgcctccttcggagcgaaagtcgcattggtggactgcgtcgagccgacccctcatggaacgtcgtggggcatcggcggtacgtgcgcgaacgtgggatgcatccccaagaaactcatgcaccacgcgtgtgtcgtcgggaaagaggtcgatcacgcgaagacctacggttggaagaacgtggagaagaagggtcacgactgggcgacgtta…	27.1295 ( 26.4763 - 27.7828 )	[ g734.t1 g17358.t1 ; trxr-2 ]	IPR001327 Pyridine nucleotide-disulphide oxidoreductase, NAD-binding domain; IPR004099 Pyridine nucleotide-disulphide oxidoreductase, dimerisation domain; IPR006338 Thioredoxin/glutathione reductase selenoprotein; IPR012999 Pyridine nucleotide-disulphide oxidoreductase, class I, active site; IPR013027 FAD-dependent pyridine nucleotide-disulphide oxidoreductase; IPR016156 FAD/NAD-linked reductase,…
g735.t1	scf7180000985963 : 339346 - 342144 -	atgctgaaagcgatcccaaaggagctgctgctgtgcgttttcgatcggttggatcatcgaagcgccgctcgcctactgcacgccaataacaatctgggaggagcagtgagacgtcatttggaggtcggtccggcaatgaggttcttctacgcgcgattctggaggtgcgtcacaaatctggagaagaatacggaatttgtccgagtcgatctcgaatgcgctctggttggacggaagtccaaggaatacgtgctgttcaacatctacttcggcaacgacttcaaagaagaggactgcaaaagcgtcgatgatttgacggatgcggtctacggatcgtttggaaaaactggaattcccactgagcagactctgagcgatggaaggtatcgcaaactgcaa…	6.32929 ( 5.88569 - 6.77289 )	[ g735.t1 g17359.t1 ; ]
g736.t1	scf7180000985963 : 342592 - 344174 -	atggcaacttcaatatggcggccgacggagattttttcgaattcaggagaatccgcgtgtatttggctgaacggtccgatgacgggggagacggccaaatggaggcagctttggaacgaagccagaagacggtatttaaccgacggagcggcgaatgtcatcatgaaaagacaagaccacctccaagtacctcatgtgatcagtggagatttcgactcagtggatgcggaaaaacttaaggagtgggagaacatttgcaaagtcatccacacccccgaccaggatcacaacgatctgtacaaggccattcacctcatggcgatcgatgcagaaaatcccgtaaagaggatcgtcatttttggaggattgcagggccgattcgaccacgtcatgcaaacc…	6.30799 ( 5.71522 - 6.90076 )	[ g17360.t1 g736.t1 ; tpk-1 ]	IPR006282 Thiamin pyrophosphokinase; IPR007371 Thiamin pyrophosphokinase, catalytic domain; IPR007373 Thiamin pyrophosphokinase, vitamin B1-binding domain;
g737.t1	scf7180000985963 : 344253 - 349124 -	atgggggcgttctcgatctacaccggattcctctacaatgacattttcgctaagtcgctagccctgtttgactcgagctgggtgaacgagttcaaccacgatgatctggagaaatggccccccgaaaaagtcctcatgatgaacccggaagtcgcttatttgggctctccctacccgatcggcgtggacccggtgtggaacctggcggagacgaacaagctgaccttcctgaactcgatgaagatgaaaatgtccgtcctgctcggaatcgcccaaatgacatttggattgattctcagcttttacaatcataaatacttcaagtcggacctggacatcaagttcatgttcatcccgcaaatgctcttcctctcatgcatcttcatctacctctgtctg…	49.8691 ( 48.8184 - 50.9197 )	[ g737.t1 ; ]	IPR002490 V-type ATPase, V0 complex, subunit 116kDa;
g738.t1	scf7180000985963 : 349176 - 354674 -	atggcagtgcccgacgagcaaatgccgggtatctaccgcagcgaggagatgtgtctggcgcagctttttctgcagtcggacgcagcctatcagtgcgtcgcggagctcggtgaactcggactcgtgcagtttcgagatttgaaccccgacgtttcgtcgtttcaaaggaagtacgtcaatgaagtcagacgctgcgacgaaatggagaggaaactgcgttttctggagcgcgaaatcaaaaaggaggagataatgatgctggacacgggcgagaaccccgacgcgccgctgcccagggaaatgatcgatttggaggcgaccttcgaaaaattggagaacgagttgcgcgaagtgaacaggaacgaagagacgctgaagaagaacttctcggagctgact…	28.3511 ( 27.6388 - 29.0634 )	[ g738.t1 g17362.t1 ; ]	IPR002490 V-type ATPase, V0 complex, subunit 116kDa;
g739.t1	scf7180000985963 : 355440 - 358484 -	atgtcgttcaacacgaaggaggacatatttgagagtgagggcactccgaggccggtcaagcagaacaacgatgccaagaacgaagcccaggaaaatgagaacatcgagttgattcacgtcgacgtcgaggaagccaagaagcggtacgccggccgcattctcaacttccagaatgtcgatttctccgactcgattgcgaagaaacgccagaagatctacggtcagaacgcgtacatcctggaagttgttgggagagcctacgatgagcccgagacgctcgagcagaaattcactcgactcacctacgaaatcaacgatttggccggtcaactgcaagccgacaattccaaagcgactaaagctatggataaggaatcggttgaggcgctgctcagcgag…	9.28626 ( 8.80871 - 9.7638 )	[ g17363.t1 g739.t1 ; dnc-2 ]	IPR028133 Dynamitin;
g740.t1	scf7180000985963 : 358585 - 359806 +	atgtactccgccaaccggtcgcatcgtgcagaaacgcgaaatcggacgaaagacgagctgcgcaaagtcctcaactccatcgagaaagtcagaaaatgggaaaagaagctcgtcttgatcaaagacacctcgatcaaaatctacaagtgggtgccagtgacgacccagccaaatctgccgcccgcgcccaaactcaagccgatcgtcgacgaagaaaccagcaacaccgtccaatcgaccgaggagaattctcaggactcgacttcggcggtcactaatactcgattcgaagtgaacgaggagtcgaacagcgcgttcaacggattcgactccgactccaatcagactttcgagccgcagaattacgcggccgactccaacgtttcgaccgacttcagt…	15.6309 ( 14.7379 - 16.5238 )	[ g17364.t1 g740.t1 ; C28H8.1 ]	IPR006804 BCL7;
g741.t1	scf7180000985963 : 360705 - 369343 +	atgcggtcgcggagcggttcgggcgtgcggctcgatcggatcctcttcctggtcgagcaaaccatttgcaagcatcaggacgccatcaccgccctgtttgctaatcagaaggaatttccgggccacgcttgggtgcgcgacaatgtctatatcgctcaggctttatgggcactctatcgggcctacatgaaatacgccgactttgatgaggacctgaccaaagccaacgagctcgccatgacttgcgtgaaaatgatgcagtcgctgctcgaatgcatgatgttgcaggccgataaagtcgagctgttcaagaaatatcagcgccccctcgactctcttcacgcaaagtattctgtccgcacaaagcagaccgtcgtgagcgacaccgaatggggtcac…	6.32907 ( 6.09785 - 6.5603 )	[ g741.t1 g17369.t1 ; C14B9.8 ]	IPR008734 Phosphorylase kinase alpha/beta subunit; IPR008928 Six-hairpin glycosidase-like; IPR011613 Glycoside hydrolase family 15; IPR012341 Six-hairpin glycosidase;
g742.t1	scf7180000985963 : 371395 - 379422 -	atggagccgatagacgaaggcaacgttttcgccgtcgaaaaactgctcaaagagaggaaaagaaagggaaccacagagtatcttgtcaagtggaaaggatggagtagcaagcacaacacatgggaaccgcgcgagaacattttcgatgaacgtttgctggaggaattcgaagctaccaagaagaagaaggaacccgctgcaggcggaagtggtcagaaacgagggcgtggctcggctggaagcagcggtggcggtacgaaagaggtcaaagaggtaaaagagaaggagaccccgcctacgcctcctccaagaagaggcagaggacaacccaagaaagaggagaaggaaaaggatgagaccccaagaaaacgaccccgaagactagctggcggtgatatc…	36.2935 ( 35.4336 - 37.1534 )	[ g742.t1 g17370.t1 ; cec-1 ]	IPR000953 Chromo domain/shadow; IPR016197 Chromo domain-like; IPR017984 Chromo domain subgroup; IPR023779 Chromo domain, conserved site; IPR023780 Chromo domain;
CUFF.449.1	scf7180000985963 : 382267 - 382572 +	atgttctgcttgtcagtcagccgcgtcgaccaatcggcattcgaggggcgtgtccgactggggattggcttgactccgccccacggctgcgtttcgctcctcttcctccctggcccctatagccaatttcgccccgttctctccaccctctcatcttcccacggtctatgcatcgtcgtttcgtctttccacactctctatccctttgcttccccatcacgaacttgtgccgacactagccatctacaattccgtactttcgcattttgcggatccaactcccacccacaaatttttcaaatccgg	0.197304 ( 0 - 0.425131 )	[ CUFF.449.1 ; ]
g743.t1	scf7180000985963 : 383953 - 388506 +	atgcctcggcccgagaatatcgaggctaaattggagggccatctctattgtccattatgtcagggatcgttcgaagaaccctacacttctatctgttgtatgaaaacttactgccgcgaatgctacttcacgaggatgcaaaaggaaagccgatgccccggctgcgagaaggcggttatccaaaaggaggatcctcggctatccgatggaatccacttcgatttcccgaaactggaacgagacacgctgtacgatgaactcagcgatatcatcaagcctgaaaggaagtttatccagaggaaacgtggcaaacgcggacgcaagccaaggagtctcaattctgcatcctacacagaattcaagagagaagccattcatcgcggtgaattttactatggt…	22.93 ( 22.4513 - 23.4088 )	[ g17371.t1 g743.t1 ; ]	IPR001841 Zinc finger, RING-type; IPR013083 Zinc finger, RING/FYVE/PHD-type;
g744.t1	scf7180000985963 : 390883 - 395205 +	atgctcggaagctataccggtttgaagacacgggatcagcgctggctgagcggagtcgagccattgaacgacgttttgcgccgcagggccgatccggaaaatgaagaggacgaagagttctatgatgccatggagaaattcgatgatctatacaagtgcacaacgtgcggcgtgagtttggacgtagatctgcgggactcgattgtcgcgcattataaatctgcttggcatcgccacaacgccaaactgctgaaccgcggaaaagcgcccctgcaagaagaggaattcgacgacttgtctgatggggaagccacgtcgagcgacgaaagttcgaacgaggagagcgaaaatgaaatccggtttccgcttcagaacagccgacttttcttcgcgcaaaac…	5.78481 ( 5.48899 - 6.08064 )	[ g744.t1 g17372.t1 ; vms-1 ]	IPR020683 Ankyrin repeat-containing domain;
g745.t1	scf7180000985963 : 399815 - 404442 -	atgccaagcctcatccagtcgctatctctattttccctattagtcgcactcattattaccgtaatccggatagagtccactagtgcgtcagaactcgaagactcattccttgatggcggagacccgtatgcttcatacgtgaagaaaagtccacttggaccgcagggacctttgcgatttggcaaacgctcaccgcacgggccttcaggtccgctccgatttggcaagcgacaagcaccctcgttctatgaactctactaa	55.7616 ( 53.2526 - 58.2706 )	[ g745.t1 g17373.t1 ; flp-15 ]
g746.t1	scf7180000985963 : 409203 - 411274 +	atgcggcttatgaacgacttctatccatttttatcagctagtctatattatttcgttgtgctcagtctatccgaaatcacccggcaactattattgtctcgagtcaagtcgtcgtactggaaagcgattattctagaatttataggtactgctcaaatttgtacgtgtatttttgaaaatgcgattctcattcaatacggtgtttcgatatttttcgtcggcacggcggtactcggtttttgtttcatattgctcaatcgaggtgctaattgcacgccgttggtacctatcgagcagctttatttcggcgaaatcagtatgtcacgaggattgtcaattttattcgcccagcttcttgccggctactttagctatcgtatcgcattcagtatttggctc…	13.2592 ( 12.4635 - 14.0549 )	[ g746.t1 g17374.t1 ; aqp-11 ]	IPR016697 Aquaporin 11/12; IPR023271 Aquaporin-like;
g747.t1	scf7180000985963 : 411280 - 412012 -	atgtcggctatcgaaatcacccacgatgctgctgagcagtgggactggcccctccagcacaacgacggcgtcgtcaaggtccacaacaccaaggagcgcttcgaggtcggtctggacgtctcgttcttcactcccaaggaaatcgaggtcaaggtctcaggccaagaactgctcatccactgccgacacgagctccgcaatgacgtccacggcactgtggctcgcgagatcaacagagcctaccgacttccagatgacgtcgacgtcgccaccgtcaagtcgcatctcaacacccgaggtgtccttatgatcaccgctggaaagaaggcctaa	202.987 ( 199.5 - 206.474 )	[ g17375.t1 g747.t1 ; hsp-12.2 ]	IPR001436 Alpha crystallin/Heat shock protein; IPR002068 Alpha crystallin/Hsp20 domain; IPR008978 HSP20-like chaperone;
g748.t1	scf7180000985963 : 412915 - 415322 -	atgatgctaaagtttctcaagcttcaaactatctcgatagttctacaattttccatagctcaaaactgcttcaacgcaccagcaccagcagaattggcaccattgggagtctacttcaagactgaatcaagtctggctcgattcgagctatctcaaacaacccccagcgaacaacacgctctacttgctaatcaaaccgctagagctttgcttactaacgacgtttcaaccagtacctgtccgacgttatgtctctacagacttttagcttatgaggcaccaagtatcaatggaggtacccagtcaattctgtacgtccgagagggcataggtgagttcgttccggtgggctatcaactcgtcaactcaacaccgatatactgctcgaaattgccttca…	3.05213 ( 2.7262 - 3.37805 )	[ g748.t1 g17376.t1 ; W05F2.7 ]
g749.t1	scf7180000985963 : 416633 - 430237 +	atgtccgacaaacagtgggacgattctgacagcgaggacgacaatgtcgtcgtggaggagaatccgacgattcgccctcggaaaagacagacctcggtcgcccatactctggagaaggacaagactctgaattcctccattgctggctcggtcaaggatagcgatgagagcgactcggacgattcagactcgatcggcacgtcggcggcgagcgagcacatgctcgacaacgagggcgaggtcacactcgatttcgacacgaccacttgcatgaagaagatgatcgccatgtacaactgctcgtaccgcgacatcatcaacgagttcgctgacgtcgagttgttcttcatctccgtcgacagtctcatcgtcgaatgcctcgctcattcctaccacgac…	9.60876 ( 9.38372 - 9.8338 )	[ g17377.t1 g749.t1 ; C28H8.3 ]	IPR001650 Helicase, C-terminal; IPR011545 DNA/RNA helicase, DEAD/DEAH box type, N-terminal; IPR014001 Helicase, superfamily 1/2, ATP-binding domain; IPR027417 P-loop containing nucleoside triphosphate hydrolase;
g750.t1	scf7180000985963 : 430343 - 432257 +	atggaaatatgtttcagaggcatgttttggcaagtaaatgcaacaagatatgaacgaggagagaacttgaatcacaagtcctcaaacagccatcgatcggagagtcgtgatggtgcggatcaagaccgatcagaaccggtacgatactggccaaaaccggaccaggcatgttctcaaattcaagggataatcagcaggattatcccttga	25.0116 ( 23.8159 - 26.2074 )	[ g750.t1 ; ]
g751.t1	scf7180000985963 : 435572 - 472552 -	atgcatagtttattcggacagttagaattgtcgataaatcgattgagtcgagtccgactcaaaacttcccttctagtttttctactcatttgctatttcacaccgggtctttcaaaacgtcgaatacgggaagataacaaagatgaatcgttcgcattcacttcgtcgctgtacaacgtttcgttggaagaaaactcaaatggtctgcgattcgccgtcagcaaagacgcaattcgagtgggcgttcctctgctcgacccgaagagcaccgtccggttcaaaattgcggagggtgaccgcaaccatttcttcaaggcgcattctcgacaggtcggcgatttcgtctttcttcggatacggcagagagaaaagcagaacgtacctctaaatcgggagttg…	27.95 ( 27.7207 - 28.1794 )	[ g17379.t1 g751.t1 ; cdh-4 ]	IPR000742 Epidermal growth factor-like domain; IPR001791 Laminin G domain; IPR001881 EGF-like calcium-binding domain; IPR002126 Cadherin; IPR008985 Concanavalin A-like lectin/glucanases superfamily; IPR013032 EGF-like, conserved site; IPR013320 Concanavalin A-like lectin/glucanase, subgroup; IPR015919 Cadherin-like; IPR020894 Cadherin conserved site;
g752.t1	scf7180000985963 : 473126 - 495422 -	atgagttccgaactgatttccgtgacgggtggtgcgaatccgcgatcccactgtttggcaacttcacaggacaaggacaactgcctcgtctacgcgagcggatcgcagctcaccgtccagaagtttccagaggattcaccgacctctgccggcactgccgaatcggtcactcccagatggcacaccaaggacgtcaccgtcgtcaagcggttgaagcatcgggctagagatttctttgtcagcggcagcgtcgattcgactgctattttgtgggagctcaacgatgaaatgcagcttgagaaacgccaaattctggaaggctccaaaggctcgatcgcttctgtctgcggctgctttttcgaggaccggtggctgatttttgcgtcttgggtcgaggac…	7.30385 ( 7.02067 - 7.58702 )	[ g17380.t1 g752.t1 ; elpc-2 ]	IPR001680 WD40 repeat; IPR015943 WD40/YVTN repeat-like-containing domain; IPR017986 WD40-repeat-containing domain;
g753.t1	scf7180000985963 : 495803 - 504112 -	atggtggaaagacttgagatattcggaaaaatccgaactttatgggccgtagtaattttaaacgcactcttcgtggaaagcataaaagagatggagtacttcacacaattcggctatttcccagaaggctcggagaattcgattctgtcggtcgaagctagatccagagcgatcaggacgtttcaaaagattaatgatctaccggtcacgggtgagatggacgaagctaccgagcgagcgatgcaggttccccgatgcggtcggccggacaacccctatgagagcagaagaagaaagaggggaataagagacgacaaagtacagccctggaaaggagataccatcactttcggggtgttcagaggatcggtgaaaaattcggaaggcgacacgcgagcg…	1.70265 ( 1.51429 - 1.89102 )	[ g753.t1 g17381.t1 ; zmp-1 ]	IPR000585 Hemopexin-like domain; IPR001818 Peptidase M10, metallopeptidase; IPR002477 Peptidoglycan binding-like; IPR006026 Peptidase, metallopeptidase; IPR018487 Hemopexin-like repeats; IPR021190 Peptidase M10A; IPR024079 Metallopeptidase, catalytic domain;
g754.t1	scf7180000985963 : 507196 - 508772 -	atggtctgggccggcatggcaagctggggcatcgtgggcccattcttcttcgatcgcacagtgacgtctgtctcctacctcgatctgctcgagaacgagattctgcctgcgctccagacgaatggaagggacagggaggtgatcttcatgcaagacgcctttcgctccattccccagaccatgctccagaaagctgctgacacctacctcaatcgcatgcgtctttgtatcccctatgacggagaatctgttgaagttccccctgagggttaa	2.01301 ( 1.67867 - 2.34735 )	[ g754.t1 ; ]
g755.t1	scf7180000985963 : 509105 - 518872 -	atggtgaagcccaagaagaaggatagcgaaggagaagggggcggctccgaatccgccccgatgagtggcctgacgaacgggtctgggtccggaattttaccaaatccgcgaaaatgcattcctctcaaggacaagtggctgctcgtgccagcttttctcaagatccgcggccttgtgaagcagcatctggtcagcttcgactacttcgtgaacagcgagatcaagaacatcctcctcgcgaatcagaagatcaccagcgatgcgaatcccaacttctatctcaagtatttggatatccgaattggaaaaccgagcatggaggaaggcctcaatcagatcaatgacaggatcactccgcaggaatgccgtctcagagacatcacttacgctgcgccgatc…	6.84069 ( 6.6036 - 7.07777 )	[ g17382.t1 g755.t1 ; F09F7.3 ]	IPR007120 DNA-directed RNA polymerase, subunit 2, domain 6; IPR007121 RNA polymerase, beta subunit, conserved site; IPR007641 RNA polymerase Rpb2, domain 7; IPR007642 RNA polymerase Rpb2, domain 2; IPR007644 RNA polymerase, beta subunit, protrusion; IPR007645 RNA polymerase Rpb2, domain 3; IPR007646 RNA polymerase Rpb2, domain 4; IPR007647 RNA polymerase Rpb2, domain 5; IPR014724 RNA polymerase R…
g756.t1	scf7180000985963 : 519884 - 524852 -	atgccacaccaattggaaaagaaccctctcattataagtttctttgttctacgctctggtagcactatggatcttggcgagactctcaggagtccgaggggagtgtacaaaatcatcaagaagcttggcgaaggggggttcggcgaagtttatctcgctaatcacacggctaagaatccctcgaactctgagcaggtagccttgaagaagattgctcttcgcggaatgagcgagaagaagaaggatgaatgcatgaaggaagcaaggctgatgaaaaggatctctgaattgtccacaagtccacatgtcatcaagtacctcgactctttcacgacgccaagccacgaaaacctatatatcgcgatgagctactgctctctcggagatctaaggagcaaa…	0.494774 ( 0.365708 - 0.623839 )	[ g756.t1 ; ]	IPR000719 Protein kinase domain; IPR002290 Serine/threonine- /dual specificity protein kinase, catalytic domain; IPR008271 Serine/threonine-protein kinase, active site; IPR011009 Protein kinase-like domain; IPR017441 Protein kinase, ATP binding site;
g757.t1	scf7180000985963 : 526903 - 529058 +	atgatgaagttcattctagctattttcgccttattcttggctatctttgaactaacctcagctcatcttagaagggacccaatgagaccgctaattaggaaccctcgtggcatgtattcgaatgaactgtacgacaatagtcgcgatatggatgattattaccggatgcagaacggccaaaatccttcgattctaccactgctaccaaatggcaaccgcaatcaaaatatgcccatcaatcgacccactaatggcaacggtcagatgaacattctgccatacacccctcggccgatgacccaagcccagaaccaagtgggacggaaatag	4.36519 ( 3.50323 - 5.22714 )	[ g757.t1 g8823.t1 g23846.t1 g17386.t1 ; ]
g758.t1	scf7180000985963 : 529208 - 532582 -	atggcagttttgtataggatttgagtcactctacttaccgtagccctgtttctgagcgcatatttgggaattctccaagaagatatctatgcaaaatacggtagaagaaacgatgaagctatgtttttcgtgcacttcctttcactacccgcattcgcgtttctggccagaggactcgaggaatccatcggacgggcgaattcgtccccatatttgaaaatcgctgaaaacgtcctcccaattcgagaggcctgggccgcaatcctgctcatttgcattttacaatacatttgcgttaacaacgtctatcgtctaaccgcagtgacttcgtcgttgagtgtgactatggtcatatccttgcgaaaattcctgtctttgtttatctcgttcatcgtgttc…	3.84384 ( 3.16827 - 4.51942 )	[ g17387.t1 g758.t1 ; ]	IPR013657 UAA transporter;
g759.t1	scf7180000985963 : 538957 - 546271 +	atgactgcgccgcttccagcgaatgtctatccttcccagcccagttcaattcattcgatccagtcttcgtcgagcggttcaaccagatttcgtcaaccaaacggatcgtcaaatatgtcatcggctagtccgaatgacgccgaacttttggtcactcacccagacgatgaactagcgctggccggtaccgtcgctgaaaatgaccgccgtcgcagacgtccatccgttgacaacagcagaggactgccgccaccagggaagccactccgtatctccagggaaaatgtcgagaaattcggcaatctcatcgggttgtcggaaaaactcgttaagctgcccgaagatgtcgaagagctcggtcggttgattaaggaaatgaagaagaaactggacaaggtc…	2.53423 ( 2.39119 - 2.67727 )	[ g759.t1 ; ]
g760.t1	scf7180000985963 : 551144 - 554426 -	atggcaaccacggcgatcgcctcgacgctggttggatgcgtcgggtgccaagccggagtcgagtttttgcaaaaacgcttcgacgcgaacctttcccttgtcaccctagcgcaattcgccttcgtcgttgtcgccaagttgctgacgtcccgattcgaggtttggacgggacagaaaatacctacgcgagcctacctgaagatcgtggcgatcgtgttcgtcgtcaatctgtgcaacaatagctcaattggttacggcgtccacttcccgctctttatcatttttaaatcgggctctctactcgccaacatgctattgggcattctactacgaggctatcattattcggtgcgggagatctattcagtattgttggttaccggtggcgtcataatcttc…	5.64293 ( 5.17554 - 6.11032 )	[ g760.t1 g3533.t1 ; ]	IPR013657 UAA transporter;
g761.t1	scf7180000985963 : 554555 - 569076 -	atgatcgctttcctattcgggctgcttatcggcggtttggcggtagctctgtgtttcatctactggctgctgtccgagatctggacgacacccgaagtggccgacccgttcgtcgatcagttccccccgattcagattcccgaagagctcagggctttcctcaagaccggcgaagatggacagggcatttccaagtgggagagttgcagatcgctctcgctgctgttcatgatgatcttccaagagcatatggacaatcggctgttgaggaggtggtgtcacaaacgacttcaaatggagctgaatgacatcacgacgagaaactcggcgggcaggctgataaatgacatccgaattcgccaactctcgctgggcacgaagttcccgttgatcaactcc…	9.94993 ( 9.6925 - 10.2074 )	[ g3534.t1 g761.t1 ; C53B4.4 ]	IPR001478 PDZ domain; IPR002219 Protein kinase C-like, phorbol ester/diacylglycerol binding;
g762.t1	scf7180000985963 : 570965 - 572986 -	atggaagatacgagtggatcggtggatagagacgaagaccgggacattgactcgaggggttttcagaaatatcagttcgacattttcacgcacgattacagggaaaatggcgttgctagtcactgtgatcctgaagacgtgaatcatgaaaagtgccgtgaagtccacgagaagcgatcgaattcgaagaaacaagcgatcaacgcctcgagaaaactgcaaaaagctctaattcatttgcagggaatgcctaaaaacgctgcgacgcaaccgatgatcgatgaaatgcaacgattgctggagaatatgcacaaaagtctcgcgaacgattccgaggaattcaagtcaacgacggtcgatttgcctgatttcgactcgactgatatggagctgtttctg…	15.7673 ( 14.876 - 16.6587 )	[ g3535.t1 g762.t1 ; W10D9.6 ]
g763.t1	scf7180000985963 : 573038 - 581786 -	atgggtaacgcgttaccttccagaggctcttcggtcactcccggacctttgattacggcagaggaagcgaggaaacatgtgaccgatgaagaatatcgccgcctgagcctggcattttcccggttcaagaacaactacataacttatgaggaattctgctaccacgttcttggaggtgcgagagtccccgaggataagcaaaaacagcttttcctgttttgctctcgaggagaagaaacgatttcgtttgaaaatttgctcacttccttggttggactttgtcgggtcgaagatgtgcaagctaaattcatcgaggaatacaaggagttttcctcgtggggtttggcgcccccgatgttgacgattccgatcaacgattcgtacatctccttctacgat…	10.7132 ( 10.3997 - 11.0267 )	[ g3536.t1 g763.t1 ; cyk-3 ]	IPR001394 Peptidase C19, ubiquitin carboxyl-terminal hydrolase; IPR002048 EF-hand domain; IPR006615 Peptidase C19, ubiquitin-specific peptidase, DUSP domain; IPR011992 EF-hand domain pair; IPR018247 EF-Hand 1, calcium-binding site; IPR028889 Ubiquitin carboxyl-terminal hydrolase-like domain;
g764.t1	scf7180000985963 : 581837 - 583136 -	atgagctctgtgaacaaagagacggtggtgaagggcggtctgaaactgaagaaaggcgacgtcttcaagaagaaaaagaaactccttgacccgaaaagtatcgatatcaccatcaggaaagacgagtctagtgtgaagattaccaaaaccgcggcggagattgctttcgagaggagacagaaggctaatatgggcgatcgaatgcgcaagaaggcggtcgtcagccacaaggagcgcgtcgaaaagttcaaccagcaaatgtccgaactgaccgagttcaacgacatccccaaagtgtcctggacgaaatga	30.3343 ( 28.8132 - 31.8554 )	[ g3537.t1 g764.t1 ; K01G5.8 ]	IPR013865 Protein of unknown function DUF1754, eukaryotic;
g765.t1	scf7180000985963 : 583247 - 584206 +	atggccgcttcacattcaaaaagatgcgctatagttgagcttcataaggccggtcataagatttcggcgatcagcaaactgcttggcgccacgagacaaaccgtttggaggcagatcaagagatatcaagagctcggtacgatggacgacaggcccaggtcgggacggccgaaatccgacaaaactcaaaaggccagacaagcgatagccgtggaaatgaccgcgaatcccgaagtgtcgctcaggaaaatggcgagggacctcgaaatcagcccaacgacggtaggacgtattgtcaagaacgaactcaacctgaaaccccactaccaacagaagcggagggacaaacctgccaatgctcaagcgtag	5.78172 ( 5.10965 - 6.45378 )	[ g7047.t1 g9629.t1 g13727.t1 g10434.t1 g10078.t1 g29786.t1 g20484.t1 g22001.t1 g22074.t1 g25393.t1 g28426.t1 g18588.t1 g29303.t1 g24369.t1 g6678.t1 g5355.t1 g9173.t1 g11112.t1 g15523.t1 g25313.t1 g27966.t1 g30631.t1 g18154.t1 g21967.t1 g8816.t1 g11191.t1 g35626.t1 g13369.t1 g33001.t1 g4844.t1 g153.t1 g3614.t1 g36247.t1 g8165.t1 g24488.t1 g25535.t1 g21641.t1 g24990.t1 g9196.t1 g25182.t1 g5962.t1 …	IPR009057 Homeodomain-like;
g766.t1	scf7180000985963 : 584317 - 588348 +	atgaagtctggaggttacgataagcggaaccgaagcgcaaccgacagtgagctgctccaggggaaaggagaaggtcaacaaactagttctgccgtgccacaaacccctaccgctacctcgattgataccgatttcgatagcgcgccctatagagctcgactttaccagttatttggtctaatcgaaaaagagttcgatgcactgtacgaggaaaattgtgctctccgagcccgaatcgtggctctatctgaggctgatgtcgacgcgtcgacgttgcaaaatgattcgtttctcttgggttccgacgctatcaagggaagtgggggtggtagtagaaaagccattcaaatgggtcagaaactccgaacagcattacgaggtccgcccggcagactagtt…	8.09383 ( 7.67548 - 8.51217 )	[ g766.t1 g3539.t1 ; C05D2.10 ]	IPR001680 WD40 repeat; IPR015943 WD40/YVTN repeat-like-containing domain; IPR017986 WD40-repeat-containing domain; IPR019775 WD40 repeat, conserved site; IPR020472 G-protein beta WD-40 repeat;
g767.t1	scf7180000985963 : 588488 - 592836 -	atgacgtcgatctataaaactctgaagaggtcgatttcgagcaataagggcagcaatttggaggccttgacgggagtcaacagccctgcttcgtccagctcgaatggggccaaatacgcaggcgcgtccaataaaacttggctacatcctccggacgtcctcatcaacggtcgagttgagtacggcgtaaagttcctcggatgcagcgaagtcgcgggtgctcagggcagcaatctcgtctcagatgcgctcaacaaaatcaagtttcagttggatgtcaagaaaagtgaaaccggtcattctggctcgaaactgcagaaggttgatatccagatcagcatcgataacgtcgttattctggactcgaagtcgaaaattgtcctctatcgatatccgttg…	10.8555 ( 10.4331 - 11.2778 )	[ g3540.t1 g767.t1 ; ced-6 ]	IPR006020 PTB/PI domain; IPR011993 Pleckstrin homology-like domain;
g768.t1	scf7180000985963 : 594879 - 598856 -	atggctctgcgtcttgtggtcggcggctcgttgcgtccgattttcaacaaccagatccgaaatgcctcggctctgtcggcgaagcaagtactcgagcagcagccggctccagagctgacgacattgaagaacggattccgtgtcgtaactgaggagaacggacgagagaccgctacggtgggcgtgttcatcgagaccggctcgcgcttcgagaccgaggccaacaacggcgtcgcgcatttccttgagagactcattcatcggggaaccgcgaagagaaccggagcggccctgacgaacgagctcgaacaaatcggcgccaagctgcagtctcgcactggaaggaacttcacctatttcctagtgcagagcgcttccggcgatgtcgagaaagtggtg…	76.59 ( 75.498 - 77.6821 )	[ g3541.t1 g768.t1 ; ucr-1 ]	IPR001431 Peptidase M16, zinc-binding site; IPR007863 Peptidase M16, C-terminal domain; IPR011237 Peptidase M16 domain; IPR011249 Metalloenzyme, LuxS/M16 peptidase-like; IPR011765 Peptidase M16, N-terminal;
g769.t1	scf7180000985963 : 599387 - 605341 +	atgtcttctcgacatcgaattgacttggacgacgacgagcgtcggaagaatcgaagggatgacggggaccgtaacagggacagggagagcaagagacgctctcgatcgaggtccagatccaagtcgccatctaaacgccgagactcaccgcccaaggtcggaaatgtggctggaatgaaggtgcaagtcaacccatacacgggcgcgcccttctcgcaacgatactggaacatctgggagaagagaagcaagttaccggtctgggagtacagagagaaattcatggagcagctgcacaacaatcaatgcctgactcttgtcggcgagaccggttcgggcaagacgacccagattcctcagtggtgtgtggagtatgtgcgttcgaaggggaacgtcccc…	16.4418 ( 15.991 - 16.8926 )	[ g3542.t1 g769.t1 ; F56D2.6 ]	IPR001650 Helicase, C-terminal; IPR002464 DNA/RNA helicase, ATP-dependent, DEAH-box type, conserved site; IPR007502 Helicase-associated domain; IPR011545 DNA/RNA helicase, DEAD/DEAH box type, N-terminal; IPR011709 Domain of unknown function DUF1605; IPR014001 Helicase, superfamily 1/2, ATP-binding domain; IPR027417 P-loop containing nucleoside triphosphate hydrolase;
g770.t1	scf7180000985963 : 605398 - 607816 -	atgggcaactgcataacgaaccaagacggctctcagccccaggccagctctaatgggaaggaaaaaaaagatgacgaactaattcgatttttcgttactggaattcgtggggtcggaaaaactacgatcatcaaccagctgaaatgcttatgtgtggatgaacctagtagttacaagtactacaacgtcgacaatcaagagcaatgggtcagaatcacaccgaacgaaatttttccgcctcatgaaaaatcgaagatgagaaatacgatccgagtcaatattcttgaggctttcaataatatgatcgagaaagcccacgaactgggtcgtgtacttcaagacgaagagctggctgaattcgtgctttccacgtggagcgacatgaagagctccggcgcg…	1.91639 ( 1.66827 - 2.16452 )	[ g770.t1 g3543.t1 ; gpa-17 ]	IPR001019 Guanine nucleotide binding protein (G-protein), alpha subunit; IPR011025 G protein alpha subunit, helical insertion; IPR027417 P-loop containing nucleoside triphosphate hydrolase;
g771.t1	scf7180000985963 : 609807 - 611086 +	atgaaacttccaatttcgattctgctgtattcagcgttaatttattccgttagatctcagaaatgttcgagtacgaaagaatgcgaaaaatggtggcctgaagctgactgcgttagatctcgatgtcgttgccctcccaatacgttgaaaaagccgagcttattttatagttacgtatgcttgtcgacttatgacgcagccaccggcatggacggcccagcgttcacatgtccgctacccgagggatctggatctcagatgatctaccgcaacaagagtcagatcacattctgcaagacggagtcgaacgacgtatgtccgatcggctatgagtgcatccaggctctatcaccgccgtacgatgaaaatacccccgatggggtgtgctgtcctacgaga…	8.45341 ( 7.65361 - 9.25321 )	[ g771.t1 g3544.t1 ; bli-5 ]	IPR002223 Proteinase inhibitor I2, Kunitz metazoa;
g772.t1	scf7180000985963 : 613499 - 616596 -	atggtaatatttttaggccttttcaaagacaatgattcatatgtaagatatgtggagctaattggtatgagcatcgatatgtgtgcacttctttcgacattcgcatattttgcattttatcgtaaacttcaaagcttcgcagaattatcaagccgaaattatggaccagacaatcgacgaattctatatcagatgatcccgtttgctttccagcatggtattcacaaaattgtgccataa	0.201005 ( 0.0212206 - 0.380789 )	[ g772.t1 ; ]
g773.t1	scf7180000985963 : 618784 - 620356 -	atgcccccgaaacgaaaggcgagcgttcagattccatcgacgtcggatctgtcatctgaagcggaaacaaccgcgatagaatctgacgtcaaaaagaggaaagtcgcgacgaagcaagttgaagaaacccggagaaaacgctcaaatccgagaagacccgctccaccgacagagccaagttgctcgtttctgcctgacgatattcccctcggaaatatcgacgtctctcgggcgtacaacgtgttttctgcgcaaaatttcatcacgcaagtggaaatgatcgtgtgccctgtgtgcgacgtcgagttcccaatcaacgtcgacaaaaagcggaaaatgatatgtcaacacatgatcgataatcatcagagcatctttcgcgaagtaaaccacgttccc…	6.47869 ( 5.94817 - 7.00922 )	[ g773.t1 g3548.t1 ; ]
g774.t1	scf7180000985963 : 620667 - 628996 +	atgacatccaaagccgatcaagccgtgcaggagaggcgtctcaggcccatttacgatgccctggactcgggcaacttcaagaaggcaattcaagaggccgacaaggtgctcaagaaacacccgaaaaccaactgcgctaaggccctgaaagcgctggcgttcattcgtacggagcgcttatcggaggcgtcggagatcctcgaagaggtcgacaccgaaaaggctcagcacgatgagaacaccctgagtgctttgaatcactgctataaggaagcggacgttcccgaaaagctgatttccttgtacgaaagagccgttgcacaggcgcccaccgagaccaatctcaccaatctcttcacggcctatgtcaggaatagggactacaagaaacagcaggcc…	8.93584 ( 8.63576 - 9.23593 )	[ g774.t1 g3549.t1 ; cra-1 ]	IPR011990 Tetratricopeptide-like helical; IPR019183 N-acetyltransferase B complex, non-catalytic subunit;
g775.t1	scf7180000985963 : 629194 - 632446 -	atgtcggtgtcgcatgcttccttggaaggggaatatgtgcataacgtatattcgcgactggccacttaccagccacccgataagcctcatttgccgtcgcctcgagtctggcccaaagtcacaaaattcgtcgaatcacaaaaagacggatgtctcattctggatgtcggttgtggggaggcaaaatattcccgccctaccggccatgttatcggaatcgattcctgcccggatattctaatgtcaccaaaacagccctcggtagaccgaattatcgcccacgcgatttctctgccttttagaaataattgcgctgacgctctgctaaacgtctcggttttgcaccatttatccactgtcaaaagaagacggaaagtgttggaggaatgcggccgggta…	2.78356 ( 2.45213 - 3.11499 )	[ g775.t1 g3551.t1 ; C35D10.12 ]	IPR013216 Methyltransferase type 11;
g776.t1	scf7180000985963 : 633197 - 637570 +	atggcgaaaactttcgttcgaggacgaaaaaagggcgaggccggcgcagcgaacaactatatcactcggagacaggcgctgaagaaactgcagctcactctgaaagacttcagacggctatgcattctgaagggcatttacccgcacgaccctctgcacaagaagaagatcaacaagggctccacggagaatcacatctactactacagaaaggacatcaacttcttggcgcacgagcccatcatcaacaagttcagggattacaaggtgtttctccgcaagctgactcgagccaaggccaagcaggaatatgacaagttggccaaactgcacgacaacaagcccgagtacaagctggatgccatcgtcaaggaaagataccccacgttttcttctgcg…	17.4887 ( 16.9387 - 18.0387 )	[ g3552.t1 g776.t1 ; lpd-7 ]	IPR001357 BRCT domain; IPR010613 Pescadillo;
g777.t1	scf7180000985963 : 637750 - 640546 -	atgaaggtcgtcatagtttcattatcagttattttcgtgactgtgtccgctgtgggtcaacaatgccctcacaacatcaattcccgaatacaggaatgcgttcagcccgtggccgagtacgcgaaaatcttgaataaacaggataacgatccgcattcttcaccgaacgatttcggttcgaacgcgttccaacttccgaacatgggaggacgggtattcaatgagttgtgcaaactgatagcgaaattcaatgtctgtattcgagagtacaggtcgaaatgcagtcgacacgttaccgtagctctgatcgattcgagctatgggtatttatgcaatgaaggatacaataccttcatggagtcggctgagtgcctaatggacttggaccgaaagccgtcg…	13.4304 ( 12.7047 - 14.1561 )	[ g777.t1 g3553.t1 ; F53A2.1 ]
g778.t1	scf7180000985963 : 645577 - 647746 -	atgttctacaatgtttgtctattgatactctcattggtatttttatcgagatgctttgagcatggagatagaactggccatatctcggaactattaaaaacgactgacctacgacgatctctaatgaaaggaccgaattctgatgcgtcgaatttaggccgaagtttcgtgttctcgtttttgaatagtcatttgagcgtgaacgatacgtcgtattctgagaatctgaacatcatcataacgaacccaaattcacaagatgctagtgtatccttgacttctccatctcaattattcactaatcaaaccacgactgtttcggctcaatcgacgaaagttatcaacgttccagctccaatgcaaaccgactacatggactactacgtcgagtatgcagtc…	7.98957 ( 7.51999 - 8.45915 )	[ g778.t1 g3554.t1 ; ]
g779.t1	scf7180000985963 : 648084 - 650746 -	atggtatcctatctctcctatccaccatacaccgtgcggctgcgtgccgtcacgccataccgatcggttcgagatccgtcccctcctccgatctctttccgcgatgatccagcattcaattcgaccgctgtttccagtcgtcttagttccattatgatgtcggaatcggctcccgcaaagaaattcccaactccaacccctatctcaactcgaaatactgaaccacctaaaatccctacagtgcgaaaagacgacccttctccacttctttctgagccagcgaaagttgaacccccattagcgccgatgcctgtgagaaagaagaaggtcgtcgtcaagaaggtggtgaagaaagtcaaaaagtctgcttcgacaacagagaacgatgcttcatcagtg…	1.04503 ( 0.88471 - 1.20535 )	[ g779.t1 g3555.t1 ; ZK328.6 ]	IPR001699 Transcription factor, T-box; IPR001810 F-box domain;
g780.t1	scf7180000985963 : 651203 - 657396 -	atgaatttacataatttgtctgtattagtgttattttctatatgccactcattatacggtaaccaacggctacgatcgaaagatgaagtatcacatgataacgatgaggtcgaaaacgtcgaggaatctgaggcctcgagggtaggagaggacgggttccttgctaatgggcgacccctatctaggatgatgagagttcagccagctaacgcaggccccctgacaaaatctcaaacctcaaaatcttcgacatatcgaaaattcgggttatctgaacaggatgaagccaccgtcaaatattacatgaacaaaattaacgagttggctgatcaacgacatccttcaccaaaaaacgaagtcgatggcaacttaaagaactggaatcgccgtatgaaagat…	7.23093 ( 6.90102 - 7.56084 )	[ g780.t1 g3556.t1 ; dpy-31 ]	IPR000859 CUB domain; IPR000884 Thrombospondin, type 1 repeat; IPR001506 Peptidase M12A, astacin; IPR006026 Peptidase, metallopeptidase; IPR013032 EGF-like, conserved site; IPR017050 Peptidase M12A, astacin, nematode; IPR024079 Metallopeptidase, catalytic domain;
g781.t1	scf7180000985963 : 659547 - 665716 +	atgagccggaaaggaccgttggctaagaatgaaccgaccgaccaggccctccgtatcgcaatcgtagaaaaggatcggtgcaagccgaagaattgcggtttggcttgcaagaagtcctgtccggtcgttagacaaggcaagcaatgcatcatcgtcgagacgacatcgacgatctcggagatctcggaggtgttgtgcatcggctgtggcatctgcgtcaagaagtgcccctacgacgccatcaaaatcatcaaccttcctgctaatctcgcgcaggaaaccactcatagatactcggcgaactcgttcaagctgcatcgcctgccgactccgcgcgttggcgaggtgctcggtctggtcggcacaaacggtatcggcaagtcgacggccctgaagatc…	27.2819 ( 26.6559 - 27.9079 )	[ g781.t1 g3558.t1 ; abce-1 ]	IPR001450 4Fe-4S binding domain; IPR003439 ABC transporter-like; IPR003593 AAA+ ATPase domain; IPR007209 RNase L inhibitor RLI, possible metal-binding domain; IPR013283 ABC transporter, ABCE; IPR017871 ABC transporter, conserved site; IPR017896 4Fe-4S ferredoxin-type, iron-sulphur binding domain; IPR017900 4Fe-4S ferredoxin, iron-sulphur binding, conserved site; IPR027417 P-loop containing nucleo…
g782.t1	scf7180000985963 : 665847 - 689872 +	atgaatctggccaagcctcgattcatcgtcgaccccaacgaccccatctacaagaagggcgacaccaaccaggccggcgagggaggcaaggctgtcaaggtcgacaaaaatgccctatctcccgaagagaagcagaagtacgataagggcttccagaacaacgcgttcaatcagtacgcatcggacatgatctccatccacaggacgctcccatccaacatcgatcaggaatgcaaaacggagaagtaccacgacggcctgccggacacgtcggtgatcgtctgtttccacaacgaggcctggtccgtgctgctcagaacggtccactctgttctcgagcgtacgcctgataagttgctcaatgagatcgttttggtagatgatttctccgacatggaa…	19.8515 ( 19.4042 - 20.2988 )	[ g3559.t1 g782.t1 ; gly-5 ]	IPR000772 Ricin B lectin domain; IPR001173 Glycosyl transferase, family 2;
g783.t1	scf7180000985963 : 692722 - 695774 +	atgatcaattttacaattcttctgtggctcttcaagtgttcgaatgcctgtctaccaacagctccatatatggatccacctgctgtgcaaatcactattaacgtcgatattgtaacagctggctacacttcgtccacacccagtactacaaccgagtgtgtccaagatccaggtccattagctgaatatgctgcacaatgtccttctggctgggattttgttggcggcaaatgctatcagtattttgatgttgtggtcaattggaacacatcagctgcgaactgcacgcaattatgctcaatgtgccatctaccaagactatacagcctacagcaaggcaaggaattagcggaatatgcgattatgaagcatggctctttcattcccgtttatattgat…	1.48302 ( 1.12987 - 1.83618 )	[ g783.t1 ; ]	IPR001304 C-type lectin; IPR016186 C-type lectin-like; IPR016187 C-type lectin fold; IPR018378 C-type lectin, conserved site;
g784.t1	scf7180000985963 : 696573 - 702121 -	atgactcaaaaaacccaccctatgccagaggaacaaaacagtgatccacagtcagaagataatcaagaaaatcaacagcaaatttcggatgctctgggaaatttaagtcgacaagccggagtaaacatcaactcgccaactgagactcaacaacaacaaccctggaaggcaccagccaatgcagaactcgctactctcagctcggtggtcgccgaaaacctcgtccccgttccgaatctgaaaggcatcatcgactttctaggcgatgagacgtcgctcctcaatcagggcgcgtcttctagtgactctccctcgagctccagacgagcagcagaggaagacgagttgtggttgcatagtccttccgctgaaaagacgatgatgcgtgaattggagcgg…	9.03398 ( 8.7012 - 9.36676 )	[ g784.t1 g4024.t1 ; tag-30 ]	IPR000210 BTB/POZ-like; IPR011333 BTB/POZ fold; IPR011705 BTB/Kelch-associated; IPR012983 PHR; IPR013069 BTB/POZ;
g785.t1	scf7180000985963 : 702323 - 705761 -	atgtcggaggaaggtgacgtcgcggttgaacatatggcttcagaaggcctcgactcgacgcccaccgtgtgcctcgcgcccggacccactgagggtgtcgcctatccgctcaaagtcacctattgcggagcctgctcgatgccgttcgaatactgcgagtactcggggatggccgacgcttgcagagtctgggccaccgagcatgcgccggagcttctcgaaggtcttaatgtggacgacaaagacgacgagggagatgagggcgacgagaagaagaaaagcaggaggggtggtcggggaattgttaaacccaaggtcgagaaaaagaagcctgaaggcaacggaaaagtgacgttgcttcgggagccacgaggcaaaaagagtgtcaccgtcatcaaa…	18.5599 ( 17.8126 - 19.3072 )	[ g4023.t1 g785.t1 ; Y47D3A.21 ]	IPR001950 Translation initiation factor SUI1; IPR005873 Density-regulated protein DRP1;
g786.t1	scf7180000985963 : 705983 - 714191 -	atgaaaaataatcatttcaacgattgtggtagtgagaacaagggcctggtctcgatgcgttggtctcgtttcctagtgcctaggcgcaaagaaaacgtcgtcaatgcggttcttttgctttgttgcttcatagtggtagtttactactacagaaacgtgaggaggataaaccaggatatcgatcaggaacacaagcgtccacaagccagcagcggcgatgagagtgaagattttggcgtgatccgacttgcaccgcatgtccgggacgagttcgttcgatcgtccatgagccacgtgattccagactacagccagaagagggacggccccggcgaggacggaaaacccatttatctctcggaatcagaaaaggccgagggcgactccgacatgaagaat…	14.233 ( 13.7686 - 14.6974 )	[ g4022.t1 g786.t1 ; gly-9 ]	IPR000772 Ricin B lectin domain; IPR001173 Glycosyl transferase, family 2;
g787.t1	scf7180000985963 : 714940 - 736361 -	atggaggacgcacacgcaaggacgggcgatgaggtgtgccgtttcttcggcacaagctccgacggtctttccgactcgcaagtcgaagagctacgcaataagtatggtgaaaatgaactgcccgccgaggagggcaagtcgatttgggagctgatttttgaacagttcgacgaccttcttgtcaaaatcctcttgctggctgccatcatttcattcgttctggccctattcgaggagcatgaggaccagacggaggctatcacggctttcgtcgagccttttgtcatccttctcattctaattgcgaatgcaacagtcggtgtttggcaggaaagaaatgcggaatcggcaatcgaagcactgaaggagtacgaacccgaaatggctaaggtcgttcga…	61.0883 ( 60.4094 - 61.7673 )	[ g4021.t1 g787.t1 ; sca-1 ]	IPR001757 Cation-transporting P-type ATPase; IPR004014 Cation-transporting P-type ATPase, N-terminal; IPR005782 Calcium-transporting P-type ATPase, subfamily IIA, SERCA-type; IPR006068 Cation-transporting P-type ATPase, C-terminal; IPR008250 P-type ATPase, A domain; IPR018303 P-type ATPase, phosphorylation site; IPR023214 HAD-like domain; IPR023298 P-type ATPase, transmembrane domain; IPR023299 P…
g788.t1	scf7180000985963 : 739435 - 742701 -	atgagcgccgcagcgatcaaccggagccgtgaaccgcatgtcgggatttcgagaaatttaacggaagttttcatgctcttgaggtcaaatgcttttcagaacaaattcgtctacgacaattcgagagcagccgtcagtacgtcttctaggctttcagaagagcgaatgtccctagtaaacctcgagtctggcacggaccatccggccgattcctccgttggtcagcccatttggattcacacctgcgacgagatcgagttcgagtttggaagaatccgctctcgcctggacgagcttgacgcagcccaacagaagcacatttctcgacccaattttggcgatgaagctttcgaagcagaggagaagcgaatggagcagatgaccgaacagatcacgtcc…	8.84025 ( 8.34364 - 9.33687 )	[ g4020.t1 g788.t1 ; syn-16 ]	IPR000727 Target SNARE coiled-coil domain; IPR006011 Syntaxin, N-terminal domain; IPR010989 t-SNARE; IPR028673 Syntaxin-16;
g789.t1	scf7180000985963 : 742874 - 746841 -	atgtcggaattcgacttgacgttcaagctcgcgcccttcctggatgtgcatctcatcatgccacttctcgagttcctggagccgagaaagctgttcgacgacaagtccattcgcgaggcgcaacgcgcgattctctcacagaccaactatatcgacaacttgatcgagacctatccggctgatcaggtgccccctgagctggtgcagaaaagggagatgatcgcgaaggagagggaagagctcaaagccaaggttaacccgattctggcaatcctggagcaggacgcggtcaaggagaacctggccaaagtgctcaagccggaggagttcaccagtttcctcgaaaatctccagaccaactacaatttcactcctgacatgctcgacacgctctacaaa…	6.90907 ( 6.52336 - 7.29478 )	[ g789.t1 g4019.t1 ; ]	IPR000717 Proteasome component (PCI) domain; IPR011991 Winged helix-turn-helix DNA-binding domain; IPR016650 Eukaryotic translation initiation factor 3 subunit E; IPR019010 Eukaryotic translation initiation factor 3 subunit E, N-terminal;
g790.t1	scf7180000985963 : 747142 - 748667 +	atggaggagaggagcagtagatactcgatcgtgaaattgtttgacagacaggacagactctgggacagcgttaaattactgaatgaggaatggccccgaagcgacggctctcgcgagcactcgcagaagaagtcgtgccggccctcaccaccgatgagtttcctgctgctggaaacagagtcagataagctgatcggtcacaccagggcttgtctcttacctaatagaccaaccgcatgctggatcgagtccgttctaatccggaaggatcaccgcggaaaaggactcggaaaatttctgatgaccgaagtcgagaagtggctcagagcgaatggatttgatgaaagctatttatccactgacgatcaagttgaattctatcagcattgcggctacgag…	17.4613 ( 16.5273 - 18.3952 )	[ g4018.t1 g790.t1 ; C56G2.15 ]	IPR000182 GNAT domain; IPR016181 Acyl-CoA N-acyltransferase;
g791.t1	scf7180000985963 : 748803 - 750071 -	atgcaaatccaaatgtgccaaccggctccggtggcccaaactcaaacctgctgcacaccgatggtatcatcttgtggcaccgggtgtaagaaggaaaaaatgaagaggatgaaaagggggattacgaatttccgagataaacgccaatccgaattagtcgaggttggtgacgcgaagtgcaactctgacgatctcaaaaatgtcatcattcaaaacatcgacagagtgacttcaattgccaagaaaaggatacaattggaagcggaaaggattttgggtggaagatacaacgtgatttgtgctcggggtgacttttcgtacattaccagcacaatggtgtattgtcagcatacggtgggcgacgtcacttgctacgtcttcaaacagctttcggattca…	1.35256 ( 1.00722 - 1.6979 )	[ g4017.t1 g791.t1 ; grl-12 ]	IPR007284 Ground-like domain;
g792.t1	scf7180000985963 : 750538 - 760061 -	atggtgatcaaagacgtcgaacagcattggttggatgatctcaaacagcgatccaagatttacgacgatcatcgcaaccaacttgaagaagccaaaaagaatgagatttccgtgaaaggcctcgactcggctttgaaaaagacgaccgccttcatgaagaagcttaagactttgtcgaccccagtcgtcccaagtctaatcgacgatctctccaaggtcaatctgtccaagttcatcgaggaaatgtcgcaggcgatcgccgagacgaaaatcaagaactctgaagtgccctcggtgactcagctctgcgtggcgatttgttgcagatatgcctcattttccgaactgctcttagctgaaatgaagaaaaacctgccacagaagaagtccgacaaaatc…	13.3366 ( 12.9768 - 13.6963 )	[ g792.t1 g4015.t1 ; smg-3 ]	IPR003890 MIF4G-like, type 3; IPR007193 Up-frameshift suppressor 2; IPR016021 MIF4-like, type 1/2/3; IPR016024 Armadillo-type fold;
g793.t1	scf7180000985963 : 760322 - 762361 -	atggagttactttcttttggtagcttttacgaatatttcaaaatatatactatttgcagattttctagtccacccatttcgtctttcatcaaaaagtcggaaaagctggcgtccacgaagtctgaggctcgccccgcggcgtcgcgttcgggaaatgcgaatttgacgccggtttcagaagcggagcttctgcaaaaagacgtcatcactccggaggacgtcaaacgactgtccactattacgcaagactacctctgcaagccgtccgacaatgtctatgaaatcgaattcacccgatttaaaattcgcgatttggacacggaccaggttctattcgagatcgaaaagccgcctgaggaaatcggcggtcaaccacaagaggagcctgtcacggaacct…	18.4417 ( 17.5559 - 19.3275 )	[ g793.t1 g4014.t1 ; unc-119 ]	IPR008015 GMP phosphodiesterase, delta subunit; IPR014756 Immunoglobulin E-set;
g794.t1	scf7180000985963 : 764495 - 770281 -	atggctacgaacgcagcgccaacgccgaaaaccaggtcctggcgatattcaaaaatggacggtttcatgccggagatcgagaaaatcaagaacgtcggctcgaagcgagaagagatgcgcatcgtcaaagacgatttctcgcacgcgaaaaacgcgatgaatgatgacttttgcagcgtttgtcaggaaagtggtgtcattctctgctgcgacacctgtctctcgtccttccacttggcttgccatgaaccggctatagatcaagttcctgctggatcgtttcagtgcaaccggtgcaaaaatacgcccgctcatttgatcccgcccaagtcgtcgaggatcgtgaaagagccggaagagaagcgaaatgccagagagctgtctcgtttgctgaaaccg…	10.0788 ( 9.72693 - 10.4306 )	[ g794.t1 g4013.t1 ; athp-1 ]	IPR001965 Zinc finger, PHD-type; IPR011011 Zinc finger, FYVE/PHD-type; IPR013083 Zinc finger, RING/FYVE/PHD-type; IPR019786 Zinc finger, PHD-type, conserved site; IPR019787 Zinc finger, PHD-finger;
g795.t1	scf7180000985963 : 770972 - 773130 +	atgaaaattaggctcaacattttggaaaatagcctcattttatcatctttattgctatcatccgtatcctactgtaaaaagtgtaactgcgatcaatgtgatctatccgagatctccccaaaatgtacggatctattcggaactatcataatttcctacgaaatggtatccccgaatcaatcgacgatcgagcaaaatatgatcaacgtgaaaagtatcactggctgcttgatcatcaagggtagcgggatgacgagtctaagggcgttttcaaatttagaagttgtgaagtacgacaaggatttgtgtcccgcttacatagcagcaattttggtatccgataacatgttgctgcgatatctaggaatgccgaaattgaggaagatcacagcaggattt…	0.386165 ( 0.266641 - 0.505689 )	[ g795.t1 g4011.t1 ; F54G8.1 ]	IPR000494 EGF receptor, L domain;
g796.t1	scf7180000985963 : 781962 - 784965 +	atgaaacgtgctgtcgaggacgtcattctgagacccgacgaaaatcacaccggagaattgcagaagcgtagcactattgctgcactggatctatgtcagctctccgcctcgccgtcaccgactcctcccacgatcccttccgtcgccacaatcaatgcctgttcgtgttcgtcggaagtcgtcgctcaacccgccgaagtccggccgccaccccctctttgcacgagcaccagtctggacacgattgtcaaccgaccacaacctattttctaccgtcactctgccggagtttcacgaagacaaagtcgagttctgggaaatcttcattccaagaggaaacggagtaattcattgacgaactatcataagagccaaggcatatccgtgtcgttaccgcct…	12.1851 ( 11.5749 - 12.7952 )	[ g796.t1 g4010.t1 ; K10G9.2 ]
g797.t1	scf7180000985963 : 785992 - 789575 +	atgtctctgaataatagcctgaaacgagcatccgatacattatctgatacgattcgtcgaaaattctctcggaaaacttgggaacacaaggagcaacttcataccgtcactgagtcgaaacgcttcttcctgttcaaagtccgatggcaaatctcgctactcgcccatgttggttttgccattgccttcggaatccgatcgaacttcggtgtcgcgaaaaatcgaatgaccagcaatttcaccgatgcctatggatacattcatgagcaagaatttttctggtcgcccacagagttggggatgatggagagctcattcttctatggatatgcagtttctcaaatacctgccggagtcctagcagctaaatttgctcctaacatattgttgaacataggc…	7.31901 ( 6.91635 - 7.72166 )	[ g797.t1 g4009.t1 ; vglu-2 vglu-3 ]	IPR011701 Major facilitator superfamily; IPR016196 Major facilitator superfamily domain, general substrate transporter; IPR020846 Major facilitator superfamily domain;
g798.t1	scf7180000985963 : 792415 - 794561 -	atggtgcactacaagcgtgtggtgagtcgctctttcgacttggctccgggaattttgcgcttctcggcggctagattccgcactcagaagggcaagaaaaccgccgcacctgccaaggctaaaggcgccaaggatggcaagaaggcccccaagaaggttaaccagaaatggcccactctccaggcttccgccgccaagttcaagcgtggatctcccaagagggttcctctccgcaaatctctggtgcccggaacgatcctgatcgtgctggccggccgtcataagggcaagcgcgtcatcttcctcaagcagctccaaaagtccggcctccttctctgcactggcccccactcgctgaacagtttcccactgaggaggattgctcaggcattcgtcatc…	279.652 ( 276.439 - 282.866 )	[ g798.t1 g4008.t1 ; rpl-6 ]	IPR000915 60S ribosomal protein L6E; IPR008991 Translation protein SH3-like domain; IPR014722 Ribosomal protein L2 domain 2;
g799.t1	scf7180000985963 : 794772 - 797644 +	atggttcgcgtatgcagagtggtaccgaaagaatggaccaagtatcccgcggttggaacggtgattccgctgacgcggttcatcgtcttcaagacgccgctgaacgacaaactgctcaacagactccccgaggagcaacacttcaatttgaatgacctcttcaggattctggcggagcgtgatcagcgtctcggccttgtcgtggacctgacggacacggaccggtactatgataaacgggacgtcgagggcatgtgcatcgagtacgagaagatcaactgtcctggacgaggattcatcgaacgcgaagagtgtgtcgagcaattcaatgccgccattcagaagtacatcgatcgttgcgatgatccgaaagccctgatcggcgtccactgcacacac…	23.382 ( 22.6803 - 24.0837 )	[ g4007.t1 g799.t1 ; F54C8.4 ]	IPR000340 Dual specificity phosphatase, catalytic domain; IPR000387 Protein-tyrosine/Dual specificity phosphatase; IPR016130 Protein-tyrosine phosphatase, active site; IPR020422 Dual specificity phosphatase, subgroup, catalytic domain;
g800.t1	scf7180000985963 : 797722 - 805086 +	atgagcaccacgataaaattgaaatcgtccattctacagcatcaaaagcgcatttgcaagagtcggtttgagatccactgtttcgcgctatgcagtcaggcgggtttaattgctttgggcagtcagaaaggcatcgttgagctgatccgcgaggccaaaatgaccatgtgctggcggatagacatctccctggtgtcgaaaccagtcggcgcgaccccttcaaaactgcagtgtttggaattctgtcctgatggagaggccctgattgcggcaacgaatgacggtctctatcacatgatccacgtaccgtcagggactgttgtcattactcgcaaagccggtgatggtgcgattacgcaggctcgctggagtagctccgttatttctggaatggaacga…	8.56625 ( 8.24718 - 8.88532 )	[ g800.t1 g4006.t1 ; emb-30 ]	IPR015943 WD40/YVTN repeat-like-containing domain; IPR017986 WD40-repeat-containing domain;
g801.t1	scf7180000985963 : 806122 - 807766 +	atgttcaaaatcgaagttgaagaggaagaaaatttgttggacgggcaaattccggaacaaatcccgaatgatgcgatttggcagatgctgtttgagaaagagaatgaacaggtcggcatcttcgtgggaaacgatcattctctcccgaacgaaccatccacttcccaaaacggagcagaagatgtgaagggcctgagagacatcatgcagaaatatggaatggttgatgaatctggaaagagtatctcggaacagggtcctttcgtatcggttctcacttgcagtgccgaagttcagaagtggatgcagaggacgagagatgaagagaggatgaggttcatctgtacctccccttgcggtatcacaggcttttcgaaggtctatttcgatccgaatgga…	5.75214 ( 5.22399 - 6.28029 )	[ g801.t1 g4004.t1 ; ]
g802.t1	scf7180000985963 : 807922 - 811601 -	atgagttcacaccagagccaagctgctgaaacgacaaatgggcggagcgacgcgattcacgaagatcagttcgcctggatcttgaaacgtgaccgacaattttacgacgacgcctataaacgacgaatggccagttcgagtagtcaatcagtattcaatgatctcatgaaagtagatgatagtgttttgagcggcgagaaaagtgaccctaatccgaggaagactattaatccgggagaaaaatgcgtcgtttgcgacgacgacgcctcaggaattcactattcagtgccggcttgtaacgggtgcaaaacgttctttcgacgggtagttttggaaaatcgtacttattcgtgtaaaggaaatggtgattgtgttatcgataaatctatgcggtgttca…	11.1096 ( 10.4854 - 11.7338 )	[ g802.t1 g4003.t1 ; nhr-17 ]	IPR000536 Nuclear hormone receptor, ligand-binding, core; IPR001628 Zinc finger, nuclear hormone receptor-type; IPR001723 Steroid hormone receptor; IPR008946 Nuclear hormone receptor, ligand-binding; IPR013088 Zinc finger, NHR/GATA-type;
g803.t1	scf7180000985963 : 812545 - 814081 -	atgtcattttatgaacccactccgaacctgcagcagcgtttggaagccatcgcgaatgtcgagaagaaaatcgacgaattgctgttgaacgcgcagagttgcattagcgaactcaccaaggataaacagatcagcaagcaaaaaatggaggaatcgtcgcagagctttcgccgcacgctcaacaccatcgagtccgaactgggcgcccaactgcagtatctcgctcatgtttgcgtcggagcggcgcatcagggctcaacgttcgcatccgagaagaacacggcgctggcagagtgcacggtgcgcgatctgcacgaggagctgcagcgactcgtcggtaagcacttctgttccgaaccggctgagcaaaatccaggggaaagtggaaatcagcccagc…	7.33485 ( 6.74061 - 7.92909 )	[ g803.t1 g4002.t1 ; mdt-11 ]	IPR019404 Mediator complex, subunit Med11;
g804.t1	scf7180000985963 : 814165 - 817901 -	atgcctcctccacccccggccccgccacctcctccacctccaaatttggtcggatcatcggcacccccgccctcaagtacggccagaaacgctcttctgtcggatattcagaaaggcgctcgcctgaagaaggctgtcacgaatgataggtccgatccgctgctctcagtcaagaaaggaggctctggcggcggtggtcctatctcctccgggccgagctcgtctggttcggcatcgagttccggcggatcggctcctcgtccaccgatgtccggaggcatgggcggcctgttcgcaaatggcgtcccgctcaaacccagcgacaacaaaaagaagagcttcgcagcagcggatcactcctcaatttctcacaatcagccccccgccccacctccgatg…	11.8008 ( 11.3624 - 12.2393 )	[ g804.t1 g4001.t1 ; wip-1 ]	IPR003124 WH2 domain;
g805.t1	scf7180000985963 : 818822 - 821442 +	atgtcgaacatcgcgttcacgcgcatccagagggagtgcaaggaggtggtgaccaacacggagatcgcagagacaggcatcatgatcgagatacttaacgacacactcaccgagatcaaaggcactattaagggaccccctgaaacaccgtacgaaggcggcacattcgacctggagatcaaaatccccgagacgtacccgttcactcctccaaaggtgaaattcatcacgaagatctggcatccgaatatcagttctcaaacgggcgtgatttgtctggatatcttgaaggatcaatgggctgcctctctaactctgcgcacggtgctgttgagcatccaggctctgatgcagactcccgaacccagcgacccgcaggacggcgtcgtcgccaaacag…	14.6917 ( 13.993 - 15.3904 )	[ g805.t1 g4000.t1 ; ubc-20 ]	IPR000608 Ubiquitin-conjugating enzyme, E2; IPR009060 UBA-like; IPR015940 Ubiquitin-associated/translation elongation factor EF1B, N-terminal, eukaryote; IPR016135 Ubiquitin-conjugating enzyme/RWD-like; IPR023313 Ubiquitin-conjugating enzyme, active site;
g806.t1	scf7180000985963 : 821612 - 822212 +	atgtcgacaaaagccgagtgcagttcgaaggcggtgccctcgaaagaagagtgcaaccttccaacgtcaggcgagaaaaaactcaaaccctgctgcgcttgtccggagacgaaacaggcccgcgacctgtgtataatcgagaacggcgaggagcactgcggaccgctaatcgaggcgcacaaggaatgcatgaggaaacacggattcaatatttga	41.9314 ( 39.2466 - 44.6163 )	[ g806.t1 g3999.t1 ; F40G9.2 ]	IPR007745 Cytochrome c oxidase copper chaperone; IPR009069 Cysteine alpha-hairpin motif superfamily;
g807.t1	scf7180000985963 : 822312 - 824067 +	atgcaaaccgacgttgtcagactcgacgccaacgtcaaacagatcattcagaaaatagtagaatcggtggaagacgaccgaaacctgctaatcgagcaaaaagaggcaaagcaaagtctggatctgctcagggaaaccatcggtgtgctcacttcactagtgcctaccatgaaaaaccgactcgaacaaacccagctgaaacttcagatcgaggattatgaaaaggaactcagtcagaacgcgctccaactgaagtcggccgtcaactctgctcgaaagcgaatttccgacgctcaacgacgaatgctgttcgatgagggcatcgagggcgcgagtgagctcagaagacggacgggagatagaatcagagaggctgatcaggctaaggcaacagataga…	7.40574 ( 6.90236 - 7.90912 )	[ g3998.t1 g807.t1 ; sec-20 ]	IPR005606 Sec20;
g808.t1	scf7180000985963 : 824909 - 825961 -	atggacctcggaggagacgtcgtcagggactccgccagcagaaacggtctctgcaagagatgcaacaaactgaccatagttctcgtcccctctctgttcggtgtcatctgcctgatcacgctctggtggatgtgcggactgggctacgtcatctaccggctcaccaagaacgagcactgcgagccgtgtgcacagtcggacttcatggagaaggcgaaggagcgtcgaatgaccaagttgtttctggacgacgtctcgcagtacgaccagcccagtcccaagtccgaaacgatcagatactacaaatggctgaaagagaacgtcgtgctcatcgagagaaacaagatgcgcgtcaagaagcagtccaaaatgaggctcagggccggtttgccacaggga…	0.0199876 ( 0 - 0.0599629 )	[ g808.t1 g3997.t1 ; M03E7.3 ]
g809.t1	scf7180000985963 : 826472 - 832655 +	atgcgcctaataatttggttttgctgtagaatactgtacctgcttttcaacttccagtccgtgctctcaatcgctcccgagattttggcctgtttgaagcaggagcgagcagcctctgagaatccgacgtccaatgtcgtgacagttacttcgcaacagcctgcctaccttcattgcatggtgcctcagtccactaatcatatggtggcctggacgcgagcttctgatcaagctattttaaccgccggcatgcaatcgttttccgccgatccgaggtggcaggtttcaaagaaaggcgatgattggatactcattttgaggagggcagaagtttccgacaccggttgctatttctgcgatatcaatacggatacggaaaatactctgtatgcggtgtat…	11.0519 ( 10.3913 - 11.7126 )	[ g809.t1 g3996.t1 ; zig-8 ]	IPR003599 Immunoglobulin subtype; IPR007110 Immunoglobulin-like domain; IPR013106 Immunoglobulin V-set domain; IPR013783 Immunoglobulin-like fold;
g810.t1	scf7180000985963 : 832722 - 837841 -	atgagcggtgagcctatggaaacttctacaaattctcgttccgaacctcaactaccatcatttgctgaaaagttggacgcttcacagaagaatatgatcagaggactttggaatgcggatgatttatctatttccgataaaattgacagcatcgatttgatttcgaaagccatgcctaaagaagcacgagtggagtatagaaaatggcgttttctaatggaccgatcgaggatgccaggtttctacgattctcagaatgatgatattaagaaaattatcactgtaatgtttgagaaatataccgatttagaagaatttgctcgaatcataatgaacatgaagtcaatactgaataacccagatgctttcgacaaatggatggagaatgaagaaatcgaa…	1.61275 ( 1.44868 - 1.77682 )	[ g810.t1 ; ]	IPR013126 Heat shock protein 70 family; IPR018181 Heat shock protein 70, conserved site;
g811.t1	scf7180000985963 : 842872 - 844242 +	atgtcttcacagcttcaatgccttgattctcattgccttcgctttgattgccttatgaaaacacttgccccaccagactttgaccataatcttacaatatcttttattcgtaaatcgattgttacaaactctatgccatcaatatcactagtctctcgaaggaaccactcgcaacggcagcccatttttgaactatcttcctcttcaaatgacgcaatatctccttcctcttcatctagtcactcctccacttctcactcaccgatttcctacaaccaatcgtatctccagattcagacttcactgaataaacgaatctccccgtctgacgtacaacaactaagacgagaaatgcgggaggaatttcacttggacaagacgacgagcggcaaaatgcaa…	9.56221 ( 8.80271 - 10.3217 )	[ g811.t1 g3994.t1 ; ]
g812.t1	scf7180000985963 : 844247 - 848371 -	atggccgaatctcccacgcagatattcgagttcgagcatgtgtttcggctgcagccctgcgactttcccggattcgtcgtcttcgacaaacaacagaaaaagatgatcaaatcaagaagtctcacgtttaccccctccccaagacgcatcgtctgctcgtcgagtgtcgatgaaattaaagagctgattcataccacccgatcgtcattttgggaacctccctgggctgcgttccgatgtcgcttcaatttgccgtatggctttgaacaagctcgagacgaacatggaaggacctatttcatcgatcatgtcaacaaacgcacgacctacaatgaccctcgacaggcccgagcacctgagggcaagaggaccgttacaattcgaaagaaatccggaatg…	8.63636 ( 8.26642 - 9.0063 )	[ g812.t1 g3993.t1 ; frm-8 ]	IPR000299 FERM domain; IPR001202 WW domain; IPR001478 PDZ domain; IPR019748 FERM central domain; IPR019749 Band 4.1 domain;
g813.t1	scf7180000985963 : 852020 - 855161 -	atggataaggataaggatacgagtgtcaaaaacggtttcatggcatgctcagagctgcaaaaatctctggacgatactgtagactcttctgaatcctgcaaagacaacgatgctgatgtcgggacttctgagaacgctatgatgtcgtcatctccgtatcatgttcataacgcctcagttcttgaagagtgcgacctatgcgttttggatgataatcggattttctacatacacggaatgctgcgcaagactaaaaagggaaaggactcggtccgaatggattccagtggaaaacggaaactccttccagtctcccctctgacttga	2.60876 ( 2.06149 - 3.15603 )	[ g813.t1 g3992.t1 ; ]
g814.t1	scf7180000985963 : 856212 - 858865 +	atggattctgaagagcccacgacgatggagaaattgcccttggagatcgtggagcatattctgaaatttctcgacgctcacgatcggatgaactgtgttttggtctgcagaaaattcctcttcgcattggttcgctccctgcccctgccgaagaccatccgcctgctgtattctggctgtccgtgccacgcaggttgtcgcgaagacgacgttttccttcatttgtgccagtgcgatgaggccaacaacatcatcaaaatgctcctaccgcaaattctctcagagacgaactcgattctgctagaagacgagctgatcaagaaccagatcaccgattctgacgctcacaaaattctatcacaatgcgtcgctgcgccgctgactagcctgactctttcg…	10.4211 ( 9.78675 - 11.0555 )	[ g3991.t1 g814.t1 ; K03H1.11 ]	IPR001810 F-box domain;
g815.t1	scf7180000985963 : 859702 - 864933 +	atgggccagtggtttgcccgtccagacaacagtatcgatagcaacttgaacgagtcgtacagcgtcggatcaggtggaacgaacagttgcaacaacactcccattcaggctaaagtcttttcgctggaccctcgctcgcctttgcaagacagaacgcccattcagatcttcaagaaaaaaatgtcgaagcgtcacgtgtcctatgctgatgggatcgagaatagtcgcgatctgatcgggaagcaggccagactcgccctgcctgatgaggccgatgacaacagaccagacgacttcgacctgcctgagggcgatgagaggagaaaggcgcacgaggaacaggaagacgaagaagagtcagccaaggagaagaagcacacattggacagtgacgaggag…	26.1745 ( 25.5065 - 26.8424 )	[ g815.t1 g3988.t1 ; teg-1 ]	IPR003169 GYF;
g816.t1	scf7180000985963 : 865002 - 868314 +	atggcgggaggaccaagagactacgaccacttgttcaaattgcttataattggagatagtggcgtcggcaaaagctcccttctcctgcggtttgctgacaatgtcttctctgacaactacataacgacgatcggggtggatttcaagatccggacgatggacgtggacgggcagcgcgtgaagctgcagatctgggatacggccggacaggagcggttccgcacgatcacttccacgtactaccgaggcacgcatggagtggttgtggtgtacgatgtgacgagcggcgagtcgttcggcaatgtgaagaggtggctccacgaaatcgacaccaactgtgatggcgttcagaaaattctggttggcaacaaatgcgaagcggtggagaggcgtgtggtg…	27.8699 ( 26.852 - 28.8877 )	[ g3987.t1 g816.t1 ; rab-35 ]	IPR001806 Small GTPase superfamily; IPR002041 Ran GTPase; IPR003578 Small GTPase superfamily, Rho type; IPR003579 Small GTPase superfamily, Rab type; IPR005225 Small GTP-binding protein domain; IPR020849 Small GTPase superfamily, Ras type; IPR027417 P-loop containing nucleoside triphosphate hydrolase;
g817.t1	scf7180000985963 : 868582 - 871371 -	atgatcgataaaagtgccaacgacttcctgaaagaatctgatcaattcatccatttctaccgattcatttacttacaaattgcagacatagccgatccgacgatgggcgacgatccgtgcgagtgtctgttcaaccacgaggccgccatgcgcaggctactctcacttctgcgcgatgcgcagaacttctgcaccgactcggagtgtctgcaggacggaccgcaaacctggccagataatagtattttcttgtggtcgatgttatgggccgctctagcgatggcgctgtactacttccgaccgaactcgatgcgctcgaatccggccctcgaaaagcccggcggaagtggaaacggaggccccaacaacgatccgccacccgcaccacccgtcctctga	17.9105 ( 17.0747 - 18.7464 )	[ g817.t1 g3986.t1 ; C34C12.4 ]	IPR020309 Uncharacterised protein family, CD034/YQF4;
CUFF.553.1	scf7180000985963 : 871973 - 872125 +	atggatgcctggggaagcttggaaggagagaacgaaagagacaatgttaagcggggagagtggaaaagagaaaaatataaagattcaatcgatacttcatatctctcccctttagaacatatgggagaaaccttaattcgaattctgcttctc	0 ( 0 - 0 )	[ CUFF.553.1 ; ]
g818.t1	scf7180000985963 : 873787 - 875568 +	atgccgaaggacaagaagaaagaggaggttaccgagttggatcaggttgatcgcaacgttgccagcttcaaccagatcactgggctttgggacatgacccagctcacaagattgacactgagtcacaacaagatcgtcaacgtgccaccgaacattgctgatttggtcaatctgcagatcctcaccctttggaataaccaaatcgaagagcttccttcttctatctccagtctgccaaaactgagaatcctgaacgtcggaatgaatcgcttgtcgattcttcctcgtgggttcggctcgttcccatcgcttgaaatcctcgacctcacctacaacaatctgtgcgagagaagtctgccaggcaacttcttcttcatccaaaccctccgcgctctttac…	35.0138 ( 33.9439 - 36.0838 )	[ g3985.t1 g818.t1 ; rsu-1 ]	IPR001611 Leucine-rich repeat; IPR003591 Leucine-rich repeat, typical subtype; IPR025875 Leucine rich repeat 4;
g819.t1	scf7180000985963 : 875578 - 879466 -	atgccaggactcccgggaatgaagggcgacgaaggcttgacgggctatcctggccctacgggcgagaagggaaataacggcgagcctggaattgacggtcctcagggccccgatggaatgcccggattaaatggtgggcgcggtgacgacggcctgccaggattacctggacaggacggacacggccaatcgggtgctgctggagccccaggagtccctggagctgatggtttgcccggaacgccaggcttggaaggtgactgcggcgaggatggccctgttggtctccgtggtatcgatggattgcccggtacgcctggaactcctggaagaaaaggaatgcgaggtgatgacggtctgcccggtttggacggttataagggtcagtccggtgaccaa…	94.8057 ( 93.554 - 96.0573 )	[ g819.t1 ; ]	IPR001442 Collagen IV, non-collagenous; IPR008160 Collagen triple helix repeat; IPR016187 C-type lectin fold;
g820.t1	scf7180000985963 : 879518 - 885096 -	atgggtgagcccggcttaccaggcccgcaaggtgacgtcggattcaatggacaggacggcgagtgtggcgaggacggagccgtcggtttgggcgggctgcctggacttccgggacaacgaggtgacgatggtttcccgggtagagacggcgagcctggaagaatgggattgccaggaactccgggttcgaatggaatgccgggtgaaccaggctatgacggtagagatggtcttccagggcccgacggtcagccaggcttgaacggtgaggatggcacgatcggtttccctggattgaacggtggaccaggtgaaaacggaattcctggagtcgatggcgagtgtggtgaggatgggccgaacggcctgcctggcttggatggtgatccaggtcccgaa…	67.5893 ( 65.9074 - 69.2711 )	[ g820.t1 ; ]	IPR008160 Collagen triple helix repeat;
g821.t1	scf7180000985963 : 885147 - 889296 -	atgagttttcaggaatatatttttttcaaatctgatttcatatttttatttcaacaaaagaatcgtctcgttttaggcttgtccggtgttcctggaattccaggagtgaaaggagctgcgggtgaacctggctatgatggtccccaaggtttggaaggtgactgcggtgaacagggcccattcggcgagggcaaaggcgagtctggccccagaggaactcaaggattcgacggagctcctggccccaagggtgaagcaggcaaagacggtttctacggtgcgatgggacccagaggacctcccggacccccaggcatgccaggcccaccaggtttggatggattgcccggctactcgcagaagggcgaaagaggtgatgatggccaccccggattcgca…	51.5835 ( 50.7455 - 52.4216 )	[ g821.t1 g3982.t1 ; ]	IPR008160 Collagen triple helix repeat;
g822.t1	scf7180000985963 : 889418 - 892296 -	atgaggcataagaccacatattatgcctccatcgctctcgcagccctatgtctgctatccttcgagagcgctaacctaaggttcgccgatgcagcggtcgcttgcaaaggttgtgcgccgccatgtgtttgtcccggaacgaaaggagaacggggcggtcaaggttttcccggtgaaatgggtcatccaggtgccccaggtgaagatggcccagaaggcaatcctggcgccgctggaatgactggtgcggaaggacttgacggattacccggattgaagggcgaagaaggtatccccggttgtaatgggaccgatggaatgcccggtttgcccgggttggcaggccctccaggacccccaggcccgcccggaaaccccggatacaaaggacctagagga…	61.9268 ( 60.3457 - 63.5079 )	[ g822.t1 ; ]	IPR008160 Collagen triple helix repeat;
g823.t1	scf7180000985963 : 895848 - 910456 -	atggactcgaacgctagtggcactcaacaacaacacacacaaaagatggacacgggtgcatcgccagtaggcgacggtggagttgaacgggacgaggcgcggctgaacgccgattcggacgacggatcgcagacccacgatcccggcaaaatgttcatcgggggcctcagctggcagaccaccgccgaaggccttcgtgactattttggccgcttcggcgaagtcaacgagtgcatggtaatgcgggatccggcaactaaacgggctagaggattcgggttcataacgttcgtcgatccgtcgagcgtcgataaagtactagctgtagaagatcacgaattggatggtaaaaagatcgaccccaaagtggcgtttccaaagcgggcgacgacgaagatg…	62.834 ( 61.6466 - 64.0213 )	[ g823.t1 g3979.t1 ; msi-1 ]	IPR000504 RNA recognition motif domain; IPR012677 Nucleotide-binding, alpha-beta plait;
CUFF.534.1	scf7180000985963 : 912758 - 912925 +	atggagaaaaaacacacaaaacgcgaaagaggagagggaaaagaaagagtcgggatgccagcagcagttttctcagttttctgtcctctcgaaatgccacactattccgtcgcctactcgcttctctgcattctcttacgtaactctgcgtctctgcccaattgcatg	0.982324 ( 0 - 2.37154 )	[ CUFF.534.1 ; ]
g824.t1	scf7180000985963 : 914337 - 918037 +	atgggatttacggccttggataaatggatgaagatgaagaagaagagacgaaattgctcggatgaaagcgataatgcgccttattcaaaaactcgagattggggatattcccaagaaagccaaggaaagcaaggcgatagagggattgagctaggtccagatcctcctgaatggcgtaaatttgcatctgtcacttatttcaaaaacaaattgtattatttgggtggaaatacgaattgcgttgatcatattcattattgtaattatggatattcagttattggtggagatgataataaaaagatatatcgattgtcagacgatgaacgagaatggattgaagtaggagagattccagaaagacgaggtgtattcggagttgcatcgctgaacggaaaa…	0.160913 ( 0.0172162 - 0.30461 )	[ g824.t1 ; ]	IPR015915 Kelch-type beta propeller;
g825.t1	scf7180000985963 : 927257 - 930433 +	atgcaattgcaagtttgtggtttttggccggtcgcactcctacttctactggcgacgtcgtcatccgtgcctccgaccgaagcgggctgtgcggccaccaaaatgtgctgtcgcggaaggaacaacacttgtaagacgatcgattctggactgccattcccacaattcctaaaggagtatggaggcccctcaaaatggcagccttcccacatattcgcggaacaccctactccgtactacgaatcatcaggcgatgggtatcaaatggtctatccggatgtctacgatgagacggagcacgagaggataggcaagttgatactaccggacatcatcgagatggagggctctggcggagagcatctgtacgacaaatatggaccctaccacagtagtgca…	13.0038 ( 12.5001 - 13.5075 )	[ g825.t1 g3977.t1 ; R17.3 ]	IPR000884 Thrombospondin, type 1 repeat; IPR001212 Somatomedin B domain;
g826.t1	scf7180000985963 : 932097 - 948681 +	atgacttgccaccaactgatccccaccgaactgtgtcatttggagacttgtcgcgacgtcaacggtgtcattgaacttattgattggtttgctaacacgaaaggtttcctgattgtgatggagagaccaccactttgcatggacatgttcgatctcgtctctgcttatggacgattggatgaaactactgcaaggggtctttttactcaggtaatcgatgccgtaaccgaaatgtacaccaaacatggattggtgcatcgcgatttgaaggacgagaacttaatcgtcaacatgcagacgggtgaagtcaagcttgtagattttggagccactgcaccggcgaacaaggccatgaagaaggagtttcaaggaacccgaagttactgccctcccgagtgg…	12.4671 ( 12.0357 - 12.8985 )	[ g826.t1 g3975.t1 ; prk-1 ]	IPR000719 Protein kinase domain; IPR002290 Serine/threonine- /dual specificity protein kinase, catalytic domain; IPR008271 Serine/threonine-protein kinase, active site; IPR011009 Protein kinase-like domain;
g827.t1	scf7180000985963 : 948688 - 952746 -	atggttctagccttggagcaattattgctgatagaagagaaaaactttctttggggacagattgccctcttcttgggtagattcgatcaagctgaaagtcttctgttgaatagttcacaaccactggaggctttgaatatgcgacgttacctcatggagtggtccaaagcactgacgttagctgagaaattggcacctcatgaaatccccatcatttctaaggactacgctgagcaattagagctcttaggcgactacccaacagctttagcccactatgaacaaggcctggttgaagatagcccaaatttcaactctcctgtggagttacaagagcacaatgagatttgtaactcgggaatcgcgaggacgagtattagaaccggggatattaggaaa…	2.81185 ( 2.5821 - 3.04159 )	[ g3974.t1 g827.t1 ; dyf-2 ]	IPR011990 Tetratricopeptide-like helical;
g828.t1	scf7180000985963 : 952847 - 954431 +	atggcaaaaagcgatcttgagagtgttaagttcaataacaagccaattattaattataattttactggcgacccacaaagtggagtttccattatttttgacaataccaataataccatcgattccattagacaagatctgtcaggagataaattcaatatttcactgacattcaaaaactatcaagtcaccatggatgtgaatgtttctaacgtcgcaacaaatgagcttctatccgactttcaatcgctcaacgctacgttagaagtaccaacgaccactccgaaacctactgtccaaggatcgacaacaactggatcaactaaaaaaactactacaactaaatcaactactctaactacagcaagttcaacaactacaacgtcaacatcgaccacc…	8.00734 ( 7.40889 - 8.6058 )	[ g828.t1 ; ]
g829.t1	scf7180000985963 : 954438 - 958926 -	atgaagttacttttcaaacgctccgaagacgaactcggcgcgggtccgtgtcagatccgatggaaatccaccggaacagctttagctgtggctggatccaatcgagccgtgattttatatgatcgaaaaggggaaattattgatgcattggatatgtcgggaaaaattatcgctgttgaatgggacagagaaggcgatgtgctagcgatattgatgacaggaaccacgatgttaactttgtgggacataaattccagggatactgatcagattgatacgggcactggggcaagagaagttccaacatgcctagcctggtctctggcccaacccatgttagcagcaggaaatagttccggaaacctattcatttacaatcataaaactgcgagaaaagtc…	2.48524 ( 2.25492 - 2.71557 )	[ g829.t1 g3972.t1 ; ]	IPR001680 WD40 repeat; IPR011044 Quinoprotein amine dehydrogenase, beta chain-like; IPR015943 WD40/YVTN repeat-like-containing domain; IPR017986 WD40-repeat-containing domain;
g830.t1	scf7180000985963 : 958986 - 960406 -	atgggtcgcatgcacaatccgggcaagggtatctcgcgctcgtcgctgccctacagacgctccgtgccgtcctggcagaagtccacatccgaggaggtcaccgagcacatcgtcaaactcgccaagaagggtctccgcccctcgaagatcggtgtgattctgcgtgactcgcacggcatcgcccaggtcagacgcatcaccggcaacaagatcctcagaatcctcaagtctaagggcatggccccagaaatccccgaggacctctaccatctgatcaagaaggccgtctccatccgcaagcatttggagcgctgccgcaaggacatcgattccaaataccgcctgattctggtggagtcgcgtatccatcgtctggcgcgctactacaagatcaacaag…	242.256 ( 238.898 - 245.613 )	[ g3971.t1 g830.t1 ; rps-13 ]	IPR000589 Ribosomal protein S15; IPR009068 S15/NS1, RNA-binding; IPR012606 Ribosomal protein S13/S15, N-terminal; IPR023029 Ribosomal protein S15P;
g831.t1	scf7180000985963 : 960957 - 969211 +	atgactcagatcaacgatcggcctatgcgagaacgcatcgcccggcaactagggaacaatcgttatgagtgtgcgatctgctaccaaaagatactttatcgacaggcaatctggtcgtgtcgcacttgctttcacatcttccacatctcgaaccggtgcattgtcggatgggccaaatccagcaggcaaaatcaacccgatggaaaatggagttgcccaacatgtcagacacgctacgaccgcataccctacaactactattgtttctgtggaaaagaaaggaatccccaaactcatcgcggcgacattccgcacagctgcggcaacccatgcggactgaagcggtcggctgactgtccacatcggtgcaacgagcgctgccacccaggaccctgtccg…	9.41145 ( 9.12684 - 9.69606 )	[ g831.t1 g3970.t1 ; nfx-1 ]	IPR000967 Zinc finger, NF-X1-type; IPR001374 Single-stranded nucleic acid binding R3H; IPR001841 Zinc finger, RING-type;
g832.t1	scf7180000985963 : 969277 - 972667 +	atgcagaccgacgatattacttggaacatgctcaacaagggccagtgcgccttcaaagcttggacgaagccgaaaatgttctgtcggaacgagatgaacctgacgggcctgtgcaatcgtgcgtcctgtcccctcgccaactcccaatatgcaacggtcagggaagagaatggcgttctctacctctacatgaaagtcattgagcggagtcactaccccaagaggctctgggagaaagtcaaactctctaaggacatgaacaaggccctagaacaaatcaatgaacatcttcaatattggagcatgttcgtgaagaacaaatgcaaagccagggtgctgaggatccaccaatacctcatcaggatgcgcaaaatggcgatcaggggaaaccaaaagaag…	14.1349 ( 13.5185 - 14.7513 )	[ g3969.t1 g832.t1 ; C16A3.6 ]	IPR006958 Mak16 protein;
g833.t1	scf7180000985963 : 972727 - 976608 +	atgtccgctgacccatcaacgggctacacttgtgtggcgtgtcagttggtgttcacgacctcgcaaattcagaaggaacactacaagaccgaatggcatcgatacaatctgaagagacaggctgcagaattgtctccgatcactcaagagcaattcgagttgaaggccaaagcgatgaaaaatgagaaggaggaacaggaaaagagcgcggaagtgacgttctattgcggtatttgcaaaaagcagatgaagacgcagaacgcgtacaatgaccacatcggcagcaaaaaacacaaagagatcgagttaaggggcaagaaaggaccgaaacagcctagaaagaagacctcaagccaaccaaccccagtctcatctgaagctcagtcggtcgacgtcgaa…	31.4198 ( 30.5584 - 32.2812 )	[ g3968.t1 g833.t1 ; C16A3.4 ]	IPR003604 Zinc finger, U1-type; IPR007087 Zinc finger, C2H2; IPR015880 Zinc finger, C2H2-like;
g834.t1	scf7180000985963 : 976847 - 978501 +	atgttcttgaaattttccgttcttttactgctaccagtatctacattttgtctaagttgctatgtgaacaaggatgcgctagttgataccaggaaggactatggttttgggtgtttgatccaattcgacggtagaatctttattcaagacgtcgctcatgaagacgattacaaccaatttaaaacggctgaagttaagaaggacgaaggatgttatttcatcaacaatcaaactgcgaaaaataacgaatttcaatcctacaaatgcgtctgcaaacgtgagctctgcaataacatcggacttgttacgtcgctgaagagagctaaccctcaggctaatatcggaccctatttcgaatcatctcaggctgatgataacagcgacccggtaatgttcgaa…	5.43448 ( 4.66225 - 6.20671 )	[ g834.t1 g3967.t1 ; ]
g835.t1	scf7180000985963 : 978647 - 981238 +	atgatagactcaaatttatctatcttgaaaagtctaccaagatctttcattaaatggaggaattatggaaaagtcactacatcgatttctaaccatgtaaaatatctcgaggcccaaaaatccgatcgacaagagatcaaagattttctgatgagcggatttttatacgacgagcctaacagtcgagcgcaaaggatgacggagaagagtttcgaacccatttgtaacgtaattcttgatcgatcattagaaagtccattttcgacgatagtcaaggataaagatcaaatgatcggcgtcatgctaaactcgatttggaaacgaagttcagctacggataacgagtacaaaaatcagatcggggataatacactcggtcgaattctaaacgattgccac…	6.90493 ( 6.17148 - 7.63837 )	[ g18434.t1 g3855.t1 g18228.t1 g3966.t1 g835.t1 g26174.t1 ; W02D7.5 W02D7.4 R05H10.7 R05H10.1 ]	IPR016181 Acyl-CoA N-acyltransferase;
g836.t1	scf7180000985963 : 983987 - 986851 +	atgtccgccgtcgcaaatccgaatgcgtcgcagccggaggagctatgtctcgtctgccaggacatttctaccggctatcactacggagttccatcatgcaacggctgcaaaaccttcttccgtcgtacgatcatgaagggtcagactttcgtgtgccagttcgatggcaagtgccctgtggacaaatccatcagatgtgcctgtcgtcactgtcggttcgagaaatgtcttcaggtcggaatggatcggaatgctatccagcagaatcgcgatccgatcggatacacgaagagaacccgcagatatccaccgatcaagcgggtcgagagcagcgatgaatgctcaccgcaagcgggagctgcgcagaacccagctgaagcggccgaagacgctttcctg…	13.3271 ( 12.753 - 13.9012 )	[ g836.t1 g3965.t1 ; nhr-10 ]	IPR000536 Nuclear hormone receptor, ligand-binding, core; IPR001628 Zinc finger, nuclear hormone receptor-type; IPR001723 Steroid hormone receptor; IPR008946 Nuclear hormone receptor, ligand-binding; IPR013088 Zinc finger, NHR/GATA-type;
g837.t1	scf7180000985963 : 986946 - 988106 -	atgaacgaggacagatcggacacgctcagcgggatcgagagtcttgaggaggatctgatcgagtcgtacatcgaggactcggcggatgtgaactccgaggacgagctcgtgaaaactgctatcgagatgtccgatgatgaagacgcgaacatcgccgagatccgccgcaaactccgtgaatcgaccggaaaatcggcgagatcttccatcggtggcgactttgtggagcatccgattgatccgatcccctga	1.21328 ( 0.931301 - 1.49526 )	[ g3964.t1 g837.t1 ; ]
g838.t1	scf7180000985963 : 989092 - 990456 -	atgatgcttcgccaatttgccgtgtttgtgatcctcgctggcttgcacgtctacctgtcgtacctcttttacatccatccttatccgtattacggacagcttggacagaagtccgtctatacgttcggcactatcgacttttcgaaccgcaacgaccattcctgctcgcctctcatctaccggcagatctcgaacacctcagacgaatggggaaggattccgttctttatggacgattttacgaacacgaagggactggcattcgatagagcggaagtcgacttaagccgacactggatggcgctgcgcgttagctgttctgagctgaaccacgagacgtcaaacggcaaactggacaagcacatcttcatgtcgccaccgatcaaggccgacgaggat…	3.79037 ( 3.3989 - 4.18184 )	[ g838.t1 ; ]
g839.t1	scf7180000985963 : 990828 - 992006 -	atgtggtgcaaactaattacgattttggtatcgattctctgtcatgtcgttctcttactcgtgttcgtcttcaacccattcggcttttactactcgtctggagccacgacgatctaccttcactcgaaggtcgagttctacaacgcctcatatcctccttgtgtgccagtgctttaccgggaggttggaaataacactcgatggattcgatccccgttcttccagcaacacaccggaaaacgagtccaggcaatcctctccgaatcgtttgaggcggacttggcgaagggccgaaccatactccgaatgagctgctcgatctacgagccggaccacggcaacggacgagacgacgacctccagtcgctttcggcgccgttcgtcatcacaaagagtggg…	1.66193 ( 1.40433 - 1.91953 )	[ g839.t1 g3962.t1 ; ]
g840.t1	scf7180000985963 : 992719 - 996436 -	atgatcatcgtcgtgctgctggtagttatcgctgcggccgcctacctctactccaacaagaatgcgaactccggtgccggcagtggtgaatcgagtcagctgaaggctaacggcagtctgtccgtccaggcaacaaaatctcccgaagtcgagaacgcgtacaaagccacagacagtctcgtgaccgcgtcgcagaagaaactcctcgagtcagtgtccgaagctgcagctgccactgaaaatgcaccgccacctgcagaacaacagagggaacagcaaaaagcgccggatgaacagccggagacgcccaaaaccgcggaaccgttgaacaccaacaccgctcagatcatcaccgataccagcagcactcctgcagttggtgtcgacaacactgcgcgg…	0.0426361 ( 0.0189859 - 0.0662864 )	[ g840.t1 ; ]
g841.t1	scf7180000985963 : 996807 - 1033340 +	atgacgcagaaaaaggaacgtatcagccggcgcaagtccgacccgggcactgtatcctatcgacagactcaggaacgctcaatcgtggcagcggaattgccatggggagcgccgaaaatcgtgacagccacccaattggatgtgaatcagccaaccggcctctacgcgtgccagtccgtcctggctgatctattcgcccatttcgacaggaagattcagcaaatcgttgaagaggagccgatcgaaaagctgatcaacaagacggtgcagcgcggcgcggatgcctaccttgacaacctgtgccacactctccatgcaatcagcgaagtctgtctgcctgcggtgctcaagtcgctcatcgattggcatcagaaaatggagtactccatcaaggataaa…	11.3003 ( 11.1099 - 11.4906 )	[ g3959.t1 g841.t1 ; sax-2 ]	IPR016024 Armadillo-type fold; IPR025481 Cell morphogenesis protein C-terminal; IPR025614 Cell morphogenesis protein N-terminal;
g842.t1	scf7180000985963 : 1035788 - 1041956 -	atggcctttaacccgttcctatcacgaggcgatttccctctactgccatttatggcgctacccggcatggccggacccggcgctgccggagcgggtatgccgcttttccctcggctaccgaccggcatcgatctggccgatttgcgaccacctcctaggcccgaagacgatggagtcgtggacgatcccaaggtcgagctggacgaccgagaactctgggctcgctttaatgaatgcggcaccgagatggtcatcaccaaaagtggaaggaggatatttcccgcataccgagtgaaattgagtggtcttgaccggaaaagcaaatacattctgttaatggacctcgtgcccgccgacgatcaccgctataaattcaataattcgaggtggatggtggcc…	27.5883 ( 26.8948 - 28.2818 )	[ g842.t1 g7228.t1 ; tbx-2 ]	IPR001699 Transcription factor, T-box; IPR002070 Transcription factor, Brachyury; IPR008967 p53-like transcription factor, DNA-binding; IPR018186 Transcription factor, T-box, conserved site;
g843.t1	scf7180000985963 : 1042392 - 1060906 -	atgcagaatgatagtgctttggggaaggctctccttcatctctacactgctacggcctctgatcgtcacatcatcctggctgcgttcacgaacttcaccgctcgatctgttgagacttctgcgtatttgctgggcaatctctcgcagctgtaccctgcatcgacttcgaaagagggatcgtcccttctgtcgaactaccttctctccatcgttccagccaaactcttctgcaacctgagtcgacatcatccgagaagaatcgatgaggaattcaaaaatgcggacgcaaattacctggatacggttttgaagtggctaatcgatccgaatgcggtcgatccccagacagccagattcattggtttcgtgctcctaaatgtctcaaccctgcctcatgtt…	21.3782 ( 20.6478 - 22.1086 )	[ g843.t1 g7229.t1 ; Y54H5A.2 ]	IPR007205 FAM203 N-terminal; IPR007206 FAM203 C-terminal; IPR011989 Armadillo-like helical; IPR016024 Armadillo-type fold;
g844.t1	scf7180000985963 : 1060994 - 1064186 -	atgtcaaatttagatgacgaattagcgcttttcgagtccgagatttcttcgctggtggaatcttcgtcgtctgatccgcaaaccgtctacatttcgcccgatgcggtcgtctccgcaccgcccatctctgcgtccgaagccaagaagaaagacgccgtcaacgcctctcacgcgcaagcgcagcgtcccttgccgcaggtcgctcagcccgttactggaatcgtacccggaatgatcccagcgcccatgcccggcatgctaattcctccccaaattcgcttgggggccgcacccgtgccgcccgtcggaatgcctttcatgccttctcagttggtccgcgcagctgcagcgaacgcggcggcgcacgcggcagcgacctcgtcgctgatggcgcctcct…	21.4851 ( 20.7704 - 22.1997 )	[ g7230.t1 g844.t1 ; tag-262 ]	IPR000504 RNA recognition motif domain; IPR012677 Nucleotide-binding, alpha-beta plait;
g845.t1	scf7180000985963 : 1064288 - 1067266 -	atgtacgacgcgcgggcctcgccagccacgcaagcccagcaggccgcacagccctcagcgcctggccaggaaatcaatcaggacgaaatcctgcaatggatcgacgacctgaaggatcctaacaagcgagagacggctttgttggagctgagcaagaaacgcgactccgtgcccgacctgcccatctggctgtggtactccttcggaaccatggccgctctcttgcaggaggtgatcgcgatctacccgtcgatcatgcccgcgaacctgactgcggtccagtcgaaccgcgtctgcaacgcgctcgctttgatgcagtgcgtcgctagtcacaaggagactcgcggaccgtttttgcaggcacacattcccctgtacctgtacccattcctgcatacg…	24.5036 ( 23.7404 - 25.2668 )	[ g7231.t1 g845.t1 ; ntl-9 ]	IPR007216 Rcd1; IPR016024 Armadillo-type fold;
g846.t1	scf7180000985963 : 1069181 - 1071425 +	atgtatgaatgcataagggatccgaagtctatcatttatgaagagccattttgccaaaaactcgaaaatagtacatggcacctacaggcattttattacatattaactgactttgcaaatgtcatggtgtatttcgatccatttgatgggcataatataattctttgcttatctatgataccattgatactactaatacgtatgaagagagcccttaataaagtccgtggaaaattcacgacatttgaaaggctcctatcgatagagacaaccttcaagataattgaaatagttcaattctttatatggagttttgtttccaaataccaaagatcgaaggctgcatgttgtagtaaatcaatgtatgatgacctattttcattttttatcgatgaaaaa…	0.228756 ( 0.067001 - 0.39051 )	[ g846.t1 ; ]
g847.t1	scf7180000985963 : 1071481 - 1072228 +	atgtcatatatgggtgtacatgagttcgatatgttgctgactaatgaaatgatggaaaaagataatcctccacacaattggattatatggatcttactagtagagatattaggctttatggatatttatggaacaatatttcaaacaattactctatattttctagtcaaaagggcaataaagcgcctcgaaaatcaagacaaggaaaagcagaaagcaaagaaaaatcaagtagttcctgaaagaaaacccataaatgttgcagtagtcagcagttctaatatatga	0.480303 ( 0.176533 - 0.784073 )	[ g847.t1 ; ]
g848.t1	scf7180000985963 : 1073129 - 1083530 -	atgccgttatgctgtccattttctcaactgacgacaaagattcgagaagaatcgcaagagactgtcgtttccatgattaaaccaggcacttcacttactgagccctcggtcgcgcctacctcgagtaatgccgttcttccgtcacctatcactgatcgctctaatcgattggctccgctacctccgatcaaccgaccaccttctatagcttcacaagaaaaagaagataaggaaaagaaatgcgatgataccgggataaaaacaaatagcgaaactgctaaccacttggtcgtgccgactaacaacgccgttctacccatgactatggctaattttctactttttgtgcggattataagtcgagaaaagatcgacgaaatgtcctccgacgaagaaact…	7.21845 ( 6.67494 - 7.76196 )	[ g848.t1 g7233.t1 ; C50C3.5 ]	IPR002048 EF-hand domain; IPR011992 EF-hand domain pair; IPR018247 EF-Hand 1, calcium-binding site;
g849.t1	scf7180000985963 : 1086630 - 1088120 -	atgtcaattttcgaggatcattgtgtaattcgcgcgcggtacggtcgaacagcagcaattgcatggcaaatggcaaggggttggagcaatatcaccacgacagaaatcatctgggttaggccgaaaccgtttgaaagtttatccgaattggactacgatgtcgatgcgctggacgcgatcgacttggagcggatcgagatacgctacacgcaggacgagcattggctacaggtcatcggggacgcgcagaatcaggatttcgttttcctgctcgaattcccctcgcatccgtccacacaactggtatgcagtctgctcgcagtacttacctgtctacacagccgtgtgtgcgtgattgtgccctattctttcgaggacttcctctcgctatccatctac…	8.07249 ( 7.40689 - 8.73809 )	[ g7234.t1 g849.t1 ; ]
g850.t1	scf7180000985963 : 1088192 - 1088510 -	atgaaaatcgacgaaaatctcaattttcaggcctatttcgatggcgacagcggctctgcggcgagtggggctgcgggtgctgcgaacggcgacgagcccggcgaagggcagccgcaacgcaagcagcccgtcttctccgatcagctcgaactgctcatcgagccgctgcgcgagggattcaccatcgacgacttgtggaacgtgcacgtcgaataa	3.14021 ( 2.34878 - 3.93164 )	[ g850.t1 ; ]	IPR006606 Bardet-Biedl syndrome 5 protein;
g851.t1	scf7180000985963 : 1088621 - 1089697 +	atgaagccattactcgtctctgctccacaacggccggtcgacaggacggaagcggataatcgatcggatcgacgacgaagtgacacacacacggacaacagcgacagcggttcgagaggcgagagaatgtgcatttcgaagaagaagggcggatcggcgacacctcgaagtggacaggcaccaggaaggctgagacagtcaaaaaccaaaatgctatcggaccgcgacgccaaaaactcgctggagtcgtcgagagcggcgaagaccctggccacattcaaggaggcgaccaagtcgacgaagaacgcgatcaacaagaacgtcgaggagttcgttaccggtatcctcagcaaaggcgtcaacgccatcaagaaggagtacatcgagaacgccaagtgg…	0.0802221 ( 0.0260268 - 0.134417 )	[ g851.t1 g7235.t1 ; ]	IPR000242 Protein-tyrosine phosphatase, receptor/non-receptor type;
g852.t1	scf7180000985963 : 1089791 - 1091015 +	atgggatttcttcaattcgagatattccagggaaaaaccaagtgttccaagtacttcccagaagaaaaaggcggttcgatgtcattcggcgaggacgacggcaaaatcgaggtgctgtgcaaagatgtgaggagcatcgacgacatctcggcgaaggtgcaaattcgcgaattcaagctcacctacaagcaggacgaacaggacatgctctggaccgtcaagcattatcattgggcagattggccaggtactctggtagcgatcgcctacgtgacgaacaagctggcgtgcggagagcggatcggcgggctcattgaggtgctcagattccttcgcgaacagagggccacttcgatccagaacgatatgcaatacctctacgtacaccgagcgttactc…	0.126038 ( 0.0369157 - 0.21516 )	[ g852.t1 ; ]	IPR000242 Protein-tyrosine phosphatase, receptor/non-receptor type;
g853.t1	scf7180000985963 : 1091433 - 1093780 -	atgaccgacctgaaattcaccggcgaagatatttggcaggatcgggaaattcggtttgacgttgatcataaaatgctccgcttgactgtcggcgaaattcaagtcgatcgtatggataacgtcgaagacacgaaagggaataacggggataaaggagtcatgagagtcacgaatttgcgattaatttggcacgcggtttcaatgcctcgaatcaacattacgatagggtggggttgcgtcactggcattcagagtaggatggctgcctcgagaatccgaggcaccacttgcgaggcgattttcgtgttggcgaaggcgctgagtggtgcctcgaccaaattcgagttcatcttcacgggcactaccacggcagcccattcgaagctcttcaacacaatc…	2.61185 ( 2.27489 - 2.94881 )	[ g853.t1 g7238.t1 ; bbs-5 ]	IPR006606 Bardet-Biedl syndrome 5 protein; IPR014003 DM16 repeat;
g854.t1	scf7180000985963 : 1093971 - 1094345 +	atgttcaatggcggttttaattacttttcgagattacatactctccattatccccgagatgagccttgtcatatgtgctctgcgtctatagcctgcgagacgtacgcgtcgagactcgagggaaataaaagggtgcagaaagcaaaaacgagcaggcacgtagctaagactcgcaagtaccccgtctctctttctttgcgaaggttcatctcggagacaatggagcgtgtaaagcgagagtaa	5.52268 ( 4.40119 - 6.64416 )	[ g854.t1 ; ]
g855.t1	scf7180000985963 : 1094502 - 1099330 -	atggaagaagacaacgcgatagaaatgtacaaggcttttgcctctccttcatcaatcaatgacaaggacaatcaaaatgattcgaattcccttgaagctacagctataattcagtggaaagatgtgaaattcaaggccaaaatttacctgaaaggcaatttattatgctgtacggctactgacgacgtgcaagtgccgttagtttttgtgctcgaaaaaattcagaccaggaaaattgagactgaggactctaccttcggttgcgaaatcggagttttggacgaagcagaaaatatccggatttatttcgacgaagacaaaatcagggaaaaatggatgatcaagatgtctatttcctcgcatcaaatggctcgcgcagaactcgacgagatcgcctac…	5.57962 ( 5.28382 - 5.87542 )	[ g7239.t1 g855.t1 ; R01H10.7 ]
g856.t1	scf7180000985963 : 1100261 - 1103682 +	atgccgctgggtcaactgttcccgagtccttcctcgatcaaagagaagcagccctcgctgaaggatgattcagccgtctcgtttgtcaactatgtcaatggctggaatggaaaacacatcgccaaatggattgaaggcctcggagattcgatgaacccatacttggtcctggtccgagaccacattcgaaacgggaagcagctctgtacggtcgacatggaataccttctgagcatcggaatctgcgcactcggcccaaggaagatgatccagcaagctattgagctgctgctatatttttgctacgaagctcccaccgaaaatctgcaaactctggcgatgaaagtgaggatagcttgcaacaacgtgatcactcaatttggactgtcgatgaagctg…	12.7531 ( 12.3454 - 13.1608 )	[ g856.t1 g7240.t1 ; cnk-1 ]	IPR001478 PDZ domain; IPR001660 Sterile alpha motif domain; IPR001849 Pleckstrin homology domain; IPR011993 Pleckstrin homology-like domain; IPR013761 Sterile alpha motif/pointed domain; IPR017874 CRIC domain; IPR021129 Sterile alpha motif, type 1;
g857.t1	scf7180000985963 : 1103751 - 1106185 +	atgaattacgggacaatatgcctcagcttgctacttattttctctacacttgccgaccatgaaaccgtatctgaggttaacggatctaaatattcgctcgctaaggaaaaacgatatctgatctacgatactaatcatggtgaagggtttaatttacggagggacgtctacatgcggatcgctaataccgtccgatttttgcgggaatcaggcgaaaatttcattctcgttcttccgccatggggtccgatggtgcattggagagaagagttaatgcgactaaaatgggctgagtttttcgatacacccagcttaaaccacttcgtacctgttatggagttcgacgattttgtcaatgaggcttttagaagcgaagactatcctcactcgatgatagac…	4.48209 ( 4.0728 - 4.89138 )	[ g857.t1 g7241.t1 ; pad-2 ]	IPR019378 GDP-fucose protein O-fucosyltransferase;
[truncated: 33,731 more rows]

## Sheet: Table S7
Name	Locus, chromosome : begin - end strand	Orthologous group members, [D. coronatus ; C. elegans]	Best hit in D. coronatus (Bit score : Lengths of query and hit, Hit segments...)	InterPro domains	GO annotations
2L52.1	II : 1867 - 4663 +	[ g17691.t1 g24930.t1 ; 2L52.1 ]	g24930.t1 ( 81.3 : q:427 h:503, q:7-122 h:228-362 )	IPR015880 Zinc finger, C2H2-like;
[truncated: 20,519 more rows]
